# Supplementary material for: Establishment and Characterization of Paired Primary Cultures of Human Pancreatic Cancer Cells and Stellate Cells Derived from the Same Tumor
Source: Cells. 2020 Jan 16;9(1):227. doi: 10.3390/cells9010227 (PMC7016771; doi:10.3390/cells9010227)
Supplement: Supplementary file 1 [file cells-09-00227-s001.zip]

Archive with 19 entries (18 files):
- Supplementary Material/
- Supplementary Material/.DS_Store
- __MACOSX/Supplementary Material/._.DS_Store
- Supplementary Material/Supplementary Material Table S1.pdf
- __MACOSX/Supplementary Material/._Supplementary Material Table S1.pdf
- Supplementary Material/Supplementary Material Figure S1.pdf
- __MACOSX/Supplementary Material/._Supplementary Material Figure S1.pdf
- Supplementary Material/Supplementary Material Figure S3.pdf
- __MACOSX/Supplementary Material/._Supplementary Material Figure S3.pdf
- Supplementary Material/Supplementary Material Table S3.xlsx
- __MACOSX/Supplementary Material/._Supplementary Material Table S3.xlsx
- Supplementary Material/Supplementary Material Figure S2.pdf
- __MACOSX/Supplementary Material/._Supplementary Material Figure S2.pdf
- Supplementary Material/Supplementary Material Table S2.xlsx
- __MACOSX/Supplementary Material/._Supplementary Material Table S2.xlsx
- Supplementary Material/Supplementary Material Figure S5.pdf
- __MACOSX/Supplementary Material/._Supplementary Material Figure S5.pdf
- Supplementary Material/Supplementary Material Figure S4.pdf
- __MACOSX/Supplementary Material/._Supplementary Material Figure S4.pdf
