# Supplementary material for: Establishment and Characterization of Paired Primary Cultures of Human Pancreatic Cancer Cells and Stellate Cells Derived from the Same Tumor
Source: Cells. 2020 Jan 16;9(1):227. doi: 10.3390/cells9010227 (PMC7016771; doi:10.3390/cells9010227)
Supplement: Supplementary file 1 [file cells-09-00227-s001.zip › Supplementary Material/Supplementary Material Table S3.xlsx]

## Sheet: TEST_C_TEST ALL
		Protein names	Gene names	LFQ intensity 2	LFQ intensity 3	LFQ intensity 4	LFQ intensity 5	LFQ intensity 6	LFQ intensity 7	LFQ intensity 8	LFQ intensity 9	LFQ intensity 10	LFQ intensity 11	LFQ intensity 12	LFQ intensity 13	LFQ intensity 14	LFQ intensity 15	Student's T-test Difference
		T	T	C_CTRL	C_CTRL	C_TEST	C_TEST	C_TEST	C_TEST	C_TEST	C_TEST	S_CTRL	S_TEST	S_TEST	S_TEST	S_TEST	S_TEST	S_TEST_C_TEST
	#			BxPC-3	Panc-1	PCC-1	PCC-2	PCC-3	PCC-4	PCC-5	PCC-6	HPaSteC	PSC-2	PSC-3	PSC-4	PSC-5	PSC-6	N
	1	Collagen alpha-1(I) chain	COL1A1	5.54234	5.67201	5.82551	5.88073	5.82334	5.90591	5.48151	5.79739	10.3837	10.8246	10.736	10.8288	10.9004	10.7246	5.01714
	2	Insulin-like growth factor-binding protein 7	IGFBP7	5.59677	4.92101	5.14395	5.07871	5.37577	5.53579	6.77313	6.45	9.45678	10.5844	10.556	10.5238	10.763	10.266	4.81241
	3	Fibrillin-1	FBN1	5.8589	4.96016	5.65379	5.44196	5.69853	5.58204	5.49859	5.44799	9.6861	9.80251	10.0648	10.0559	10.2552	9.91922	4.46571
	4	Lumican	LUM	5.79966	6.25751	5.74522	5.34727	6.45111	6.03302	5.331	5.41951	9.7998	10.4216	9.89792	9.93211	10.3564	9.34887	4.27019
	5	Collagen alpha-1(III) chain	COL3A1	5.70272	6.11344	5.93515	5.6853	5.6906	5.67384	5.61746	5.77067	10.2769	10.1211	9.51363	9.58125	9.95657	10.1713	4.13994
	6	Transgelin	TAGLN	6.11414	4.96275	5.31351	5.57907	5.49343	5.67517	5.36637	5.25566	6.63845	9.7457	9.56978	9.41179	8.82226	9.70999	4.0047
	7	Periostin	POSTN	5.4951	5.18574	5.69471	5.87951	5.79234	5.32976	6.01561	6.42869	9.24628	9.73359	10.2466	10.1493	9.98523	9.18515	4.00322
	8	Collagen alpha-2(I) chain	COL1A2	7.75443	9.4049	6.14173	6.00924	8.82202	6.55377	6.48249	5.8568	10.5832	10.8074	10.473	10.5478	10.7311	10.6589	3.99927
	9	72 kDa type IV collagenase;PEX	MMP2	6.51344	5.67479	6.67172	5.78617	5.56303	6.53821	5.72634	5.79157	9.73881	10.0817	9.89122	9.96855	10.1062	9.59926	3.91656
	10	Collagen alpha-2(IV) chain;Canstatin	COL4A2	6.47881	6.78823	5.85146	5.79196	6.14517	6.3629	6.3755	5.93923	8.98363	9.73648	9.5789	9.59422	9.62326	9.87484	3.60384
	11	Fibronectin;Anastellin;Ugl-Y1;Ugl-Y2;Ugl-Y3	FN1	5.73194	7.02674	7.35265	7.14067	6.3689	6.56865	8.58347	7.5292	10.5967	10.8938	10.5575	10.7309	10.6897	10.5921	3.43555
	12	Collagen alpha-1(IV) chain;Arresten	COL4A1	6.69549	6.60234	5.86499	5.71168	5.84488	6.8035	6.01824	6.69766	8.27275	9.39366	9.33931	9.29938	9.28224	9.65648	3.23739
	13	Transforming growth factor-beta-induced protein ig-h3	TGFBI	7.07214	8.73355	5.67357	5.89631	8.56564	6.48126	6.28328	5.61301	10.1211	10.0939	9.43508	9.26818	9.58043	9.66226	3.18914
	14	Decorin	DCN	6.34514	6.39905	6.149	6.66848	6.66837	6.60563	6.4048	6.7342	9.83152	10.0789	9.48366	9.50958	9.66008	9.52224	3.11247
	15	Biglycan	BGN	6.47892	6.66307	7.02073	6.17783	6.51958	6.79561	6.45304	6.30531	8.54253	10.0662	9.17751	9.59374	9.31492	10.017	3.08852
	16	Insulin-like growth factor-binding protein 5	IGFBP5	6.27389	5.72244	5.75935	5.83802	6.13491	6.28169	5.98286	6.58735	9.29673	9.32129	8.54549	9.55326	9.07551	9.28387	3.05852
	17	Thrombospondin-2	THBS2	5.96486	5.85032	6.56129	6.87745	6.19753	6.24864	6.17846	6.4823	7.76818	10.0516	9.38342	9.90295	8.44509	8.88609	2.90956
	18	Dickkopf-related protein 3	DKK3	6.49365	6.40995	6.49567	6.40066	6.21812	6.37643	6.62008	6.80027	8.58335	9.4955	9.01899	8.83393	9.45684	9.57429	2.79071
	19	Caldesmon	CALD1	6.20398	6.52481	6.62121	6.63738	7.03547	6.98759	6.60978	6.26799	8.39192	9.58101	9.6594	9.5561	8.77806	9.54005	2.72969
	20	Cartilage oligomeric matrix protein	COMP	6.53649	5.71835	6.19723	5.45693	5.49272	6.40585	6.40109	6.83075	5.57915	8.60283	9.82898	9.66854	9.46373	6.13168	2.60839
	21	SPARC	SPARC	7.31122	7.89226	7.56086	8.62369	7.51089	7.133	9.55023	8.121	9.9853	10.6536	10.6464	10.6488	10.9113	10.5041	2.58957
	22	Insulin-like growth factor-binding protein 4	IGFBP4	6.82647	8.5586	6.49155	6.63908	7.32191	6.7706	6.42034	6.69345	9.23518	9.35342	9.23588	9.2895	9.32836	9.29563	2.57774
	23	Latent-transforming growth factor beta-binding protein 2	LTBP2	6.51383	6.63629	6.4968	6.46416	6.53698	6.43592	6.52477	6.75459	8.11504	9.24586	8.97377	9.18113	9.26675	8.86013	2.56999
	24	Connective tissue growth factor	CTGF	6.89279	6.80455	6.85259	6.64037	6.45446	6.3763	7.11076	5.92335	7.66218	8.52969	9.3524	9.21709	9.05565	9.42454	2.55623
	25	Collagen alpha-1(V) chain	COL5A1	6.64497	6.58198	7.4682	7.58079	6.08769	6.67982	6.23072	6.29609	9.1322	9.27059	9.29462	8.93273	9.30462	9.26489	2.4896
	26	Adipocyte enhancer-binding protein 1	AEBP1	5.87647	6.19234	6.25693	6.10667	6.29495	5.93759	6.04191	6.14768	7.41647	9.88661	9.20301	8.89826	7.52428	7.47761	2.467
	27	Thrombospondin-1	THBS1	6.43043	7.20052	7.81226	7.55223	6.26326	7.11711	8.8421	8.01372	8.32189	9.93387	10.0729	10.2477	9.83408	9.94288	2.40618
	28	Coiled-coil domain-containing protein 80	CCDC80	5.89617	6.351	6.51358	6.95405	6.06804	6.95684	6.38534	6.74706	8.26169	9.08941	8.88978	8.89049	8.91995	9.1274	2.37926
	29	Protein-lysine 6-oxidase	LOX	6.53666	6.14521	6.63355	6.7311	6.6591	6.57773	6.21987	6.29825	8.22812	9.09103	8.78623	9.04848	8.89329	8.20003	2.28388
	30	Integrin beta-like protein 1	ITGBL1	6.6273	6.4209	6.70553	5.9353	6.71692	6.48858	7.66129	5.84346	6.28894	9.17508	9.23835	9.12678	9.1312	7.49773	2.27531
	31	Insulin-like growth factor-binding protein 3	IGFBP3	6.43674	6.57454	6.83312	6.43074	6.23207	6.52992	7.46653	6.56388	6.96897	9.30248	8.8764	8.82709	9.11704	8.56278	2.26112
	32	Latent-transforming growth factor beta-binding protein 1	LTBP1	6.37621	6.18458	6.38808	6.41837	5.92175	6.53446	7.29372	6.17823	9.53475	8.83278	8.41516	8.50519	8.4981	9.25643	2.24576
	33	Collagen alpha-3(VI) chain	COL6A3	6.52839	6.63494	6.39801	6.76269	7.55806	6.99025	6.41639	6.53771	9.96803	9.52767	8.49481	8.71093	9.32744	8.70326	2.17563
	34	Fibulin-5	FBLN5	6.8724	5.95425	6.68659	6.63112	6.41	6.39014	6.68902	6.87332	8.54119	9.14517	8.81098	8.86499	8.61607	8.41511	2.1571
	35	Collagen alpha-2(V) chain	COL5A2	8.60806	9.15685	7.21421	6.34211	8.48353	8.08615	6.5042	6.83542	9.5319	9.51742	9.20082	9.2572	9.34834	9.60024	2.14054
	36	Matrix-remodeling-associated protein 5	MXRA5	5.70148	6.46445	6.56126	6.315	6.38149	6.12186	6.32435	5.91361	6.29697	9.03015	8.94237	8.82392	8.344	6.7869	2.11588
	37	Extracellular matrix protein 1	ECM1	7.0648	8.45812	6.48565	7.02403	7.66517	7.53504	7.71682	7.14019	8.94919	9.54522	9.34633	9.59299	9.46929	8.84072	2.09776
	38	Collagen alpha-1(XI) chain	COL11A1	5.59734	6.59372	6.50194	5.65822	6.02049	6.68394	6.33054	6.77476	6.33326	7.63049	9.18261	9.13328	9.15263	6.95861	2.08321
	39	Pentraxin-related protein PTX3	PTX3	8.55453	7.91173	7.01123	6.48321	9.2294	7.47013	7.04214	6.5515	9.59133	9.47779	9.28643	9.32711	9.04167	9.73469	2.0756
	40	Complement C1r subcomponent;Complement C1r subcomponent heavy chain;Complement C1r subcomponent light chain	C1R	7.8143	7.42623	7.63956	6.71462	6.33471	6.94632	7.78082	7.60141	9.44191	9.5941	8.75123	8.77966	9.32123	9.66968	2.05361
	41	Complement C1s subcomponent;Complement C1s subcomponent heavy chain;Complement C1s subcomponent light chain	C1S	8.06326	8.03763	7.54594	6.68213	7.49184	7.20507	6.57937	6.89123	9.18018	9.30419	9.03415	8.80242	9.37745	9.06055	2.04982
	42	Complement factor H	CFH	7.95315	6.72844	6.72885	6.78165	6.40883	6.67804	6.68273	6.77403	8.75117	8.62547	8.63373	9.05679	9.47183	7.69162	2.0202
	43	Follistatin-related protein 1	FSTL1	8.02494	7.87466	8.24635	8.28852	7.48693	7.48584	8.78786	8.36674	9.55438	10.022	10.0245	10.0178	10.2074	10.0059	1.94515
	44	Laminin subunit alpha-4	LAMA4	6.80344	6.46286	6.05869	6.78308	6.87113	6.75178	7.01749	6.56373	9.78501	9.11344	8.14983	8.51473	8.71819	8.58813	1.94255
	45	Prolow-density lipoprotein receptor-related protein 1;Low-density lipoprotein receptor-related protein 1 85 kDa subunit;Low-density lipoprotein receptor-related protein 1 515 kDa subunit;Low-density lipoprotein receptor-related protein 1 intracellular domain	LRP1	6.45183	6.41749	7.10219	6.30679	6.31116	6.5312	6.4707	6.8271	8.13046	8.52894	8.27098	8.37996	8.89672	8.56954	1.9377
	46	Serine protease HTRA1	HTRA1	8.16206	8.81382	6.73407	6.49278	8.13155	8.08458	6.94138	6.55354	8.67391	8.9527	9.15797	9.10548	8.99729	9.04056	1.89448
	47	Retinoic acid receptor responder protein 2	RARRES2	7.49545	6.41825	6.71115	6.71397	6.4942	6.29493	6.52268	6.84945	8.50744	9.69725	8.35839	8.4927	8.55459	7.14758	1.85237
	48	Plasminogen activator inhibitor 1	SERPINE1	8.47423	8.64053	7.08877	7.23065	8.13049	8.07715	7.46295	7.25469	9.2405	9.50189	9.13906	9.58987	9.2394	9.31033	1.81533
	49	Thrombospondin-3	THBS3	8.36901	8.57233	6.84102	6.65446	7.82975	7.39153	6.23553	6.53541	7.23236	8.76849	8.7782	9.08232	8.90055	8.02391	1.79608
	50	Cadherin-2	CDH2	6.6321	6.98481	7.04151	7.02193	6.75176	6.88682	6.27815	6.81666	7.81898	8.48372	8.65523	8.81811	8.98613	8.02588	1.79434
	51	Nidogen-1	NID1	6.81012	6.44008	6.50341	6.94024	6.70958	6.54379	6.65766	6.37425	9.48518	8.37882	8.00212	8.29824	8.57343	8.29206	1.68744
	52	Stanniocalcin-2	STC2	6.96686	6.73482	7.41676	7.85596	6.67386	6.5092	7.81129	7.26687	8.0159	8.79707	8.88337	9.01389	8.74736	9.14504	1.66169
	53	Tropomyosin beta chain	TPM2	6.57129	6.2078	6.54669	6.63448	6.96972	7.1707	6.46349	6.1669	6.88794	8.47277	8.83181	8.32744	6.77029	9.08357	1.63851
	54	Peroxidasin homolog	PXDN	6.37786	7.84119	6.79806	7.71657	7.13072	6.59685	8.43804	6.76041	9.52546	9.07199	8.68034	8.63585	8.72035	8.95973	1.57354
	55	Semaphorin-7A	SEMA7A	5.82086	6.7742	6.61838	7.25183	6.43263	6.91734	7.89093	6.59803	7.66546	7.78247	9.14023	9.26145	8.54119	7.68601	1.53074
	56	Pregnancy-specific beta-1-glycoprotein 5	PSG5	7.69337	6.9146	6.75513	6.19939	6.73093	7.60515	6.3047	6.93138	6.26654	8.92252	8.35809	8.38426	8.1754	7.57429	1.52847
	57	Pappalysin-1	PAPPA	7.00958	6.4514	6.86812	6.39397	7.01904	6.63874	6.65363	6.38278	8.27024	7.72821	8.31668	8.19496	8.82302	7.60751	1.4747
	58	Vimentin	VIM	9.72163	9.81145	7.6596	7.69562	10.2265	9.73731	8.00026	7.60242	10.1231	9.93772	10.131	9.97876	9.65018	10.0537	1.46331
	59	Calumenin	CALU	7.39475	7.54911	7.21725	7.49868	8.1122	7.85902	7.59719	7.33274	8.87735	8.85634	8.67889	9.126	9.57145	9.08332	1.46035
	60	Tetranectin	CLEC3B	6.56771	6.29299	6.78845	6.56442	6.41959	6.46358	6.32663	6.48102	6.64427	7.19039	7.74827	7.80255	8.20148	8.85265	1.45179
	61	Procollagen-lysine,2-oxoglutarate 5-dioxygenase 2	PLOD2	6.64254	6.29431	6.41187	6.78596	6.17787	6.59259	7.24175	6.65684	8.59023	8.01878	8.27609	8.13133	8.23193	7.7726	1.44167
	62	EGF-containing fibulin-like extracellular matrix protein 2	EFEMP2	7.58937	6.97899	7.34522	7.60371	7.51937	6.33212	7.35415	7.29813	8.08475	9.02164	8.49635	8.93752	8.68448	8.21032	1.42795
	63	Neurobeachin	NBEA	6.52442	7.55719	7.01998	7.29526	7.09458	6.97923	7.43262	6.80193	6.443	8.23098	8.39498	8.7098	8.85575	8.41554	1.41748
	64	Laminin subunit alpha-2	LAMA2	6.47864	6.27072	6.48858	6.73605	6.61674	6.4621	6.47518	6.91994	7.65074	7.53552	8.44847	8.58408	9.17834	6.42073	1.417
	65	Anthrax toxin receptor 1	ANTXR1	6.8405	6.47	6.47216	6.23926	6.22494	6.78162	6.60323	7.02346	7.4682	8.28623	7.54859	8.02317	7.56386	8.41084	1.40909
	66	Astrocytic phosphoprotein PEA-15	PEA15	6.97103	6.32723	6.44571	6.49522	6.71201	6.72323	7.09537	6.12189	7.21123	7.91962	7.5333	8.36192	8.0683	8.12388	1.4025
	67	Versican core protein	VCAN	6.85817	8.69	8.56763	8.77031	7.25515	7.23962	8.87628	8.73169	9.11568	9.43759	9.72223	10.0812	9.73767	9.20737	1.3971
	68	Prostaglandin-H2 D-isomerase	PTGDS	8.03052	7.22786	6.45509	6.53722	7.40398	6.95974	6.49254	6.52937	7.46306	7.88061	8.46988	8.83437	9.13862	6.30778	1.3966
	69	Microtubule-associated protein 1B;MAP1B heavy chain;MAP1 light chain LC1	MAP1B	6.86398	6.5761	6.65473	6.58497	6.54686	6.5335	7.1249	6.44753	7.80417	8.03201	8.30668	8.37356	7.18927	8.01628	1.33481
	70	Glia-derived nexin	SERPINE2	6.36808	8.33674	9.05073	9.10154	6.49632	6.94523	9.3598	9.09237	8.47303	9.8562	9.85542	9.80523	9.3973	9.27889	1.29761
	71	Neogenin	NEO1	6.76586	7.43976	7.41017	7.97586	6.32789	6.44465	8.00152	7.19159	8.08983	8.57678	8.40956	8.55722	8.36146	8.67274	1.29027
	72	Growth arrest-specific protein 6	GAS6	6.91383	6.86158	7.13777	7.23822	6.61089	6.58937	7.44745	6.62576	7.43775	8.39759	8.58799	8.32873	7.85382	7.94756	1.28156
	73	EMILIN-1	EMILIN1	7.03937	6.35186	7.20222	6.943	6.78388	6.84386	6.2122	7.20903	9.31037	8.27312	8.0505	8.17722	8.0323	8.18242	1.27741
	74	Serine protease 23	PRSS23	7.46474	8.41504	7.02776	7.09944	7.0993	7.02057	7.55837	6.99016	7.94749	8.65582	8.3807	8.35031	8.13146	8.41915	1.25489
	75	Laminin subunit beta-1	LAMB1	6.57337	8.00108	8.06363	8.26792	7.42086	6.51407	8.74872	8.22235	9.42348	9.20882	8.94298	9.04368	9.33927	9.02329	1.23868
	76	Cell migration-inducing and hyaluronan-binding protein	CEMIP	6.46881	6.75199	7.68166	7.39257	6.76956	6.48733	7.30003	7.67666	6.46672	8.66693	8.50607	8.45917	8.35491	8.27759	1.23496
	77	Sushi, von Willebrand factor type A, EGF and pentraxin domain-containing protein 1	SVEP1	6.66525	7.64151	6.69559	8.09475	6.99666	6.88521	6.23065	6.39133	8.87944	8.17889	8.15369	8.22471	8.31929	7.69268	1.23149
	78	Exostosin-2	EXT2	7.02309	7.1651	6.48359	6.55057	6.65055	6.22585	7.52415	6.63423	7.8304	8.07864	7.87996	7.88512	7.79396	7.90184	1.22975
	79	Retinol-binding protein 4;Plasma retinol-binding protein(1-182);Plasma retinol-binding protein(1-181);Plasma retinol-binding protein(1-179);Plasma retinol-binding protein(1-176)	RBP4	6.62907	6.36158	6.39597	6.24367	6.68405	6.61657	6.54074	6.42764	6.73835	7.43062	7.76742	7.55432	8.20058	7.45483	1.19678
	80	Vasorin	VASN	7.02563	7.33133	7.46811	7.39637	6.47629	6.59784	7.95285	7.54752	8.73125	8.20871	8.52274	8.52637	8.60894	8.31326	1.19617
	81	Acid ceramidase;Acid ceramidase subunit alpha;Acid ceramidase subunit beta	ASAH1	6.94655	6.45382	6.74347	7.05975	6.27463	6.70505	6.79511	6.8179	6.90388	8.13341	7.54461	8.16071	7.51343	8.06187	1.15015
	82	Angiopoietin-related protein 4	ANGPTL4	6.47478	8.23469	6.44824	6.71952	7.09142	6.38464	6.88093	6.59222	6.99567	8.52026	7.46613	7.30274	7.21277	8.63503	1.14123
	83	Carboxypeptidase A4	CPA4	6.55893	7.14126	7.34696	8.01561	6.43387	7.12998	7.51967	7.35822	8.284	8.59505	8.11434	8.26449	8.65375	8.5593	1.13667
	84	Collagen alpha-1(XII) chain	COL12A1	6.95385	8.59966	8.72077	9.13181	7.0648	6.93881	9.55856	8.9646	9.71599	9.75727	9.60778	9.75789	9.70628	8.80268	1.12982
	85	Filamin-C	FLNC	7.01678	7.05362	8.16717	7.5704	6.78738	6.60204	7.44293	8.13697	8.67451	8.7835	8.54857	8.93021	7.91572	8.72342	1.12913
	86	Beta-mannosidase	MANBA	7.09255	7.54254	6.44539	6.85355	6.16831	6.15794	6.38437	6.62718	7.29294	8.02086	7.32519	7.6016	7.29003	7.55482	1.11904
	87	Tropomyosin alpha-4 chain	TPM4	8.25404	8.23358	8.1389	8.04131	8.42083	8.55331	8.11032	8.18673	9.1827	9.41762	9.50918	9.52554	8.78425	9.54965	1.11535
	88	Neuropilin-1	NRP1	6.91283	7.64405	6.76059	6.60489	6.74197	6.61659	7.00273	6.41019	8.24534	8.07893	7.54109	7.60994	7.82701	7.94467	1.11083
	89	Lysyl oxidase homolog 2	LOXL2	8.92603	9.64433	7.61737	8.10425	9.24549	8.75872	8.8702	7.71002	8.60765	9.47937	9.44982	9.61923	9.45818	9.46211	1.1094
	90	MAM domain-containing protein 2	MAMDC2	6.4637	6.74013	7.72252	7.0003	6.99736	7.21901	7.98525	7.52823	7.26373	8.5631	8.36676	8.75864	8.49065	8.37656	1.10236
	91	Hyaluronan and proteoglycan link protein 3	HAPLN3	6.40755	6.47032	6.76683	7.05289	6.63193	6.53857	7.47648	6.65976	6.52299	7.86216	7.85819	8.00039	7.46972	8.5444	1.09256
	92	Follistatin-related protein 3	FSTL3	6.9631	7.69513	6.95981	7.7646	7.3476	7.18469	8.20159	6.86351	7.7925	8.28402	8.60192	8.72289	8.41586	8.32997	1.08396
	93	Laminin subunit gamma-1	LAMC1	7.6513	8.48721	8.20887	8.26226	8.18938	7.38698	8.79921	8.21572	9.39934	9.30993	9.12084	9.24815	9.49321	9.12421	1.0822
	94	Plasma protease C1 inhibitor	SERPING1	6.49953	7.46334	7.99374	7.6607	6.44402	6.58357	8.05805	7.98646	8.15097	8.52637	8.27953	8.35476	8.77701	8.72324	1.07776
	95	Lactadherin;Lactadherin short form;Medin	MFGE8	7.23419	7.81195	7.37528	7.90068	6.752	6.64392	8.19819	7.10768	6.90258	8.38281	8.14869	8.26456	8.39797	8.76347	1.06188
	96	Alpha-actinin-1	ACTN1	8.83879	8.25881	8.23231	7.9581	8.34343	8.56522	8.02841	8.40632	9.14198	9.55648	9.20183	9.57811	8.93372	9.30959	1.06032
	97	Four and a half LIM domains protein 2	FHL2	7.42274	7.25614	7.2164	7.1944	6.96092	6.15999	7.19237	7.22536	7.24861	8.2216	8.4742	8.25498	7.01887	8.27717	1.05779
	98	Tropomyosin alpha-1 chain	TPM1	8.15195	8.1797	8.33252	8.53676	8.50266	8.68543	8.41827	8.25713	8.50614	9.75449	9.73044	9.61017	8.70137	9.73878	1.05159
	99	Beta-hexosaminidase subunit alpha	HEXA	8.2414	8.44053	7.33216	7.26865	7.58318	7.49595	7.31969	7.45056	8.26357	8.65997	8.32866	8.3276	8.44312	8.43197	1.02991
	100	Monocyte differentiation antigen CD14;Monocyte differentiation antigen CD14, urinary form;Monocyte differentiation antigen CD14, membrane-bound form	CD14	7.23226	7.64924	6.50533	6.4492	6.7663	6.39628	6.66896	6.43402	6.61707	7.34543	7.81606	7.87053	7.58053	7.215	1.02883
	101	Fermitin family homolog 2	FERMT2	6.40855	6.52471	6.9087	7.07635	6.69593	6.21934	6.66406	6.81021	7.57626	8.02391	7.98409	8.12051	6.63394	8.02243	1.02788
	102	Collagen alpha-2(VI) chain	COL6A2	7.56879	8.28051	7.84158	8.15731	7.8562	7.05196	8.66013	8.04739	9.78368	9.28378	8.54591	8.60424	9.01532	9.31641	1.01737
	103	Exostosin-1	EXT1	6.59632	7.19299	6.79069	7.13915	7.00065	6.02105	7.09506	6.79544	7.76055	8.14132	7.61882	7.57026	7.79723	7.86155	0.99083
	104	Arylsulfatase A;Arylsulfatase A component B;Arylsulfatase A component C	ARSA	6.93302	7.18373	6.96023	6.72872	6.81343	6.70638	6.38148	6.72925	7.17545	7.85727	7.55926	7.73998	7.55787	7.76657	0.976273
	105	Tissue-type plasminogen activator;Tissue-type plasminogen activator chain A;Tissue-type plasminogen activator chain B	PLAT	6.22692	7.53954	8.07364	8.13414	6.83097	6.54995	8.2911	7.90713	8.93662	9.08268	8.47529	8.49795	8.11588	8.86211	0.975626
	106	Vascular endothelial growth factor C	VEGFC	8.12034	8.33854	7.02272	6.39073	7.89618	7.60166	6.33779	6.85901	7.84741	7.93739	8.12159	8.11468	7.89398	7.82618	0.960749
	107	Cysteine and glycine-rich protein 2	CSRP2	6.17779	6.72328	7.077	6.65862	6.44932	6.19024	7.13139	7.263	6.86497	7.75724	7.7607	7.86027	7.37738	7.96794	0.949777
	108	Zyxin	ZYX	7.96711	7.94157	7.64539	7.64419	7.95437	8.0967	7.73206	7.77451	8.47034	8.94741	8.88303	8.864	8.28454	8.75834	0.939595
	109	Macrophage colony-stimulating factor 1;Processed macrophage colony-stimulating factor 1	CSF1	7.25356	8.18662	6.34212	6.87926	8.2048	7.29596	7.32168	6.72351	8.32924	8.05633	7.82335	7.99515	8.15284	8.20352	0.918349
	110	Insulin-like growth factor II;Insulin-like growth factor II;Insulin-like growth factor II Ala-25 Del;Preptin	IGF2	6.90752	7.60106	7.10514	7.62063	6.69156	6.30223	7.8034	7.10099	8.22042	8.28948	7.82086	7.94283	8.47284	7.48387	0.897987
	111	Sushi repeat-containing protein SRPX2	SRPX2	6.4474	6.62352	6.81761	6.84551	6.17971	6.7092	6.72844	6.88834	8.5676	7.80359	7.73956	7.91314	7.47945	7.026	0.89755
	112	Collagen triple helix repeat-containing protein 1	CTHRC1	6.72625	7.16539	7.61134	7.57215	6.47579	6.15711	7.80253	7.64053	8.66048	8.36877	8.00078	7.85779	8.51602	7.78274	0.895312
	113	Glypican-1;Secreted glypican-1	GPC1	7.77608	8.13066	8.03455	7.98961	7.94308	7.69766	8.57663	8.02816	8.40875	8.98065	8.95049	9.0465	8.67064	9.03985	0.892676
	114	Lysyl oxidase homolog 1	LOXL1	6.49422	6.62933	6.76576	7.23676	6.67394	6.18825	7.33784	6.99161	7.64398	7.92356	7.68116	7.80882	7.6318	7.70315	0.884002
	115	Olfactomedin-like protein 3	OLFML3	6.5713	6.97171	7.04988	6.55041	6.78103	6.78803	6.49784	6.63608	8.90968	7.62204	7.55191	7.55903	7.77117	7.48093	0.879805
	116	Peptidyl-prolyl cis-trans isomerase FKBP10	FKBP10	7.97456	7.76984	6.92971	7.03201	7.37992	7.68891	7.04226	6.63247	8.39009	8.12905	7.93887	7.94433	7.97157	7.99588	0.878392
	117	Putative phospholipase B-like 2;Putative phospholipase B-like 2 32 kDa form;Putative phospholipase B-like 2 45 kDa form	PLBD2	7.27272	7.56482	6.97013	7.24368	7.10391	7.07809	7.25657	7.20488	7.15311	8.18631	7.82094	7.9571	7.86785	8.272	0.877962
	118	Signal transducing adapter molecule 1	STAM	6.85578	6.54299	7.14931	6.39667	7.01974	6.86284	7.08095	7.69068	7.3006	8.04805	8.41036	7.74685	7.71334	7.61989	0.87433
	119	Actin, cytoplasmic 1;Actin, cytoplasmic 1, N-terminally processed	ACTB	8.10486	8.09216	6.67933	6.70362	8.62918	8.45903	7.47861	6.73114	8.11227	8.42878	8.51312	8.41487	7.74891	8.38954	0.852229
	120	Glypican-4;Secreted glypican-4	GPC4	6.77566	6.83243	6.98185	6.96787	6.5874	6.85464	7.34435	6.91798	6.73388	7.88922	7.93447	8.23837	7.02946	7.875	0.850958
	121	Neurofascin	NFASC	6.63068	7.02645	6.36477	6.60031	6.76856	6.80026	6.37097	6.11799	6.65296	7.5449	7.66009	7.2283	7.03619	7.20257	0.830599
	122	Lysosome-associated membrane glycoprotein 1	LAMP1	7.24005	7.68019	7.40333	6.84114	7.16782	7.01803	7.19532	7.40584	7.65924	7.97132	8.02861	8.17006	7.87434	7.94498	0.825948
	123	Carboxypeptidase E	CPE	8.04669	8.71873	8.62913	8.72768	7.58628	7.01799	9.04108	8.56946	8.51347	9.04891	8.99217	9.09882	8.99684	9.29581	0.824571
	124	N-acetylglucosamine-6-sulfatase	GNS	7.95768	7.97293	7.44001	7.55954	7.55342	7.91247	7.47661	7.55432	7.65118	8.52497	8.3242	8.34745	8.33264	8.38137	0.799396
	125	Ras suppressor protein 1	RSU1	7.78924	7.75289	7.45208	7.28551	7.80029	7.54235	7.35386	7.55631	8.42951	8.33893	8.3369	8.29942	8.10633	8.3981	0.797534
	126	C-type mannose receptor 2	MRC2	7.44309	7.38759	6.88065	7.44292	7.47682	7.30643	7.66754	7.02354	7.95347	8.12863	8.06457	8.04372	8.20669	8.03165	0.795403
	127	Filamin-A	FLNA	9.21506	8.88357	9.22812	9.21005	9.14223	9.18994	9.12195	9.28562	9.60556	10.1092	10.0978	10.1525	9.56718	10.0187	0.792759
	128	SH3 domain-binding glutamic acid-rich-like protein	SH3BGRL	6.75525	7.54974	7.75768	7.53789	7.22243	6.47832	7.44467	7.78041	8.22541	8.22076	7.90679	8.33858	8.08525	8.24731	0.789504
	129	Peptidyl-prolyl cis-trans isomerase FKBP9	FKBP9	6.37038	7.31477	7.32926	7.37885	6.49859	6.42325	7.40355	6.15471	7.42357	7.63914	7.55683	7.75651	7.79547	7.45744	0.776376
	130	Lysosomal protective protein;Lysosomal protective protein 32 kDa chain;Lysosomal protective protein 20 kDa chain	CTSA	8.27658	8.39573	6.94385	6.99147	7.70209	7.98908	6.75697	6.88563	7.29636	8.37051	7.61722	8.11558	7.56458	8.25264	0.772591
	131	Alpha-N-acetylglucosaminidase;Alpha-N-acetylglucosaminidase 82 kDa form;Alpha-N-acetylglucosaminidase 77 kDa form	NAGLU	7.66517	7.62144	7.09489	7.48344	7.09608	6.3254	6.80391	6.66066	7.45892	7.96338	7.4488	7.48725	7.37521	7.99354	0.742905
	132	Collagen alpha-1(VI) chain	COL6A1	8.76375	9.40659	9.08789	9.21856	8.79975	8.3322	9.76032	9.17929	10.3731	9.9645	9.54861	9.60917	9.97627	9.89283	0.735273
	133	Lysosome-associated membrane glycoprotein 2	LAMP2	7.16122	7.39159	6.57403	6.78407	6.64257	6.75847	7.11341	6.8519	7.89071	7.91397	6.30848	8.12199	7.36301	7.85763	0.725603
	134	PDZ and LIM domain protein 7	PDLIM7	7.39931	7.40548	7.11909	7.38028	7.39379	7.34294	7.05046	7.22879	7.77363	8.33927	8.00881	7.90455	7.45944	8.1611	0.722079
	135	Dihydropyrimidinase-related protein 3	DPYSL3	6.64281	6.85621	7.87846	7.49111	6.83466	6.64044	7.43747	7.68098	8.37098	8.52845	8.31551	8.14295	7.48466	7.74523	0.716175
	136	LIM domain only protein 7	LMO7	7.02156	6.33923	6.8724	6.69707	6.95867	6.60914	6.67665	6.60898	6.91919	7.20833	7.86279	7.6371	7.34459	7.19343	0.712098
	137	Myristoylated alanine-rich C-kinase substrate	MARCKS	6.28064	7.02633	6.97244	6.83313	6.59067	6.76971	7.60694	7.19789	8.08465	7.24358	7.55453	8.09861	7.77381	7.85336	0.709647
	138	Complement factor B;Complement factor B Ba fragment;Complement factor B Bb fragment	CFB	6.8644	7.5876	6.11787	6.3922	6.20053	6.23722	7.32424	6.32672	7.28934	7.59638	6.30931	6.38108	7.39941	8.02123	0.708352
	139	Cysteine and glycine-rich protein 1	CSRP1	7.78329	7.6537	7.98566	8.02111	7.92881	8.03663	7.78243	7.95441	8.13338	8.84819	8.7645	8.76354	8.21245	8.69845	0.705919
	140	Secernin-1	SCRN1	7.04434	6.82626	6.96768	7.14145	7.10921	6.74282	6.40277	7.04564	7.14974	7.58933	7.72805	7.79408	7.03052	7.86648	0.700097
	141	Metalloproteinase inhibitor 1	TIMP1	10.1262	10.4317	9.09015	9.40458	9.87023	9.67817	9.52758	9.04922	9.79039	10.1812	10.098	10.0607	10.4729	9.84533	0.694968
	142	Integral membrane protein 2B;BRI2, membrane form;BRI2 intracellular domain;BRI2C, soluble form;Bri23 peptide	ITM2B	7.5304	7.67456	7.21144	6.79161	6.64982	6.66292	7.407	7.34272	7.61549	7.917	7.5219	7.60962	7.66798	7.69739	0.671856
	143	Laminin subunit beta-2	LAMB2	6.42995	7.16352	7.0032	7.29314	6.20586	6.30831	7.33582	6.28605	7.34242	7.32091	7.19201	7.11774	7.72151	7.60168	0.65204
	144	Cathepsin D;Cathepsin D light chain;Cathepsin D heavy chain	CTSD	9.10728	9.34647	8.17219	8.11079	8.44914	8.41332	8.16853	8.19279	8.156	8.99802	8.88166	8.73938	8.71768	9.17699	0.651621
	145	Four and a half LIM domains protein 1	FHL1	7.26126	6.33183	6.8575	6.62865	6.79447	7.1067	6.4039	6.97363	7.37825	7.99624	7.50849	7.13593	6.68998	7.89585	0.651157
	146	Beta-1,4-glucuronyltransferase 1	B4GAT1	7.907	8.31105	6.86552	6.3009	7.81285	7.35344	7.51244	6.9268	8.34433	7.7509	7.57001	7.67064	7.88946	8.00501	0.648543
	147	Alpha-parvin	PARVA	6.8464	6.8014	6.88998	6.58942	6.86026	6.76145	6.69888	7.08475	7.47825	7.67971	7.55165	7.45382	7.00728	7.60306	0.644977
	148	Prolyl 3-hydroxylase 1	LEPRE1	7.43905	7.74988	6.94042	7.03511	7.15011	7.13783	7.4181	6.69256	7.6718	7.79546	7.57359	7.81189	7.58698	7.75158	0.641544
	149	Serpin H1	SERPINH1	8.5156	8.46525	8.21168	8.25878	8.25032	8.33013	8.43873	8.33925	9.07394	8.86021	8.96937	8.98837	9.01808	8.89217	0.640823
	150	Pigment epithelium-derived factor	SERPINF1	8.79949	9.84548	7.25433	7.91572	8.86761	7.86717	8.13239	7.30685	9.58218	8.6056	8.59067	8.67179	9.26098	7.51063	0.637256
	151	Alpha-actinin-4	ACTN4	9.59643	8.84571	9.04517	8.76846	8.8926	9.04844	8.75943	9.1088	9.46879	9.8026	9.2845	9.91392	9.34141	9.45114	0.621563
	152	Plastin-3	PLS3	8.19568	8.21901	8.1116	8.3044	8.49647	8.3918	8.26757	8.16095	8.79365	8.94529	8.86931	9.06442	8.72513	8.93188	0.618407
	153	Beta-1,4-galactosyltransferase 1;Lactose synthase A protein;N-acetyllactosamine synthase;Beta-N-acetylglucosaminylglycopeptide beta-1,4-galactosyltransferase;Beta-N-acetylglucosaminyl-glycolipid beta-1,4-galactosyltransferase;Processed beta-1,4-galactosyltransferase 1	B4GALT1	6.80308	7.45462	7.69973	7.39778	6.96634	6.67878	7.37605	7.53479	7.77372	8.05763	8.04548	7.81594	7.65105	7.85499	0.609439
	154	Glutaminyl-peptide cyclotransferase	QPCT	9.03727	7.06311	6.16345	6.57717	6.77346	7.6203	6.62669	6.68171	6.96608	7.08604	6.90831	7.4036	7.20322	8.12766	0.605304
	155	Basement membrane-specific heparan sulfate proteoglycan core protein;Endorepellin;LG3 peptide	HSPG2	8.75106	9.40178	8.64769	9.09262	9.12795	7.48091	9.67089	8.75443	8.82065	9.37634	9.31698	9.47439	9.53857	9.26316	0.598142
	156	Cathepsin Z	CTSZ	8.17102	8.14082	7.41442	7.55258	7.74705	7.94347	7.73165	7.41192	7.82743	8.31471	8.10534	8.18024	8.3928	8.14401	0.593905
	157	Protein CYR61	CYR61	8.44184	7.83394	7.45326	7.55685	8.40668	8.49407	7.57579	7.44668	8.68161	8.05053	8.35307	8.36942	8.65905	8.62673	0.589542
	158	Calmodulin-1	CALM1	8.23687	8.00578	7.8842	7.56543	8.07137	8.35218	7.75071	8.06804	9.06941	8.50573	8.08952	8.93292	8.44713	8.70642	0.587688
	159	Annexin A2;Putative annexin A2-like protein	ANXA2	7.73175	8.18219	8.34163	8.44184	8.06647	8.0122	8.92286	8.61727	9.06715	8.6677	8.9657	8.98098	9.27339	8.97878	0.572931
	160	RGM domain family member B	RGMB	7.29853	7.99933	6.45487	6.62317	7.41374	6.72682	6.55752	6.87907	7.51844	7.82705	7.24007	7.24214	6.48564	7.90954	0.565028
	161	Tyrosine-protein kinase receptor UFO	AXL	7.26136	7.9302	7.34731	7.28726	7.62019	7.0278	7.75436	7.23704	7.87788	7.81908	7.48294	7.71655	8.21717	8.39764	0.547682
	162	Epididymal secretory protein E1	NPC2	8.4043	8.994	8.23086	8.31317	8.31016	8.14201	8.50202	8.16643	8.68286	8.82105	8.6217	8.90113	8.77965	8.99649	0.546564
	163	Calponin-3	CNN3	6.63785	6.9486	7.90403	7.68846	6.52188	7.59773	7.78387	7.99147	8.49252	8.54238	8.11214	8.00004	7.57026	8.379	0.539521
	164	Myosin regulatory light chain 12A;Myosin regulatory light chain 12B	MYL12A	8.02044	7.63189	7.81287	7.61571	8.15455	8.2647	7.85433	7.71716	8.36307	8.76802	8.43998	8.82928	7.45574	8.71924	0.539233
	165	Beta-2-microglobulin;Beta-2-microglobulin form pI 5.3	B2M	8.38961	9.54827	8.77767	9.10418	8.88873	8.23055	9.41576	8.68863	9.17551	9.38012	9.52342	9.19667	9.65026	9.18806	0.536787
	166	Ribonuclease 4	RNASE4	7.57649	7.30886	7.55711	7.31762	6.93724	6.38078	8.05127	7.5112	7.81386	8.08048	7.29181	7.71037	8.11287	7.88392	0.523355
	167	Sulfhydryl oxidase 1	QSOX1	9.0133	8.94783	8.7654	8.90485	8.55542	8.28572	8.88491	8.75571	9.54217	9.3749	8.9003	9.10867	9.5173	9.10907	0.510046
	168	Metalloproteinase inhibitor 2	TIMP2	9.24925	9.65336	8.59297	8.68083	9.41526	9.06168	9.21219	8.55249	9.16687	9.37738	9.35029	9.41651	9.62569	9.37173	0.509085
	169	PDZ and LIM domain protein 1	PDLIM1	7.79776	7.58051	8.19092	8.0111	7.19209	7.20707	8.01924	8.27903	8.49008	8.53792	8.4748	8.28858	7.817	8.49937	0.50696
	170	Aspartate aminotransferase, cytoplasmic	GOT1	7.25976	7.43095	7.29776	7.30421	6.98553	6.54131	7.4394	7.6541	8.61309	7.66635	7.65405	7.91319	7.75462	7.53447	0.500819
	171	Dihydropyrimidinase-related protein 2	DPYSL2	8.00273	8.09726	8.09314	8.15482	7.76722	7.76568	8.35184	8.126	8.83164	8.60416	8.64076	8.66614	8.0133	8.7592	0.493597
	172	Group XV phospholipase A2	PLA2G15	7.11344	7.65978	6.59375	6.41193	7.17064	6.98277	6.57583	6.56244	7.25503	7.68291	6.301	7.3406	7.18424	7.51436	0.488395
	173	Destrin	DSTN	8.22464	7.98216	8.10714	7.86463	8.37524	8.29124	7.73105	8.09233	8.38652	8.73196	8.73853	8.63133	8.09882	8.61958	0.487105
	174	Reticulocalbin-1	RCN1	7.84369	7.95755	7.66252	7.48108	7.90663	8.23124	7.58629	7.82065	8.4867	8.08156	7.80843	8.21791	8.90817	8.26446	0.474703
	175	Beta-hexosaminidase subunit beta;Beta-hexosaminidase subunit beta chain B;Beta-hexosaminidase subunit beta chain A	HEXB	8.44733	8.8253	8.15734	7.96801	8.2831	8.5632	7.94308	8.17155	8.41086	8.96085	8.6258	8.51909	8.59395	8.52493	0.463878
	176	LIM and SH3 domain protein 1	LASP1	7.78934	7.69647	7.92905	8.02723	8.09311	8.08867	8.08611	7.96766	7.99235	8.45063	8.68044	8.62487	7.95561	8.73114	0.456569
	177	Cathepsin B;Cathepsin B light chain;Cathepsin B heavy chain	CTSB	8.56687	8.81606	8.04123	8.10565	8.1754	8.28262	8.27457	8.02747	9.0111	8.77065	8.49276	8.50695	8.56865	8.62921	0.442485
	178	Actin, cytoplasmic 2;Actin, cytoplasmic 2, N-terminally processed	ACTG1	10.24	10.071	9.57006	9.59227	10.2042	10.1216	9.78596	9.60169	9.93343	10.331	10.3276	10.344	9.90223	10.3605	0.440454
	179	Nucleotide exchange factor SIL1	SIL1	7.75106	7.91596	6.98509	6.9892	6.99064	6.9412	7.17725	6.91963	7.46073	7.84801	7.14417	7.18662	7.44792	7.4317	0.411183
	180	N-acetylgalactosamine-6-sulfatase	GALNS	7.19824	7.66152	6.634	6.88018	6.87117	6.9974	6.48654	6.77399	6.9961	7.07788	7.0619	7.27261	7.26124	7.21309	0.403463
	181	Intercellular adhesion molecule 1	ICAM1	6.52171	6.38943	7.08647	6.42748	6.7156	6.82537	7.17199	7.08707	6.84387	7.5787	7.25208	7.34392	7.31612	6.9188	0.396258
	182	Cytoplasmic dynein 1 light intermediate chain 2	DYNC1LI2	6.88304	6.51546	6.751	6.19034	7.2412	7.0461	6.57027	6.34997	7.03169	6.67779	7.12908	7.24512	6.9112	7.43705	0.388569
	183	Inactive tyrosine-protein kinase 7	PTK7	8.48414	8.72627	8.5674	8.91101	8.22657	7.97379	9.00277	8.59312	8.57125	8.89915	8.97198	9.00212	8.949	8.84764	0.3882
	184	Palladin	PALLD	6.59317	7.0616	7.34412	7.66695	6.82084	6.69826	6.98469	7.43474	7.185	7.90552	7.91377	7.49947	7.20523	7.19521	0.385572
	185	Cysteine-rich motor neuron 1 protein;Processed cysteine-rich motor neuron 1 protein	CRIM1	7.79817	8.12038	7.56721	7.83572	7.97956	7.64897	8.3145	7.61627	8.02342	8.19218	8.07518	8.19659	8.1232	8.4229	0.374972
	186	Cofilin-2	CFL2	7.5068	7.74291	7.6354	7.51045	7.90466	7.8617	7.28874	7.66271	8.13232	8.07998	8.00574	8.22717	7.80009	7.96993	0.372638
	187	Microtubule-associated protein 4	MAP4	8.05396	8.40649	7.81283	7.99887	8.14179	8.10254	8.07254	7.97382	8.73392	8.23558	8.56783	8.60454	8.02567	8.50665	0.370988
	188	Calponin-2	CNN2	7.72674	7.16385	7.48101	7.55901	7.41165	7.6452	7.36922	7.67731	7.88546	8.16687	8.26055	7.94787	7.2571	7.81327	0.365234
	189	Procollagen-lysine,2-oxoglutarate 5-dioxygenase 1	PLOD1	8.61434	9.36517	8.56003	8.77031	8.43193	8.26834	8.8795	8.55489	8.77329	9.04021	8.92985	8.89356	8.8054	9.01611	0.359527
	190	Nucleobindin-2;Nesfatin-1	NUCB2	7.76588	8.93302	7.4796	7.65366	7.93149	7.85784	7.77779	7.55084	8.19529	8.15978	8.00069	8.19181	7.83289	8.14934	0.358367
	191	Lysosomal Pro-X carboxypeptidase	PRCP	7.82729	8.084	7.17017	7.12372	7.49268	7.22526	7.09503	7.2407	7.6689	7.86171	7.41374	7.4889	7.21197	7.90574	0.351819
	192	Heat shock protein beta-1	HSPB1	8.67939	8.76093	8.63732	8.78009	8.80081	8.83178	8.86033	8.62004	8.54433	9.16797	9.2933	9.27068	8.59928	9.19871	0.350925
	193	Myosin light polypeptide 6	MYL6	8.58552	8.59073	8.65862	8.72107	8.79214	8.71808	8.8584	8.6995	8.67859	9.18104	9.19471	9.08757	8.83585	9.12623	0.343779
	194	Oligoribonuclease, mitochondrial	REXO2	6.86706	6.59107	6.91349	6.4686	6.75789	6.94944	6.43217	6.86938	7.82097	7.30916	7.00281	7.25171	6.60219	7.15579	0.332506
	195	Polypeptide N-acetylgalactosaminyltransferase 2;Polypeptide N-acetylgalactosaminyltransferase 2 soluble form	GALNT2	8.00169	8.27411	7.26993	7.92886	7.78629	7.50472	8.1213	7.11896	8.43093	8.05748	7.83892	7.67605	8.15045	8.03914	0.330732
	196	Gamma-glutamyl hydrolase	GGH	7.76362	8.22616	7.87859	7.93349	7.68488	7.33598	8.02975	7.82279	8.20025	8.25171	7.84646	7.83703	8.27173	8.33496	0.327462
	197	Protein CutA	CUTA	7.92401	7.53753	7.20322	7.19753	7.46051	7.44033	7.18079	7.30835	7.97886	7.74497	7.36573	7.76949	7.59748	7.64425	0.32593
	198	Annexin A5	ANXA5	6.79238	6.33536	6.43707	6.30118	7.02533	6.89206	6.87191	6.71885	7.12581	6.86871	6.89148	7.03391	7.48042	6.86691	0.320552
	199	Glucosylceramidase	GBA	7.97341	8.72757	7.3967	7.49977	7.90498	6.96813	7.43295	7.22199	6.91979	8.03262	7.472	7.56745	7.59926	7.90104	0.310386
	200	Tyrosine-protein phosphatase non-receptor type substrate 1;Signal-regulatory protein beta-1 isoform 3	SIRPA	6.99759	7.3274	6.99347	7.12428	6.61283	6.90021	7.57722	6.90051	7.64	7.07449	7.4208	7.28126	7.4114	7.38518	0.296539
	201	UTP--glucose-1-phosphate uridylyltransferase	UGP2	8.17266	8.16224	7.89945	8.07929	8.18783	8.10789	7.97143	7.86965	8.52555	8.40009	8.51136	8.53565	7.78302	8.32915	0.292598
	202	PDZ and LIM domain protein 5	PDLIM5	7.65885	7.99411	8.49711	7.92949	7.84216	7.96669	7.91293	8.41918	8.1213	8.51264	8.35841	8.50514	8.14183	8.36195	0.281401
	203	Tripeptidyl-peptidase 1	TPP1	8.56608	8.98755	7.58631	8.00911	8.25195	8.1249	7.86363	7.56017	7.99849	8.37943	8.13149	8.39169	8.04864	7.92227	0.275361
	204	SH3 domain-binding glutamic acid-rich-like protein 3	SH3BGRL3	8.33098	8.01874	8.14604	8.06066	8.10274	8.12694	7.90154	8.08686	9.01034	8.42226	7.77653	8.41629	8.5715	8.5197	0.27046
	205	Peptidyl-prolyl cis-trans isomerase C	PPIC	7.50556	7.9179	7.44595	7.31456	7.10209	6.86957	7.81109	7.49066	7.1837	7.6558	7.54409	7.59334	7.72546	7.51792	0.268337
	206	Nucleobindin-1	NUCB1	8.95835	9.38746	8.37181	8.74866	8.94608	8.59951	8.97773	8.26548	9.04902	8.98923	8.85172	8.95015	9.02979	8.76924	0.266481
	207	Vinculin	VCL	8.956	8.79619	8.51518	8.53705	8.90559	9.02735	8.43167	8.56954	9.05503	8.98099	8.9072	9.05396	8.58467	9.10202	0.261374
	208	Neuroblast differentiation-associated protein AHNAK	AHNAK	8.51085	8.87482	8.6052	8.70225	8.99296	8.72674	8.80809	8.63207	9.40269	9.03806	9.07766	9.02251	8.695	9.17254	0.256604
	209	Sialidase-1	NEU1	7.08948	7.69096	6.81177	6.70281	6.89694	6.96817	6.88308	6.64	6.50605	7.20003	6.88422	7.20933	6.69765	7.1891	0.218935
	210	Deoxyribonuclease-2-alpha	DNASE2	8.06198	8.10988	7.71278	7.81614	7.72776	7.88542	7.83912	7.63336	7.5567	8.01862	7.9504	7.92392	7.9855	7.909	0.188392
	211	Four and a half LIM domains protein 3	FHL3	6.68774	6.5796	6.86048	6.85054	6.7021	6.70914	6.82313	6.95438	7.20284	7.07096	6.92452	7.16355	6.86671	6.93943	0.176403
	212	Complement component C7	C7	6.04104	6.0258	6.07842	6.08468	6.05808	5.86796	6.04957	6.13037	9.21495	6.14433	6.33122	6.22546	6.25486	6.12597	0.171523
	213	Peptidyl-prolyl cis-trans isomerase B	PPIB	8.78183	9.39573	8.81467	8.93641	8.67729	8.68204	9.04163	8.89077	9.35894	8.98684	8.93384	9.12856	9.07397	8.88966	0.162107
	214	Rho GDP-dissociation inhibitor 1	ARHGDIA	8.42628	8.47419	8.58841	8.69292	8.63464	8.6481	8.63155	8.55978	8.93257	8.44526	8.51805	8.56884	8.37118	8.60726	-0.123779
	215	Superoxide dismutase [Cu-Zn]	SOD1	9.31351	9.44489	9.25428	9.3461	9.40956	9.21516	9.48993	9.30514	9.28486	9.04246	9.25773	9.26604	9.04852	9.31023	-0.151701
	216	Twinfilin-1	TWF1	7.48745	7.32338	7.58257	7.54725	7.37359	7.59596	7.46316	7.64686	7.85809	7.33163	7.50641	7.41863	7.27342	7.28961	-0.170959
	217	Annexin A1	ANXA1	8.28165	8.71006	8.54688	8.77371	8.8048	8.65697	8.8441	8.51481	8.657	8.38807	8.58328	8.47154	8.68939	8.4025	-0.183256
	218	Thioredoxin	TXN	8.82576	8.94733	9.0577	8.96671	8.79537	8.94054	8.89198	9.0535	9.04309	8.86465	8.73863	8.85318	8.92197	8.39173	-0.196938
	219	Endothelial protein C receptor	PROCR	8.3959	7.9217	7.8831	8.08153	7.88736	7.85133	8.09864	7.71663	8.27021	7.90613	7.47886	7.44587	7.96916	7.76381	-0.207
	220	Plectin	PLEC	8.86079	8.96016	9.16343	9.19033	8.95537	8.98463	9.303	9.17374	9.45391	8.96948	9.01216	8.95492	8.58804	9.02535	-0.218429
	221	ATP synthase subunit beta, mitochondrial	ATP5B	7.77142	7.91444	7.90035	7.64819	8.12623	7.77682	7.89751	7.78978	7.98195	7.81997	7.71223	7.84337	7.20828	7.59818	-0.220075
	222	Malate dehydrogenase, cytoplasmic	MDH1	8.89388	9.01127	9.06956	9.25813	8.94786	8.95692	9.14894	8.9692	9.05392	8.76444	8.85825	9.01758	8.71989	8.81585	-0.223235
	223	Immunity-related GTPase family Q protein	IRGQ	6.42121	6.51504	6.50963	6.61096	6.61699	6.61927	6.68233	6.58507	6.70727	6.32948	6.43406	6.49778	6.26652	6.37511	-0.223452
	224	Septin-7	SEPTIN7	7.88197	8.0235	8.04743	8.04269	8.08704	7.79286	8.17647	8.0658	7.9868	8.0604	7.99498	7.76559	7.32241	7.88678	-0.22935
	225	Glucose-6-phosphate isomerase	GPI	9.49083	9.38097	9.39543	9.21421	9.43374	9.44722	9.28508	9.41295	9.37827	9.03551	9.20696	9.19148	8.97124	9.22588	-0.238557
	226	Ubiquitin thioesterase OTUB1	OTUB1	8.22186	8.05365	8.12603	7.93324	8.12149	8.08008	7.83285	7.98374	8.30025	7.69844	7.8985	7.84788	7.50226	7.91365	-0.24076
	227	Ubiquitin-conjugating enzyme E2 N	UBE2N	8.29416	8.53485	8.23777	8.23588	8.51346	8.26552	8.05824	8.40831	8.73241	8.18219	7.96321	8.17707	7.92075	7.98265	-0.241357
	228	E3 ubiquitin-protein ligase KCMF1	KCMF1	6.67467	6.50527	6.57461	6.61123	6.54754	6.6058	6.52987	6.70295	6.5814	6.26798	6.39906	6.3084	6.23233	6.56058	-0.241666
	229	Profilin-1	PFN1	9.52137	9.45301	9.63236	9.70865	9.48012	9.51634	9.6138	9.56251	9.85935	9.43781	9.3499	9.43637	9.23312	9.21304	-0.251579
	230	Adapter molecule crk	CRK	7.90131	7.8051	7.77107	7.69348	7.99037	8.01021	7.61487	7.7311	7.93383	7.5972	7.56458	7.62418	7.35757	7.55982	-0.26118
	231	Serine/threonine-protein phosphatase 2A activator	PPP2R4	8.30645	8.06172	7.94977	7.82302	8.22386	8.29717	7.77739	8.07232	8.2445	7.78233	7.78234	7.78543	7.66637	7.79669	-0.26129
	232	Cofilin-1	CFL1	9.26231	9.22344	9.24192	9.23317	9.62051	9.4729	9.07711	9.29513	9.44897	9.1522	9.12038	9.14179	8.78711	9.10367	-0.262428
	233	Eukaryotic translation initiation factor 4E type 2	EIF4E2	6.77785	6.8194	6.81451	6.77043	6.63771	6.67476	6.83404	6.85908	6.65026	6.41642	6.22138	6.5177	6.65022	6.67577	-0.268791
	234	Microtubule-associated protein 1S;MAP1S heavy chain;MAP1S light chain	MAP1S	6.78538	6.57114	6.57842	6.5524	6.32464	6.47566	6.59899	6.70895	6.50348	5.91933	6.38716	6.14811	6.70182	6.1698	-0.274599
	235	Pro-cathepsin H;Cathepsin H mini chain;Cathepsin H;Cathepsin H heavy chain;Cathepsin H light chain	CTSH	7.28339	7.78982	6.7955	6.6159	6.41977	6.92868	6.87456	6.37894	6.45255	6.30346	6.58148	6.07413	6.47121	6.53057	-0.276722
	236	Elongation factor 1-alpha 1;Putative elongation factor 1-alpha-like 3	EEF1A1	9.76019	9.6133	9.15764	9.2296	9.68097	9.56399	9.23872	9.23442	9.40584	9.24817	9.25377	9.20512	8.66142	8.99547	-0.2781
	237	Triosephosphate isomerase	TPI1	9.73106	9.79694	9.72503	9.84824	9.86938	9.87506	9.7518	9.69509	9.83446	9.44976	9.56148	9.56049	9.36476	9.64233	-0.278335
	238	14-3-3 protein zeta/delta	YWHAZ	9.49607	9.43794	9.62134	9.58474	9.60178	9.71101	9.24706	9.64413	9.77978	9.23317	9.23525	9.50131	9.11598	9.36316	-0.27857
	239	Protein transport protein Sec23A	SEC23A	8.12248	8.15646	8.03711	8.03786	8.10154	7.9252	7.87208	8.25959	8.21814	7.87234	7.87204	8.13535	7.22639	7.67096	-0.283481
	240	Neuroserpin	SERPINI1	6.86268	7.24908	6.87898	7.15388	6.38315	6.92706	6.90708	6.81029	6.69266	6.20572	6.66297	6.57701	6.66539	6.67557	-0.286075
	241	Cation-independent mannose-6-phosphate receptor	IGF2R	7.92359	8.61347	7.82931	7.94303	8.25782	7.8164	7.92464	7.9359	7.86985	7.54254	7.4681	7.47554	8.09632	7.71384	-0.291918
	242	Radixin	RDX	7.45905	7.70764	7.74239	7.8751	8.03153	7.90378	7.86764	7.71131	8.16705	7.51501	7.6114	7.85372	7.05744	7.75868	-0.296043
	243	Pseudouridine-5-phosphatase	HDHD1	7.40676	6.80304	6.7613	6.53029	7.01699	7.04673	6.19301	6.7529	7.49198	6.43572	6.60207	6.34863	6.56992	6.14466	-0.296669
	244	V-type proton ATPase subunit E 1	ATP6V1E1	6.76211	6.71053	6.72023	6.71024	7.18986	6.89497	6.84375	6.63707	6.24013	6.28459	6.71101	6.26806	6.55922	6.8545	-0.297212
	245	Protein phosphatase 1 regulatory subunit 12A	PPP1R12A	6.72189	6.76317	6.8369	7.05023	6.85013	6.92441	7.07954	6.98988	7.00217	6.77279	6.79319	6.21432	6.34291	7.12659	-0.305223
	246	Fructose-bisphosphate aldolase A	ALDOA	9.74158	9.74045	9.84379	10.002	9.82415	9.96085	9.45558	9.7755	9.77333	9.45893	9.61113	9.64128	9.22861	9.58075	-0.306178
	247	Filamin-B	FLNB	9.20968	8.96833	9.24514	9.12555	9.51167	9.51415	9.06243	9.30083	9.39206	9.11813	9.11988	9.12313	8.70537	8.85062	-0.309869
	248	Target of Myb protein 1	TOM1	6.35342	6.2601	6.93968	6.77144	6.34706	6.51723	6.27238	7.00152	6.77135	6.60932	5.96302	6.27524	6.2665	6.53696	-0.311342
	249	Phosphoglycerate mutase 1	PGAM1	8.96573	9.24876	9.15767	9.42058	9.34274	9.17231	9.31378	9.26019	9.42447	8.92042	9.03226	9.04805	8.75393	9.05568	-0.31581
	250	Exportin-T	XPOT	7.2782	6.74646	6.84881	6.90131	6.76723	6.75455	6.49411	6.64471	7.59903	6.31552	6.37268	6.15988	6.40994	6.83625	-0.316269
	251	Phosphatidylethanolamine-binding protein 1;Hippocampal cholinergic neurostimulating peptide	PEBP1	9.05652	9.0013	9.18164	9.04798	9.27533	9.08185	8.67958	9.21056	9.01372	8.86113	8.58856	8.96507	8.72848	8.66432	-0.317978
	252	Ubiquitin-conjugating enzyme E2 G1;Ubiquitin-conjugating enzyme E2 G1, N-terminally processed	UBE2G1	6.88601	6.64373	6.58619	6.8143	7.10554	7.24792	6.77165	6.85664	7.05983	6.349	6.49241	6.91485	6.61609	6.51586	-0.319401
	253	RNA binding motif protein, X-linked-like-1	RBMXL1	6.68649	6.81096	7.00822	6.87231	6.68717	6.67602	6.87521	7.2039	6.4385	6.58455	6.43541	6.3172	6.8083	6.692	-0.319648
	254	F-actin-capping protein subunit alpha-2	CAPZA2	7.84524	7.78435	7.68488	7.62476	7.78216	7.69772	7.65	7.73758	7.79995	7.68058	7.53023	7.64932	6.61237	7.39766	-0.322153
	255	Protein lin-7 homolog C;Protein lin-7 homolog A	LIN7C	7.16551	7.49006	7.64028	7.65591	7.19382	7.10565	7.40584	7.75546	7.23004	7.28896	7.11766	7.11441	7.13003	7.01582	-0.326116
	256	Beta-catenin-like protein 1	CTNNBL1	6.74028	6.55748	6.9539	6.74419	6.62723	6.72603	6.78171	6.83572	6.27545	5.94182	6.6162	6.66577	6.81797	6.19817	-0.330146
	257	Dynamin-like 120 kDa protein, mitochondrial;Dynamin-like 120 kDa protein, form S1	OPA1	7.22989	6.87254	6.90668	6.86263	7.28019	6.86435	6.93366	6.90196	6.91087	6.40275	6.24749	7.05679	7.0278	6.35641	-0.339997
	258	Dynein light chain roadblock-type 1;Dynein light chain roadblock-type 2	DYNLRB1	7.5206	7.43742	7.37832	7.32358	7.62228	7.47777	7.32599	7.38277	7.6468	7.30531	7.271	7.28396	6.40151	7.12048	-0.342002
	259	Ras-related protein Rab-14	RAB14	7.22394	6.75702	6.9094	6.79494	6.89533	6.84808	6.71339	6.82125	6.31296	6.27021	6.48077	6.75122	6.2697	6.62091	-0.351837
	260	Calsyntenin-1;Soluble Alc-alpha;CTF1-alpha	CLSTN1	9.33165	9.64963	9.44707	9.60348	9.20962	8.85563	9.78302	9.39592	9.08472	9.16298	8.87493	8.93797	9.1438	9.02358	-0.353806
	261	Thioredoxin-dependent peroxide reductase, mitochondrial	PRDX3	8.14916	8.22011	8.46016	8.16316	8.21381	7.78814	8.40866	8.32913	8.43353	8.03731	8.02967	8.04064	7.42398	7.82341	-0.356177
	262	Glucosamine-6-phosphate isomerase 1	GNPDA1	8.64929	8.60425	8.30942	8.18806	8.71542	8.75005	7.8451	8.30961	8.24866	8.12277	7.94188	8.20534	7.71956	7.99006	-0.357017
	263	Tumor suppressor p53-binding protein 1	TP53BP1	6.9553	7.03177	6.99589	7.22011	7.00625	7.12937	6.38429	7.11005	7.22552	6.40819	6.50085	7.03995	6.3282	6.78105	-0.362677
	264	5-nucleotidase	NT5E	6.07128	8.1469	6.9873	6.6137	6.94155	6.98765	6.88186	6.9186	7.11955	6.65667	6.11449	6.59129	6.51265	6.74	-0.365424
	265	78 kDa glucose-regulated protein	HSPA5	9.12333	9.10853	8.82409	8.9906	8.77948	9.28856	9.2159	8.89268	9.25251	8.63862	8.67215	8.83118	8.33413	8.68276	-0.366785
	266	Transketolase	TKT	8.8749	9.17618	9.14482	9.35098	9.04415	9.02694	9.39224	9.17228	9.70671	8.76569	8.83094	9.0187	8.62201	8.81705	-0.377692
	267	Adenylyl cyclase-associated protein 1	CAP1	8.91838	8.75952	8.73296	8.67431	8.91644	8.97476	8.66263	8.76554	8.62816	8.52273	8.58646	8.52695	7.84033	8.53085	-0.38631
	268	Barrier-to-autointegration factor;Barrier-to-autointegration factor, N-terminally processed	BANF1	7.73244	7.74221	7.72136	7.52524	7.77621	7.06856	7.01682	7.56628	7.2463	7.01381	7.17554	7.2465	6.85663	6.99733	-0.387783
	269	AP-2 complex subunit alpha-1	AP2A1	8.61053	8.39608	8.5565	8.47413	8.44518	8.49152	8.26033	8.60336	8.48006	8.32936	8.08721	8.06595	7.8934	8.02498	-0.391657
	270	Palmitoyl-protein thioesterase 1	PPT1	7.974	7.94403	7.04677	7.21796	7.38128	7.52156	7.1121	7.00134	6.66513	7.03747	6.54004	6.74989	6.89679	6.87984	-0.392696
	271	RNA pseudouridylate synthase domain-containing protein 2	RPUSD2	6.87599	6.80119	6.8707	6.89001	6.70721	6.77372	6.84594	6.88001	6.49819	6.47859	6.42124	6.1546	6.77492	6.34596	-0.392871
	272	UDP-glucose 6-dehydrogenase	UGDH	7.60498	7.07947	7.21037	6.91753	7.38148	7.03326	6.55524	7.30036	6.36658	6.56421	6.53482	6.59152	6.42222	7.24301	-0.395215
	273	Histidine triad nucleotide-binding protein 2, mitochondrial	HINT2	6.70889	6.77916	7.15824	6.73336	6.76263	6.64434	7.35042	6.81641	6.71044	6.67417	6.17293	6.64136	6.46696	6.60283	-0.399248
	274	Cold shock domain-containing protein E1	CSDE1	7.3308	7.04258	7.20213	7.32738	7.07726	7.12691	7.01595	7.19899	6.05141	7.13507	6.44349	6.6289	6.57782	7.00775	-0.399497
	275	Galectin-3	LGALS3	8.90535	8.38126	7.96044	7.94268	8.45624	8.52614	7.67199	7.6831	8.00886	8.01439	7.4069	7.8564	7.55169	7.36791	-0.400639
	276	6-phosphogluconolactonase	PGLS	8.17992	7.97614	8.28632	8.22165	8.19986	8.12074	7.78514	8.21882	7.94979	8.0461	7.52563	8.00736	7.68819	7.40521	-0.404257
	277	Thyroid receptor-interacting protein 6	TRIP6	7.05119	7.12875	7.0271	7.13739	7.06021	7.15256	7.01745	7.02338	7.07704	7.14404	7.13062	6.50122	6.72546	5.81237	-0.406939
	278	Vigilin	HDLBP	7.60033	7.34717	7.41611	7.52078	7.44571	7.49016	7.49921	7.45773	7.95725	7.28416	7.24893	7.26245	6.35469	7.16729	-0.408113
	279	60S ribosomal protein L35	RPL35	6.92144	6.80127	6.92926	6.74221	7.52364	7.24839	6.56011	6.83776	6.22169	6.77672	6.75534	6.63731	6.08234	6.5426	-0.414698
	280	Exportin-5	XPO5	7.58865	7.07911	7.05266	6.36278	7.04332	7.11594	6.10271	7.08934	6.68875	6.49951	6.2532	6.41447	6.38492	6.34036	-0.415966
	281	1,2-dihydroxy-3-keto-5-methylthiopentene dioxygenase	ADI1	8.09276	7.68691	7.1767	6.80904	7.67626	7.9681	7.40112	7.17806	7.31691	7.06933	7.00642	6.39362	6.83257	7.4511	-0.417604
	282	Glutathione synthetase	GSS	8.34437	8.44224	8.40364	8.41162	8.46391	8.49117	8.35367	8.41218	8.463	8.02518	8.09026	8.14044	7.85028	7.90979	-0.419504
	283	Multiple inositol polyphosphate phosphatase 1	MINPP1	7.82583	8.23467	7.81279	8.19349	7.70024	7.36771	8.26703	7.75186	7.6869	7.44908	7.27091	7.16083	7.62122	7.63592	-0.421262
	284	Sulfhydryl oxidase 2	QSOX2	7.04696	7.49439	7.22565	7.10965	7.5459	6.90297	7.67157	7.05858	7.27992	6.82689	6.75033	7.051	6.67674	6.85024	-0.421344
	285	Endoplasmic reticulum resident protein 29	ERP29	7.98397	8.22999	7.94086	8.13881	7.97336	7.99374	8.36065	8.20933	8.0917	7.55426	7.72018	7.77473	7.66507	7.68635	-0.422673
	286	NEDD8	NEDD8	8.11227	8.04068	8.12405	7.94667	8.01574	8.0904	7.7043	8.03169	7.94475	7.52291	7.52755	7.62033	7.43862	7.69432	-0.424725
	287	Proteasome subunit beta type-3	PSMB3	8.11939	6.94789	7.67954	7.14214	6.87304	7.43599	6.59709	7.60221	7.5886	6.87788	6.63855	6.78964	7.00356	6.65739	-0.428262
	288	Ribonucleases P/MRP protein subunit POP1	POP1	6.68681	6.71361	7.15579	6.99662	6.58358	6.70088	6.58019	7.30335	6.17698	6.28046	6.38964	6.21621	6.39263	7.00386	-0.430175
	289	Proteasome subunit alpha type-6	PSMA6	8.37313	7.83157	8.12349	7.74621	7.47962	7.94746	7.26117	8.09314	8.01787	7.68902	7.06322	7.57859	7.03778	7.35164	-0.431129
	290	Fascin	FSCN1	8.13659	8.16658	9.04642	8.97504	8.42387	7.9355	8.81088	8.99479	8.98657	8.37729	8.43404	8.37168	7.90367	8.24455	-0.431504
	291	Twinfilin-2	TWF2	7.3092	7.6055	7.795	7.67763	7.50425	7.42142	7.64963	7.78355	8.1605	7.74833	7.39238	7.24346	6.18283	7.46595	-0.431992
	292	Alcohol dehydrogenase class-3	ADH5	7.97919	8.06055	8.38191	8.09482	8.04798	7.88007	8.13165	8.53983	8.08127	7.89696	7.73862	7.93298	7.24405	7.91432	-0.433988
	293	GDP-L-fucose synthase	TSTA3	7.49194	7.5185	7.31582	7.4696	7.02666	7.09906	7.31904	7.22074	6.7747	7.07726	6.51358	7.11324	6.4283	6.90572	-0.434201
	294	Glutathione S-transferase P	GSTP1	9.29201	9.1823	9.23391	9.16749	9.31961	9.09674	9.2745	9.38008	9.41318	8.91919	8.88247	8.92158	8.55103	8.7714	-0.436257
	295	60 kDa SS-A/Ro ribonucleoprotein	TROVE2	7.20512	7.1554	7.0911	7.06468	7.30713	7.26755	6.84678	6.95088	7.46627	6.78409	6.85795	6.53632	6.3604	6.71239	-0.437791
	296	Protein deglycase DJ-1	PARK7	9.01009	9.02784	8.98321	8.9988	8.98275	9.00839	9.05365	9.07907	8.98269	8.51569	8.5956	8.69227	8.34897	8.74555	-0.438031
	297	Dynactin subunit 1	DCTN1	7.3597	7.26912	7.52229	7.34565	7.40499	7.46854	7.24097	7.54427	6.97962	7.26107	7.16853	7.10961	6.16536	7.20197	-0.439808
	298	Protein disulfide-isomerase A6	PDIA6	8.75543	8.56095	8.23967	8.39844	8.43704	8.71848	8.61879	8.3616	8.66965	8.19997	8.22094	8.19299	7.27068	8.21069	-0.443282
	299	FLYWCH family member 2	FLYWCH2	6.57711	7.0703	6.75942	6.91381	7.19025	7.22264	6.3375	6.81914	6.7826	6.44577	6.20527	6.77083	6.35734	6.373	-0.443354
	300	Aminopeptidase B	RNPEP	8.8709	8.39176	8.73934	8.28834	8.42891	8.62152	8.36277	8.56022	8.09545	8.2717	8.10137	8.34396	7.12603	8.43889	-0.44379
	301	Acylamino-acid-releasing enzyme	APEH	7.72961	7.99694	8.19747	8.14959	7.86944	7.81842	8.1172	8.19351	7.91519	7.58677	7.70771	7.7236	7.26238	7.7817	-0.445178
	302	26S protease regulatory subunit 6B	PSMC4	7.80751	7.60272	7.33588	7.45717	7.61788	7.34647	7.33124	7.23282	7.0766	6.98018	7.08077	7.03274	6.54733	7.05843	-0.447023
	303	Glycylpeptide N-tetradecanoyltransferase 1	NMT1	7.18696	7.18395	7.12054	7.04218	7.41143	7.07368	6.42819	7.17493	7.29019	6.92607	6.6968	6.41253	6.84169	6.0696	-0.452486
	304	THO complex subunit 2	THOC2	6.98894	6.51324	6.83446	6.52989	6.96407	6.92492	6.38566	6.96328	6.37571	6.20552	6.28347	6.08861	6.57002	6.41079	-0.455364
	305	Phosphoserine phosphatase	PSPH	7.94786	8.02102	8.03782	7.67003	8.12356	8.05725	7.41074	8.02979	7.78128	7.5287	7.32319	7.46193	7.4483	7.40107	-0.455559
	306	Vesicle-trafficking protein SEC22b	SEC22B	7.7081	7.48305	7.88512	7.90312	7.70556	7.64564	7.74337	7.90474	8.01161	7.75208	7.45823	7.71094	6.46513	7.32371	-0.455909
	307	Tyrosine-protein phosphatase non-receptor type 11	PTPN11	7.58069	7.51513	7.81403	7.80482	7.63598	7.54342	7.80104	7.84389	7.88098	7.75025	7.49668	7.42459	6.32874	7.41464	-0.457551
	308	26S proteasome non-ATPase regulatory subunit 1	PSMD1	8.28147	7.9215	7.79168	7.68067	8.01774	7.95114	7.59723	7.83494	7.48487	7.63517	7.48403	7.59972	6.55542	7.49011	-0.459345
	309	Vasodilator-stimulated phosphoprotein	VASP	8.21053	7.8597	8.31171	7.82724	8.23178	8.174	8.00711	8.24819	8.13672	7.73084	7.75572	7.62842	7.32572	7.91926	-0.461347
	310	Ras-related protein Rab-11B;Ras-related protein Rab-11A	RAB11B	7.9676	7.96239	8.05277	7.98616	8.10329	7.93068	7.91525	8.09043	8.1821	7.63892	7.66658	7.56523	7.22404	7.66063	-0.462016
	311	Ubiquitin carboxyl-terminal hydrolase 14	USP14	8.12795	7.97411	8.06681	7.86926	8.42661	8.27756	7.81044	8.03262	8.2388	7.69882	7.59312	7.56293	7.64028	7.59181	-0.463157
	312	Pyruvate kinase PKM	PKM	9.8014	9.88496	9.92344	10.0228	9.67002	9.93516	10.0124	9.97776	9.84545	9.55628	9.64658	9.58458	8.9777	9.52345	-0.465868
	313	Kinesin-1 heavy chain	KIF5B	7.80796	7.57059	7.65657	7.62421	7.9736	7.89228	7.61636	7.64461	7.35005	7.53296	7.60436	7.36545	6.21659	7.61859	-0.467015
	314	Peptidase M20 domain-containing protein 2	PM20D2	7.33654	6.69	6.86837	6.65297	7.29675	7.32856	6.69123	7.21701	6.7399	6.69573	6.53473	6.62607	6.25583	6.59567	-0.467544
	315	Flavin reductase (NADPH)	BLVRB	7.48411	7.40741	6.89218	6.69696	7.42643	7.72306	7.03318	6.90884	6.99278	7.21748	6.46158	6.58037	5.90613	7.05896	-0.468537
	316	Xaa-Pro aminopeptidase 1	XPNPEP1	7.31842	7.54866	7.86408	7.71481	7.52664	7.3235	7.73726	7.95235	7.57728	7.32515	7.52395	7.43056	6.34478	7.45797	-0.469958
	317	Serine/threonine-protein kinase Nek9	NEK9	6.95833	6.73119	6.78635	6.84542	6.78851	6.75189	6.85661	6.82223	6.73199	6.33008	6.27299	6.31686	6.649	6.11669	-0.471378
	318	Inorganic pyrophosphatase 2, mitochondrial	PPA2	7.13024	6.90627	7.06483	6.74925	7.43778	7.10924	6.61778	7.25174	6.86761	6.58407	6.36511	6.54465	6.65634	6.68402	-0.471598
	319	NAD(P)H-hydrate epimerase	APOA1BP	8.32756	7.81385	7.84241	7.81409	7.77736	8.01682	7.54976	7.88116	7.68747	7.39032	7.12149	7.44624	7.32461	7.42549	-0.471972
	320	AP-2 complex subunit alpha-2	AP2A2	7.96109	7.62094	7.50054	7.28872	7.98812	7.92454	7.13485	7.64103	7.94031	7.49669	7.2104	7.11126	6.49746	7.21574	-0.473319
	321	Golgi reassembly-stacking protein 2	GORASP2	6.91284	6.87732	7.01536	7.06104	6.75685	6.96808	6.83877	7.09153	7.23246	6.53072	6.80165	6.3589	6.4502	6.24597	-0.477781
	322	Guanine nucleotide-binding protein G(I)/G(S)/G(T) subunit beta-1	GNB1	7.4851	7.46313	7.568	7.41182	7.41338	7.45384	7.71698	7.64264	7.26129	7.19783	7.24536	7.36071	6.25547	7.19767	-0.483037
	323	Parafibromin	CDC73	6.64112	6.95585	7.05949	7.27887	6.8392	6.92421	6.96799	6.76907	6.89467	6.52934	6.22954	6.66183	6.55235	6.47378	-0.483769
	324	Renin receptor	ATP6AP2	7.75075	8.52274	7.70585	8.08454	7.57723	7.19209	8.39393	7.60259	7.80522	7.90191	7.30412	6.85454	6.99056	7.32315	-0.484516
	325	3(2),5-bisphosphate nucleotidase 1	BPNT1	7.96096	7.82417	8.32447	8.1939	8.02366	7.87086	7.93197	8.23147	7.84126	7.7693	7.58543	7.52504	7.78254	7.39249	-0.485097
	326	Bleomycin hydrolase	BLMH	7.41219	7.41542	7.45454	7.60715	7.2242	7.26501	7.63495	7.68531	7.79043	6.99049	7.00886	6.72495	6.99736	7.23729	-0.486737
	327	Prelamin-A/C;Lamin-A/C	LMNA	9.10267	9.41642	9.32296	9.43619	9.411	9.2917	9.34353	9.38155	9.54822	8.93837	8.77236	8.87943	8.60781	9.18949	-0.486995
	328	Transcription elongation factor B polypeptide 1	TCEB1	7.70567	7.6148	7.60868	7.74907	7.69963	7.77019	7.80691	7.69747	7.78697	7.37024	7.43519	7.34557	6.46036	7.56091	-0.487538
	329	26S proteasome non-ATPase regulatory subunit 2	PSMD2	8.39926	8.16643	7.94437	7.88589	8.31706	8.2737	7.81405	8.07849	7.79595	7.83576	7.74409	7.64201	6.92344	7.6575	-0.491702
	330	Neutral alpha-glucosidase AB	GANAB	8.54167	8.85139	8.50459	8.56503	8.35083	8.4222	8.85073	8.6269	8.62022	8.19318	8.12888	8.01741	7.82946	8.13312	-0.492969
	331	Acyl-protein thioesterase 2	LYPLA2	6.6807	7.20531	7.17992	7.45788	6.78531	6.27453	7.38039	7.43791	6.44121	6.2072	7.07533	6.37033	6.21236	7.08529	-0.49589
	332	Ubiquitin fusion degradation protein 1 homolog	UFD1L	7.23965	7.02189	7.30878	7.23383	6.47928	7.0454	7.18492	7.3484	6.82731	6.56401	6.79582	6.31583	6.89727	6.44777	-0.495963
	333	Ras-related protein Rab-2A;Ras-related protein Rab-2B	RAB2A	8.11143	7.6429	7.10829	6.93946	7.9201	7.91065	7.06397	7.2978	7.5803	7.28158	7.23289	7.16292	6.2746	6.42949	-0.497082
	334	Myotrophin	MTPN	8.16086	7.94984	8.30645	8.29019	8.45643	8.53306	7.83684	8.27937	8.4091	8.01519	7.4492	7.89614	7.76704	7.80393	-0.497422
	335	Septin-2	SEPTIN2	8.04356	8.2124	8.29763	8.35541	8.41224	8.08664	8.25746	8.32096	8.18769	8.14398	8.08736	8.00949	6.71935	7.99391	-0.497573
	336	Argininosuccinate lyase	ASL	7.90971	7.4452	7.50893	7.16782	7.67798	7.2393	7.20374	7.45585	7.26266	7.00749	6.2158	7.0758	6.79449	7.25472	-0.505944
	337	Peroxiredoxin-6	PRDX6	9.39608	9.12405	9.14625	8.99081	9.10157	9.60803	8.94812	9.24383	9.14607	8.96819	8.9582	8.68252	8.25737	8.46616	-0.506618
	338	Phosphatidylinositol transfer protein beta isoform	PITPNB	7.83677	7.65688	7.89953	7.83324	7.7803	8.03117	7.61659	7.83114	8.0616	7.37157	7.61082	7.43754	6.6908	7.51452	-0.506945
	339	Coactosin-like protein	COTL1	9.01195	8.45681	8.49574	8.40971	8.76293	8.90228	8.05358	8.48008	8.94607	7.97262	7.79035	8.29021	8.24405	7.75143	-0.507654
	340	Eukaryotic translation initiation factor 5A-1;Eukaryotic translation initiation factor 5A-1-like	EIF5A	8.88499	8.78792	8.88139	9.05603	8.78672	9.05377	8.79364	8.91585	9.15418	8.44782	8.39811	8.54722	8.11274	8.50453	-0.512482
	341	Serine/threonine-protein kinase PRP4 homolog	PRPF4B	6.95673	6.83895	6.81923	6.8424	6.65385	6.8131	6.88157	6.75219	7.2531	6.195	6.51994	6.3339	6.12854	6.21164	-0.515921
	342	Crk-like protein	CRKL	7.71379	7.51041	7.61085	7.5698	7.78065	7.77333	7.38061	7.74167	7.85066	7.30677	7.29008	7.35226	6.34403	7.33832	-0.516527
	343	Protein phosphatase methylesterase 1	PPME1	7.39554	7.78148	8.11444	7.95856	7.75179	7.40119	8.08643	8.15682	7.32147	7.78204	7.82325	7.5552	6.55281	7.25713	-0.517454
	344	Vesicle-associated membrane protein 7	VAMP7	6.81941	6.79699	6.91022	6.78087	7.06577	6.9756	6.66037	7.09601	6.29917	5.97384	6.70398	5.99696	6.52039	6.76866	-0.522041
	345	Afadin	MLLT4	6.99492	6.76335	7.24057	6.83326	6.70641	6.73478	6.65696	7.1486	6.88493	6.25255	6.54718	6.17444	6.41203	6.4359	-0.522343
	346	Signal recognition particle subunit SRP72	SRP72	6.77489	6.87161	7.12346	6.82202	6.9484	7.0479	6.76655	7.17935	6.53895	6.37036	6.36045	6.43156	6.44761	6.68061	-0.523165
	347	Microtubule-associated protein RP/EB family member 1	MAPRE1	8.31258	8.1184	8.24569	8.00582	8.25222	8.34762	7.83207	8.1939	8.35209	7.71922	7.78715	7.67722	7.19576	7.71417	-0.527516
	348	Platelet-derived growth factor C;Platelet-derived growth factor C, latent form;Platelet-derived growth factor C, receptor-binding form	PDGFC	8.09726	8.4979	7.23955	7.4598	7.91002	7.69059	8.15079	7.19176	7.00766	7.71137	7.13821	7.17768	6.26434	7.10212	-0.528338
	349	Mesencephalic astrocyte-derived neurotrophic factor	MANF	7.34614	7.75458	7.88314	8.00711	7.16176	7.59224	8.0951	7.95806	8.08091	7.46596	7.51428	6.52968	7.29585	7.45924	-0.529897
	350	Deoxycytidylate deaminase	DCTD	7.48907	7.45103	7.47754	7.18373	7.3137	7.32486	7.12267	7.4754	7.18534	7.15036	6.92939	6.80714	5.91849	7.11307	-0.532626
	351	26S protease regulatory subunit 7	PSMC2	8.25246	7.69159	7.27298	7.13207	8.04242	8.13239	7.18313	7.10687	7.07751	7.26783	7.07048	6.96381	6.27405	7.15076	-0.532923
	352	ATP-citrate synthase	ACLY	8.73543	8.60224	8.62514	8.54229	8.70942	8.70222	8.43846	8.60011	8.51493	8.10415	8.35241	8.39127	7.57291	7.92535	-0.533723
	353	von Willebrand factor A domain-containing protein 9	VWA9	6.98249	6.54004	7.28382	6.86277	6.95415	6.90439	6.82409	6.99144	6.66888	6.43547	6.5581	6.4188	6.41103	6.34662	-0.536105
	354	H/ACA ribonucleoprotein complex subunit 3	NOP10	6.60772	6.70967	6.83292	6.89517	6.62358	6.63767	6.82375	7.10065	7.02122	6.4958	6.20847	6.36315	6.04551	6.27929	-0.540513
	355	Probable cytosolic iron-sulfur protein assembly protein CIAO1	CIAO1	7.08664	7.01645	7.00711	6.70775	7.09142	7.03826	6.62849	7.10016	6.81777	6.86265	6.02508	6.25864	6.65491	6.13826	-0.540959
	356	Succinate dehydrogenase [ubiquinone] flavoprotein subunit, mitochondrial	SDHA	7.29409	6.71083	6.87908	6.41154	7.52581	7.11697	6.66726	6.80686	6.64147	6.41066	6.17912	6.3527	6.47909	6.37305	-0.542327
	357	Membrane-bound transcription factor site-1 protease	MBTPS1	7.64065	8.32371	7.67757	7.87266	7.44454	7.13037	8.27843	7.68039	7.07762	7.32037	7.2141	7.06506	6.64693	7.413	-0.548768
	358	N-alpha-acetyltransferase 15, NatA auxiliary subunit	NAA15	7.5567	6.99433	7.13351	7.01351	7.18715	7.17473	6.95763	7.14048	6.81519	6.54303	6.67631	6.46715	6.72043	6.34959	-0.549866
	359	Ubiquitin-associated protein 2-like	UBAP2L	7.34323	7.49752	7.21661	7.47851	7.34939	7.70538	7.43228	7.29822	7.49905	6.89306	7.09583	7.00539	6.26548	7.0558	-0.550287
	360	Gamma-interferon-inducible lysosomal thiol reductase	IFI30	7.57026	8.05266	7.52444	8.05671	7.45129	7.81521	8.26486	7.7714	6.77089	7.51182	7.27119	7.29627	7.32127	6.91408	-0.551063
	361	DDRGK domain-containing protein 1	DDRGK1	7.05073	6.95494	6.89158	7.09465	6.88349	6.78947	6.85839	6.89418	6.7942	6.47868	6.37921	6.41305	5.98693	6.48885	-0.552616
	362	Cleavage and polyadenylation specificity factor subunit 1	CPSF1	7.39766	7.15241	7.3387	7.01502	6.58786	6.76629	7.21722	7.38376	6.37194	6.48915	6.36477	6.57507	6.67722	6.38493	-0.553244
	363	Actin-related protein 2/3 complex subunit 3	ARPC3	8.12538	7.83646	7.86568	7.85789	8.10714	8.0728	7.96743	7.87274	7.90324	7.648	7.65637	7.56921	6.53715	7.59778	-0.55558
	364	Tumor protein D54	TPD52L2	7.99106	8.00578	8.18983	8.17641	8.09096	7.98276	8.11274	8.13777	8.01119	7.8529	7.92395	7.75225	6.15489	8.09374	-0.559531
	365	Multiple epidermal growth factor-like domains protein 8	MEGF8	7.01699	7.50252	7.1176	7.21232	6.66437	6.61103	7.60418	7.11843	7.41764	6.72769	6.18202	6.32635	7.02375	6.21348	-0.559998
	366	Peroxiredoxin-5, mitochondrial	PRDX5	8.38059	8.46619	8.79507	8.72086	8.82591	8.44389	8.63401	8.78841	8.38311	8.33848	8.13558	8.13859	7.89843	8.19476	-0.560189
	367	Glucosidase 2 subunit beta	PRKCSH	8.36708	8.39799	8.02342	8.26007	8.08239	8.40033	8.40605	8.07562	8.13919	7.82961	7.94971	7.86257	6.5719	8.01068	-0.563083
	368	ATP-dependent 6-phosphofructokinase, platelet type	PFKP	7.62735	7.41657	7.16794	7.25727	7.69074	7.14255	7.20011	7.24822	6.97656	6.0863	7.12434	6.95588	6.15503	7.28355	-0.563449
	369	Electron transfer flavoprotein subunit beta	ETFB	6.97448	6.85756	6.84762	6.82535	7.6109	6.96168	6.84013	6.83418	6.48652	6.35156	6.8243	6.38057	6.22702	6.32773	-0.564408
	370	CTP synthase 1	CTPS1	7.44257	7.17064	7.30769	6.64268	7.46932	7.67657	7.14129	7.2736	6.91916	6.45452	6.86657	6.641	6.61411	6.85579	-0.565465
	371	CD109 antigen	CD109	8.10748	9.21213	8.27084	8.64036	8.07225	7.44846	8.42775	8.23042	8.42066	7.81658	7.4127	7.03258	8.21825	7.59799	-0.566062
	372	Protein diaphanous homolog 1	DIAPH1	7.65859	7.28992	7.52577	7.39723	7.58777	7.68231	7.19016	7.57523	7.16238	7.08511	7.18221	7.28892	6.30436	6.76341	-0.568276
	373	AP-3 complex subunit delta-1	AP3D1	7.1246	6.94569	7.48616	7.21479	6.97571	6.95716	7.16035	7.61307	7.00039	6.62644	7.02682	6.40309	6.65493	6.61989	-0.568304
	374	N(G),N(G)-dimethylarginine dimethylaminohydrolase 1	DDAH1	8.50228	7.45764	8.07284	7.85338	7.98033	8.22256	7.9444	7.76717	8.31391	7.31911	7.40507	7.21958	7.31122	7.76482	-0.569486
	375	Peroxiredoxin-2	PRDX2	9.14675	9.04202	9.16572	9.15567	8.92717	9.07262	9.16684	9.16385	8.94113	8.7005	8.61975	8.66129	8.12326	8.59072	-0.569538
	376	Protein shisa-5	SHISA5	7.3221	7.66269	7.44799	7.44306	7.62754	7.10636	7.99645	7.42724	7.35683	7.43242	6.18894	6.54724	7.24893	7.26928	-0.570746
	377	DnaJ homolog subfamily B member 11	DNAJB11	7.11331	7.20927	6.88634	6.3895	6.86357	7.44356	6.92063	6.87936	6.91921	6.62953	6.18056	5.96115	6.68966	6.16602	-0.571776
	378	Adenylate kinase isoenzyme 1	AK1	7.87288	7.60431	7.91355	7.80689	7.72519	7.64245	7.79264	7.91354	7.74007	7.66646	7.622	7.28443	6.18204	7.37709	-0.572639
	379	RNA-binding protein 3	RBM3	7.59633	7.83311	7.59401	7.68191	7.18196	7.26588	7.45588	7.74461	8.13735	6.08259	7.40927	7.10061	7.23586	6.73899	-0.573909
	380	ADP-ribosylation factor 1;ADP-ribosylation factor 3	ARF1	8.00039	7.78419	7.80257	7.40562	7.84968	7.95463	7.5117	7.86111	7.95203	7.62897	7.19524	7.46437	6.35963	7.10023	-0.581197
	381	Protein PRRC2A	PRRC2A	6.9158	7.16596	6.92827	7.09694	6.91827	7.06845	6.9819	6.88152	6.94928	6.86368	6.24923	6.30925	6.66341	5.8888	-0.584351
	382	Proteasome subunit alpha type-4	PSMA4	8.30625	7.27623	7.5736	7.05915	6.89574	7.73398	7.18876	7.50092	7.36944	7.19081	6.71772	7.11952	6.26623	6.39503	-0.587498
	383	Protein phosphatase 1 regulatory subunit 14B	PPP1R14B	7.81385	6.94429	7.67517	7.64017	7.53352	7.59759	7.33266	7.56919	7.9563	6.8423	6.93686	7.24356	6.88446	6.94468	-0.587679
	384	Growth factor receptor-bound protein 2	GRB2	7.75268	7.78308	7.96327	7.94964	7.8368	7.91463	7.75206	7.99856	7.64667	7.45183	7.43455	7.543	6.57923	7.56318	-0.588131
	385	Cysteine--tRNA ligase, cytoplasmic	CARS	7.81682	7.90485	8.15033	7.93398	7.98185	7.81343	8.1179	8.22881	8.19855	7.72164	7.66229	7.67497	6.39905	7.78888	-0.588348
	386	Proteasome subunit alpha type-2	PSMA2	8.32205	7.28856	7.86705	7.29835	7.10775	7.73216	7.0445	7.82638	7.88274	7.23495	6.54863	7.2743	6.16413	7.23195	-0.588576
	387	Malate dehydrogenase, mitochondrial	MDH2	9.12281	8.9495	9.08279	8.85891	9.32515	9.08672	9.01233	8.97757	8.82791	8.73965	8.32523	8.47648	8.37638	8.38283	-0.597129
	388	CAP-Gly domain-containing linker protein 2	CLIP2	6.51476	6.85629	6.95138	6.92588	6.95884	6.8689	7.44529	6.9946	6.93308	6.46595	6.38198	6.63916	6.55665	6.08365	-0.598669
	389	Regulator of nonsense transcripts 2	UPF2	6.75534	6.75501	7.21791	7.09733	6.8169	6.83259	6.78081	7.19962	6.56043	6.54129	6.28226	6.25048	6.49343	6.3927	-0.598825
	390	Cold-inducible RNA-binding protein	CIRBP	7.32809	7.72418	7.78184	7.84967	7.30752	7.36059	7.71108	7.94608	7.77903	6.41072	7.29933	7.12034	7.22773	7.24438	-0.598962
	391	26S proteasome non-ATPase regulatory subunit 7	PSMD7	7.79313	7.45486	7.65868	7.55102	7.76157	7.68773	7.34797	7.77042	7.42215	7.31372	7.14476	7.07313	6.24408	7.35753	-0.602921
	392	Cytosolic purine 5-nucleotidase	NT5C2	7.37048	6.96964	7.14703	6.87569	6.99471	6.94117	6.90219	7.5132	6.87666	7.0648	6.30432	6.49226	6.23318	6.1992	-0.603582
	393	Coiled-coil domain-containing protein 124	CCDC124	7.06494	7.35593	7.10103	7.39547	7.1184	7.33282	6.26582	7.15397	7.11177	6.34432	6.7569	6.41013	6.22761	6.54198	-0.605063
	394	Large proline-rich protein BAG6	BAG6	7.35036	7.04646	7.00208	7.1012	7.10363	6.97588	7.1978	7.06919	6.86141	6.24291	6.50966	6.7665	6.30592	6.52256	-0.605454
	395	Plasma alpha-L-fucosidase	FUCA2	8.02424	8.63852	6.86609	7.06423	8.28087	7.88972	6.77805	7.10514	7.38771	6.77828	6.55066	6.8594	6.72681	6.70377	-0.6069
	396	Alpha/beta hydrolase domain-containing protein 11	ABHD11	7.31332	6.84566	7.2415	6.83455	7.38771	6.96153	6.95545	7.29848	6.316	6.50381	6.48518	6.60244	6.58314	6.35571	-0.607147
	397	Paxillin	PXN	7.19401	7.11932	7.36894	7.07515	7.32325	7.11008	7.46666	7.5051	6.8533	6.96682	6.88614	6.74779	6.26477	6.63707	-0.607678
	398	F-actin-capping protein subunit beta	CAPZB	8.64608	8.63766	8.55517	8.5835	8.60224	8.66798	8.59726	8.57272	8.49251	8.31737	8.19184	8.06521	7.42779	7.93867	-0.608301
	399	Nucleoside diphosphate kinase B;Putative nucleoside diphosphate kinase	NME2	9.44908	9.19271	9.4789	9.62166	9.52463	9.51872	9.21532	9.47401	9.28908	9.15737	8.6963	9.12594	8.78489	8.50634	-0.618039
	400	Nck-associated protein 1	NCKAP1	7.07751	6.70987	7.23086	6.88881	7.06423	6.97938	6.86915	7.30114	6.57211	6.39029	6.591	6.21819	6.75507	6.23176	-0.618334
	401	14-3-3 protein eta	YWHAH	7.89406	7.74797	7.92791	7.96012	8.27462	8.21237	7.89495	7.93255	8.41464	7.71515	7.65085	7.61196	5.99408	8.10421	-0.618505
	402	Acyl-CoA-binding protein	DBI	8.49346	8.20612	8.17391	7.98024	8.0854	8.28147	7.59502	8.30621	8.65552	7.91221	6.71145	7.75223	7.34313	7.5286	-0.620852
	403	Ribulose-phosphate 3-epimerase	RPE	7.54744	7.27042	7.45495	7.41782	7.48448	7.62082	7.39358	7.38924	7.63503	7.12574	7.03133	6.28512	6.49334	7.23697	-0.625649
	404	Coronin-1B	CORO1B	7.75734	7.79581	7.8875	7.80499	8.28283	7.98303	8.01582	7.91948	7.90474	7.67252	7.88663	7.44384	6.0305	7.74579	-0.626419
	405	Quinone oxidoreductase	CRYZ	8.01687	7.70613	7.78894	7.73879	8.24893	8.08828	7.82215	7.7184	8.37482	7.46289	7.34118	7.08906	6.80694	7.66857	-0.627188
	406	ADP-ribosylation factor-like protein 3	ARL3	7.37497	7.24922	7.29473	6.52289	7.37814	7.22295	7.31124	7.3355	7.28131	7.11277	6.12779	6.60007	6.43556	6.46525	-0.629286
	407	Transcription elongation factor B polypeptide 2	TCEB2	7.89421	7.47661	7.82838	7.45853	7.36342	7.41928	7.51566	7.7546	7.5844	7.1213	6.31259	7.19349	6.73712	7.26501	-0.630745
	408	Armadillo repeat-containing protein 10	ARMC10	6.9976	6.76257	7.35232	6.98949	6.73301	6.78	6.83429	7.12372	6.81492	6.06281	6.49944	6.32542	6.61106	6.19111	-0.630837
	409	Platelet-activating factor acetylhydrolase IB subunit beta	PAFAH1B2	7.93128	7.90263	8.25259	8.21445	7.89709	7.71034	8.31981	8.32987	8.01999	7.74119	7.68518	7.34875	7.2089	7.45759	-0.632367
	410	Perilipin-3	PLIN3	8.02432	8.418	8.39335	8.54419	8.15788	7.97503	8.46937	8.36481	8.22766	7.9432	8.04317	7.76795	6.66255	7.99693	-0.634679
	411	Protein transport protein Sec24B	SEC24B	6.7665	6.71991	6.93399	6.86191	6.76329	6.59083	6.80366	7.16331	6.67776	6.33981	6.6393	6.10288	5.91303	6.0942	-0.634988
	412	4-trimethylaminobutyraldehyde dehydrogenase	ALDH9A1	8.02371	7.74922	7.93659	7.63121	7.82511	7.83216	7.91594	7.81405	7.41306	7.48073	7.62528	7.60691	6.39172	6.84832	-0.635254
	413	Proteasome subunit alpha type-3	PSMA3	8.27007	7.31152	7.75857	7.4309	7.14715	7.84698	7.08838	7.73811	7.35746	7.22968	6.95179	7.29197	6.51925	6.33533	-0.636077
	414	60S ribosomal protein L23	RPL23	7.37286	7.0423	7.05671	7.04194	7.26064	7.09712	6.84397	7.09019	6.49783	6.49943	6.2914	6.07714	6.4104	6.8558	-0.638261
	415	14 kDa phosphohistidine phosphatase	PHPT1	7.47673	7.58486	8.0111	7.98538	7.65381	7.98814	7.78772	8.02829	7.65247	7.56178	7.59162	7.51236	6.20131	7.48616	-0.638426
	416	Glucose-6-phosphate 1-dehydrogenase	G6PD	8.26583	8.2026	8.30788	8.36916	8.20911	8.1599	8.50233	8.38703	8.49926	8.0016	7.96387	7.91762	6.53672	8.00082	-0.638443
	417	Protein FAM3C	FAM3C	8.25612	8.77278	8.85139	9.18253	8.44092	7.81749	9.8716	8.78772	8.29296	8.24846	7.98183	7.99151	8.55874	8.15311	-0.638542
	418	Serine/threonine-protein phosphatase 2A 65 kDa regulatory subunit A alpha isoform	PPP2R1A	8.71416	8.27383	8.32436	8.08714	8.58508	8.50408	8.12733	8.36981	8.55968	8.00762	7.92159	7.85677	6.5388	8.14635	-0.638743
	419	BAG family molecular chaperone regulator 2	BAG2	7.1532	7.21037	7.78698	7.68125	7.20986	7.12057	7.57719	7.5808	7.06744	6.41307	6.98639	7.16411	6.52692	7.17164	-0.64035
	420	26S proteasome non-ATPase regulatory subunit 13	PSMD13	7.88013	7.52115	7.47761	7.32471	7.62534	7.68998	7.30164	7.52885	7.18221	7.30818	7.2819	7.08117	6.49969	6.08021	-0.64113
	421	Uncharacterized protein C19orf43	C19orf43	6.96716	7.01456	7.13963	7.20325	6.77012	6.57945	7.16068	6.86982	7.10137	5.94075	6.24771	6.47102	6.71961	6.17388	-0.643227
	422	GMP reductase 2	GMPR2	6.78358	7.04634	7.17702	7.435	7.11271	7.32814	7.26879	7.37127	7.11321	6.48475	6.46919	7.01578	6.42675	6.79174	-0.644512
	423	Nuclear transport factor 2	NUTF2	8.51858	8.43701	8.3057	8.14947	8.4514	8.28827	8.20049	8.298	8.27779	7.74308	7.58452	7.68235	7.63315	7.53337	-0.646929
	424	Small nuclear ribonucleoprotein G;Putative small nuclear ribonucleoprotein G-like protein 15	SNRPG	7.52591	7.1345	7.35755	7.29234	7.15436	7.26136	6.49682	7.4115	7.42022	6.20759	6.60989	6.53219	6.72734	6.4988	-0.647161
	425	AP-2 complex subunit beta	AP2B1	8.65178	8.48911	8.5793	8.40719	8.3875	8.50206	8.29612	8.65332	8.48507	8.32298	7.97611	8.16501	6.59862	8.05561	-0.647248
	426	Ubiquitin-conjugating enzyme E2 variant 1	UBE2V1	8.34341	8.35261	8.44116	8.33423	8.32909	8.43754	7.9961	8.42609	8.31708	7.98707	7.73225	7.72264	7.36961	7.58728	-0.6476
	427	Hematological and neurological expressed 1-like protein	HN1L	7.22704	7.46424	7.28596	7.59781	7.03137	7.2503	7.36222	7.32118	7.61694	6.12078	6.97652	6.43556	6.67165	7.09722	-0.647792
	428	Haloacid dehalogenase-like hydrolase domain-containing protein 2	HDHD2	7.45474	6.96581	7.28805	7.23124	7.25254	7.33985	6.46833	7.28192	7.05652	6.91817	6.49134	6.73027	6.5685	5.77083	-0.647831
	429	Mitogen-activated protein kinase 1	MAPK1	8.07269	7.8615	7.85936	7.67699	8.03607	7.74349	7.76782	7.94635	8.05053	7.46509	7.51319	7.50173	6.25426	7.21569	-0.648354
	430	Peptidyl-prolyl cis-trans isomerase FKBP2	FKBP2	7.34856	7.44713	7.46844	7.32046	6.90978	7.39636	7.28919	7.59813	7.67967	6.2783	7.05626	6.3535	6.92148	6.79875	-0.648734
	431	Clusterin;Clusterin beta chain;Clusterin alpha chain	CLU	8.88181	9.5383	8.89852	9.12437	8.81795	8.40279	9.64775	8.83801	9.18814	8.69658	7.74714	7.44525	8.70918	8.93196	-0.648878
	432	Alpha-centractin	ACTR1A	7.86275	7.67022	8.03282	7.77969	7.7235	7.61287	7.76889	8.13136	7.76859	7.58619	7.28122	7.16253	6.67897	7.24117	-0.651505
	433	CD2-associated protein	CD2AP	7.20436	7.28937	7.51046	7.4418	7.10758	7.19343	7.33921	7.54731	7.16747	6.73561	6.61384	6.99569	6.39041	6.78764	-0.651995
	434	Glutathione S-transferase omega-1	GSTO1	8.15543	8.40219	8.69691	8.52385	8.45681	8.1975	8.56825	8.7131	8.78173	8.02682	7.81223	7.77488	7.50854	8.23416	-0.65474
	435	Golgi resident protein GCP60	ACBD3	6.87845	6.84405	7.15597	6.8239	6.80391	6.9459	6.75922	7.21131	7.05335	6.23519	6.5714	6.42914	6.02737	6.19548	-0.658318
	436	Protein BUD31 homolog	BUD31	7.07408	6.58557	7.03479	6.76134	6.79045	7.10137	6.59381	7.25062	6.71854	6.09231	5.98502	6.41137	6.22448	6.59966	-0.659493
	437	AP-1 complex subunit mu-1	AP1M1	8.17272	7.88667	7.82732	7.6581	8.03611	7.98131	7.44694	7.87659	7.55975	7.76662	7.40478	7.18896	6.67381	6.66486	-0.664589
	438	Nucleoside diphosphate kinase A	NME1	8.2978	8.18458	8.29883	8.4524	8.50162	8.51851	8.03858	8.38899	8.39074	7.76703	7.482	8.05323	7.73855	7.46304	-0.665718
	439	D-dopachrome decarboxylase;D-dopachrome decarboxylase-like protein	DDT	8.42475	7.93444	8.50356	8.65723	8.08275	8.32879	7.25263	8.38687	7.52308	7.68567	7.37264	7.86258	7.58522	7.17178	-0.666392
	440	Adenosine deaminase	ADA	6.86037	7.10394	7.12545	7.18591	7.22339	7.17249	7.18176	7.0976	6.93519	6.33007	6.23982	6.41924	7.05154	6.44834	-0.666632
	441	Methylosome protein 50	WDR77	7.68926	7.22981	7.53085	7.15278	7.23106	7.2959	6.99372	7.57953	6.85275	7.09142	6.21228	7.00766	6.42885	6.41028	-0.667209
	442	Delta(3,5)-Delta(2,4)-dienoyl-CoA isomerase, mitochondrial	ECH1	7.13178	7.16557	7.14919	7.19415	7.20301	7.16352	6.43083	6.97733	7.07133	6.17737	6.66981	6.18283	6.52145	6.20814	-0.667752
	443	Thioredoxin domain-containing protein 12	TXNDC12	7.49482	8.03997	7.82791	8.05293	7.61492	7.65446	7.98436	7.94601	7.97395	7.09992	7.09001	7.54827	6.80039	7.35282	-0.668479
	444	Myc box-dependent-interacting protein 1	BIN1	7.44029	7.69303	7.32327	7.25556	7.79852	7.39048	7.40473	7.36857	7.73679	7.22737	7.18631	6.48708	6.56785	6.29567	-0.670667
	445	Septin-8	SEPTIN8	7.28668	6.61079	7.30587	7.18512	7.06919	7.17287	7.44988	7.29044	7.20677	6.48249	6.94234	6.41724	6.21391	6.815	-0.671362
	446	Guanine nucleotide-binding protein G(i) subunit alpha-1	GNAI1	7.32715	7.09135	7.5496	7.1532	6.51304	6.25692	6.94018	7.4435	6.35434	6.29651	7.06885	5.93678	5.94905	6.26807	-0.672223
	447	Ribosyldihydronicotinamide dehydrogenase [quinone]	NQO2	7.24556	7.29092	6.89965	6.78379	7.63493	8.40436	7.01254	7.03519	7.31184	6.42758	6.87286	6.36224	6.47773	6.95116	-0.67676
	448	Tubulin beta-3 chain	TUBB3	7.93018	7.72584	7.46839	7.36541	7.78718	7.41172	7.47445	7.63923	7.46691	7.23538	6.73912	6.46734	6.44604	7.34994	-0.676833
	449	Serine--tRNA ligase, cytoplasmic	SARS	7.679	7.42387	7.78336	7.63007	7.92381	7.79845	7.54572	7.70667	7.29061	7.09128	7.0092	7.08483	6.92653	7.154	-0.678179
	450	NAD-dependent malic enzyme, mitochondrial	ME2	7.01628	6.89122	6.84914	6.7311	7.7486	7.04021	6.70956	6.7111	6.78701	6.09292	6.09804	6.32416	6.65536	6.26083	-0.67869
	451	Y-box-binding protein 3	YBX3	5.99921	7.28917	7.13475	7.42975	7.23545	7.43468	7.23797	6.46259	7.43615	6.19559	6.12034	6.39764	6.51304	7.15448	-0.679647
	452	Cytoplasmic aconitate hydratase	ACO1	7.12577	7.59208	7.16149	7.86523	7.00264	6.97943	7.22634	7.05362	7.4592	6.97937	6.26149	6.44874	6.39741	6.58833	-0.679723
	453	Proline-, glutamic acid- and leucine-rich protein 1	PELP1	7.52953	7.12866	7.41981	7.20071	7.03623	6.97931	7.2332	7.31254	6.53995	6.70748	6.68364	6.34047	6.6546	6.19586	-0.680559
	454	Exosome complex exonuclease RRP44	DIS3	6.95655	6.82295	7.69197	7.2154	6.85874	6.86317	7.06194	7.74004	6.46921	6.56577	6.35637	6.53819	6.47536	6.85325	-0.680754
	455	DNA replication licensing factor MCM3	MCM3	7.63254	7.05888	7.1271	7.03153	7.11448	7.29918	6.25916	7.03826	7.26214	6.0634	6.39537	6.19194	6.55345	6.27663	-0.682129
	456	Intraflagellar transport protein 25 homolog	HSPB11	7.40729	6.70131	7.37151	7.02829	6.70204	6.91649	6.45296	7.49686	7.05419	6.40468	6.4814	6.27118	6.37708	6.02544	-0.682734
	457	BolA-like protein 2	BOLA2	7.60871	7.38918	7.69463	7.78171	7.60905	7.81827	7.60881	7.63402	8.0159	6.72139	7.48194	7.50912	6.10641	7.22006	-0.683299
	458	Intercellular adhesion molecule 5	ICAM5	7.61823	7.9719	7.06978	7.69036	7.62603	7.21514	7.8867	7.08714	6.85284	7.21312	6.69049	6.80147	6.44847	6.57294	-0.683895
	459	RNA-binding protein 10	RBM10	7.20197	7.18839	7.26007	7.35585	6.93538	6.62494	7.13344	7.19287	7.04226	6.46983	6.52516	6.36646	6.02496	6.60304	-0.685871
	460	Splicing factor 45	RBM17	6.89347	6.82539	7.24645	7.31044	6.98181	6.89141	6.96706	7.13523	6.4836	6.37814	6.3588	6.3773	6.5658	6.32349	-0.688025
	461	Gamma-glutamylcyclotransferase	GGCT	7.58379	7.45203	7.53762	7.4064	7.90987	7.78869	7.3122	7.51954	7.79727	7.43514	6.1578	7.32443	6.136	7.39622	-0.689137
	462	Proteasome subunit beta type-6	PSMB6	8.16247	7.11594	7.8212	7.21474	7.44381	8.04096	6.93295	7.76771	7.82461	7.27648	6.67524	7.27616	6.4391	6.5622	-0.691057
	463	Disintegrin and metalloproteinase domain-containing protein 17	ADAM17	7.284	8.00462	7.47753	7.84716	7.44705	6.94815	8.13363	7.22583	7.13453	7.06228	6.43025	6.32609	7.07573	7.21429	-0.691498
	464	IST1 homolog	IST1	7.01945	7.34463	7.20049	7.11975	7.00805	6.89394	7.11893	7.20825	7.11564	6.24556	6.14153	6.62513	6.23005	6.75469	-0.692177
	465	Septin-9	SEPTIN9	7.71708	8.04724	8.06837	8.10278	7.92157	7.86262	8.13934	8.11614	8.02991	7.73481	7.48051	7.36713	6.28184	7.84842	-0.692595
	466	Out at first protein homolog	OAF	7.58026	8.04513	7.55322	7.80594	7.41589	7.06933	7.86145	7.46657	7.5721	7.43924	6.21035	7.34052	6.01521	7.1731	-0.693049
	467	Protein TFG	TFG	7.28961	7.30788	6.59908	7.30884	7.04941	7.04587	7.23659	7.31214	7.5758	6.14069	6.44283	6.24737	6.45317	6.70714	-0.693749
	468	Protein phosphatase 1F	PPM1F	7.61241	7.37892	7.02263	7.25986	7.74016	7.54697	7.0244	6.94364	7.01649	6.09684	6.23219	6.72872	6.56909	7.17955	-0.694997
	469	Thioredoxin domain-containing protein 17	TXNDC17	8.46465	8.19237	8.57364	8.60463	8.41157	8.55213	8.15743	8.54068	8.22616	7.85584	7.81932	7.87485	7.81101	7.52755	-0.69563
	470	Histidine--tRNA ligase, cytoplasmic	HARS	8.31014	8.28355	8.36252	8.21219	8.44476	8.62191	8.13261	8.28623	8.42137	7.68409	7.87068	7.85136	6.93001	7.89627	-0.696889
	471	Coatomer subunit alpha;Xenin;Proxenin	COPA	8.30395	8.12901	8.15646	8.04466	8.09701	7.95119	8.05713	8.31249	8.32428	8.03854	7.77035	7.57207	6.46881	7.18144	-0.696916
	472	CTP synthase 2	CTPS2	7.71591	7.04583	7.37099	6.72507	7.51747	7.42744	6.8319	7.31129	6.5205	7.02268	6.20393	6.32069	6.36841	6.57935	-0.698348
	473	Tyrosine-protein phosphatase non-receptor type 23	PTPN23	6.75712	6.72675	7.16814	7.08311	6.91298	6.81606	6.96578	7.26129	6.76706	6.44723	6.63168	6.04263	6.47537	6.08354	-0.698467
	474	Endothelial differentiation-related factor 1	EDF1	7.35951	7.56417	7.64629	7.81594	7.57054	7.71527	7.77109	7.66224	7.7203	7.46821	6.33753	7.48524	6.34421	7.35143	-0.69957
	475	Transcription elongation factor SPT5	SUPT5H	7.01624	7.08178	7.08375	7.13624	7.00741	6.99347	7.18775	7.13434	6.43702	6.27231	6.29667	6.20456	6.60314	6.56375	-0.702409
	476	UPF0696 protein C11orf68	C11orf68	7.17435	6.86807	7.10363	6.98768	7.29148	7.0204	7.22394	6.92921	7.20577	6.44644	6.2246	6.34895	6.37277	6.55736	-0.702699
	477	Protein flightless-1 homolog	FLII	8.03044	7.95765	7.60743	7.60401	7.96293	8.00221	7.6883	7.76967	7.96693	7.6029	7.62296	6.21337	6.1332	7.77613	-0.702716
	478	Sialate O-acetylesterase	SIAE	7.94877	8.32919	7.80245	7.72083	7.64839	7.26757	7.76685	7.96425	6.51017	7.95988	6.24834	6.54576	7.807	6.37479	-0.707902
	479	Isoleucine--tRNA ligase, mitochondrial	IARS2	7.3995	6.78856	6.85454	6.87207	7.80205	7.40926	7.123	6.91197	6.83992	6.24603	6.45042	6.28587	6.75257	6.53269	-0.708632
	480	Costars family protein ABRACL	ABRACL	7.73163	6.81342	7.73504	6.94313	7.01444	6.90487	6.75608	7.78447	8.13213	6.56293	6.25344	6.71604	6.60115	6.27066	-0.708825
	481	Aminoacyl tRNA synthase complex-interacting multifunctional protein 2	AIMP2	7.57117	7.19833	7.41432	7.29601	7.67415	7.43541	7.44517	7.48167	6.5874	7.29647	6.57112	6.78231	6.47048	6.61331	-0.711052
	482	Superkiller viralicidic activity 2-like 2	SKIV2L2	7.51128	7.17757	6.58001	7.4539	7.2295	7.2383	7.09823	7.66029	7.18446	6.73373	7.00936	6.23469	6.33096	6.18509	-0.711271
	483	Coatomer subunit delta	ARCN1	7.79694	7.69503	8.09649	8.12982	7.88063	7.80882	7.92822	8.12011	7.96803	7.55676	7.31161	7.61504	6.61713	7.30374	-0.71316
	484	Aminoacyl tRNA synthase complex-interacting multifunctional protein 1;Endothelial monocyte-activating polypeptide 2	AIMP1	7.87482	7.8432	7.72997	7.94458	8.12028	8.01845	7.90107	7.80273	7.87136	7.44334	7.36933	7.53591	6.25623	7.42455	-0.713639
	485	FAS-associated factor 1	FAF1	7.07722	7.04171	7.16935	7.07452	7.15833	7.30302	6.90771	7.15259	6.963	6.62557	6.71798	6.01594	6.21139	6.4979	-0.713834
	486	Alanine--tRNA ligase, cytoplasmic	AARS	8.49848	8.50044	8.42943	8.35085	8.82838	8.62311	8.33367	8.46201	8.35572	7.88404	7.97991	7.86567	7.15388	8.06636	-0.714602
	487	NEDD8-activating enzyme E1 catalytic subunit	UBA3	8.65175	8.39498	8.39763	8.18472	8.4735	8.39055	8.11651	8.27007	8.29645	8.17742	8.10278	7.95538	6.02763	7.6876	-0.715336
	488	Proteasome subunit beta type-1	PSMB1	8.32744	7.02193	7.72066	6.99528	7.00574	7.35232	6.70715	7.6331	7.67388	6.81046	6.56523	6.40741	6.39473	6.42323	-0.715496
	489	Adenylosuccinate synthetase isozyme 2	ADSS	7.78414	7.61951	7.65856	7.93012	7.65776	7.89515	7.718	7.71912	8.01195	7.22466	7.30116	7.27875	6.10956	7.30402	-0.719487
	490	Puromycin-sensitive aminopeptidase	NPEPPS	8.94674	8.85935	9.02338	8.92875	8.86279	8.89815	8.86567	8.99303	8.69911	8.40076	8.37335	8.40588	7.39108	8.47305	-0.719804
	491	Membrane cofactor protein	CD46	6.85024	6.80932	6.92335	6.79333	6.97364	7.85617	6.9365	6.91336	6.9394	6.03296	6.2008	6.51999	6.62958	6.34792	-0.719808
	492	Importin subunit alpha-4	KPNA3	7.5447	7.2133	7.41571	7.33656	7.25191	7.5278	7.24647	7.52456	7.49886	6.39013	6.6311	7.01941	6.34926	6.92468	-0.720919
	493	Translation initiation factor eIF-2B subunit alpha	EIF2B1	7.5009	7.09381	7.64437	6.7967	7.49586	7.09771	6.97259	7.56108	7.27333	6.76169	6.86037	6.78752	6.43474	5.85201	-0.72212
	494	Glyoxalase domain-containing protein 4	GLOD4	8.39182	8.43963	8.53112	8.42251	8.394	8.43403	8.49072	8.53386	8.28017	7.92341	7.68676	7.83006	7.52098	7.76209	-0.723046
	495	Protein O-GlcNAcase	MGEA5	6.76873	6.95319	7.27678	7.20965	7.01204	6.875	7.16938	7.24566	7.00966	6.38365	6.51383	6.21554	6.44469	6.47905	-0.724067
	496	U6 snRNA-associated Sm-like protein LSm1	LSM1	7.33007	7.15809	7.43889	7.44677	6.9565	7.19237	7.25392	7.40596	6.95923	6.73023	6.58066	6.30996	6.69463	6.47544	-0.724218
	497	Polyadenylate-binding protein 4	PABPC4	7.56182	7.67614	7.66463	7.72645	7.28643	7.31458	7.59242	7.64901	7.40562	7.24788	6.55484	6.95255	6.51423	6.79444	-0.726133
	498	UPF0587 protein C1orf123	C1orf123	7.76323	7.51933	7.63999	7.49454	7.76432	7.60389	7.40535	7.57526	8.04821	7.5055	6.27881	6.1624	6.75837	7.56651	-0.726238
	499	Fructose-bisphosphate aldolase C	ALDOC	8.18064	8.49701	8.54782	8.75452	8.14768	7.56556	8.51033	8.38757	8.55782	8.09058	7.89866	7.83718	6.04959	8.07445	-0.728824
	500	Farnesyl pyrophosphate synthase	FDPS	8.34058	8.0959	8.46256	8.20041	8.24625	8.66006	7.92779	8.40382	8.33574	7.68215	7.94711	7.86871	6.66671	7.77168	-0.729546
	501	Ribose-phosphate pyrophosphokinase 1	PRPS1	7.46193	7.16298	7.25662	7.24792	7.61993	7.61721	7.29839	7.25263	6.80129	6.95087	6.43723	6.72064	6.1611	6.9888	-0.73039
	502	Aldehyde dehydrogenase family 1 member A3	ALDH1A3	7.40285	7.65044	7.0493	7.10724	7.09792	7.13837	7.51216	7.2065	6.66429	6.4617	6.49477	6.62115	6.24016	6.45517	-0.730658
	503	Galanin peptides;Galanin;Galanin message-associated peptide	GAL	7.42831	8.13535	7.07033	6.95361	7.84308	7.21754	6.6963	6.72388	6.30299	6.41154	6.37049	6.21931	6.40837	6.35541	-0.731099
	504	NIF3-like protein 1	NIF3L1	7.61509	7.68299	7.82764	7.62232	7.5458	7.71081	7.62755	7.81484	7.43303	7.13792	6.97153	7.12353	6.49442	7.05892	-0.734231
	505	Protocadherin-1	PCDH1	6.57177	8.68678	7.27628	7.3046	7.30341	7.23449	7.33339	7.27928	6.10266	6.45829	6.42999	6.31979	6.11738	7.43861	-0.735763
	506	Ubiquitin carboxyl-terminal hydrolase 5	USP5	8.01536	7.93605	8.21455	8.09958	8.10884	8.14604	7.97839	8.16414	7.90663	7.47955	7.79381	7.57152	6.33939	7.72437	-0.736861
	507	TIP41-like protein	TIPRL	7.60505	7.21423	7.10387	7.19835	7.40321	7.77032	7.14517	7.01907	7.58953	6.93556	7.09244	6.18615	6.20242	6.26454	-0.737109
	508	Serine/threonine-protein kinase OSR1	OXSR1	7.29473	7.29677	7.31549	6.95456	6.57454	7.09712	7.08325	7.26553	7.55645	6.48154	6.22816	6.559	6.0464	6.23862	-0.737668
	509	60S ribosomal protein L29	RPL29	7.29693	6.16929	7.17502	7.55988	7.65199	7.59771	7.37276	6.75263	7.31258	6.57752	6.83634	6.46058	6.63361	6.5587	-0.738315
	510	tRNA-splicing ligase RtcB homolog	RTCB	7.29787	7.45542	7.74836	7.4935	7.11621	7.38737	7.62923	7.80737	7.31808	7.21788	6.29528	7.00211	6.7161	6.72454	-0.739159
	511	Semaphorin-3C	SEMA3C	9.06119	8.90548	7.88213	7.33141	8.51874	7.4805	8.10653	7.72563	6.94916	7.71681	7.04914	6.91158	6.6306	7.19532	-0.740132
	512	Bifunctional purine biosynthesis protein PURH;Phosphoribosylaminoimidazolecarboxamide formyltransferase;IMP cyclohydrolase	ATIC	8.58373	8.21144	8.32595	8.15649	8.4372	8.47583	8.04112	8.29524	7.96775	7.73954	7.75173	7.75379	6.73507	7.75927	-0.740755
	513	Dynactin subunit 4	DCTN4	6.78812	6.85741	7.07642	6.99571	6.95536	6.87692	6.98756	7.07365	6.61155	6.01219	6.29167	6.5895	6.34463	6.02582	-0.741509
	514	40S ribosomal protein S21	RPS21	7.80234	8.26475	8.11163	8.39359	8.04399	8.11697	8.2216	8.18591	8.2042	7.63872	7.85929	7.65672	6.34468	7.68681	-0.741705
	515	Cytosol aminopeptidase	LAP3	7.62463	7.72348	7.90363	7.78487	7.61005	7.44764	7.72767	7.94817	7.17444	7.22217	7.00346	6.62663	6.71453	7.40938	-0.741773
	516	Cytosolic non-specific dipeptidase	CNDP2	8.41802	8.26989	8.46635	8.42878	8.51087	8.34612	8.46546	8.50961	8.50558	7.87747	7.99943	7.88174	6.98947	7.80738	-0.743432
	517	Biliverdin reductase A	BLVRA	7.87068	7.56853	7.70101	7.27379	7.94278	7.64094	7.45369	7.59681	7.56364	7.71484	7.3903	5.95818	6.08159	7.13516	-0.745486
	518	Protein-glutamate O-methyltransferase	ARMT1	6.89927	7.00702	7.16539	7.09555	6.99574	7.04214	6.94481	7.24524	6.93352	6.26101	6.04918	6.09031	7.16182	6.1121	-0.746596
	519	Disintegrin and metalloproteinase domain-containing protein 15	ADAM15	7.5479	7.88322	7.3641	7.70772	7.32771	7.0525	7.84538	7.31245	7.05077	7.12506	6.67042	6.27018	6.28822	7.07664	-0.748872
	520	RNA polymerase II-associated factor 1 homolog	PAF1	6.7471	6.88934	7.42614	7.51434	6.79343	6.77171	7.0454	7.46019	6.54806	6.57628	6.39651	6.77485	6.05562	6.28724	-0.750435
	521	DNA-directed RNA polymerase II subunit RPB1	POLR2A	6.87674	7.16681	7.40178	7.13277	6.76017	6.82346	7.21885	7.46648	6.38982	6.4373	6.58908	6.31232	6.54653	6.03047	-0.750778
	522	PC4 and SFRS1-interacting protein	PSIP1	7.02342	7.41739	7.01803	6.99142	7.14476	7.37352	7.3122	7.03651	6.88875	6.14481	6.22355	6.43411	6.86844	6.30543	-0.750809
	523	40S ribosomal protein S3	RPS3	8.4956	8.19374	8.09927	8.19153	8.44174	8.30748	7.94433	8.08332	7.66615	7.64754	7.60118	7.84845	6.52836	7.49763	-0.753314
	524	Hsp70-binding protein 1	HSPBP1	7.74039	7.2205	7.19714	7.08415	7.29866	7.4314	7.00604	7.34616	7.34392	6.58372	6.2795	6.18991	6.51139	6.78497	-0.757358
	525	Protein enabled homolog	ENAH	7.744	7.29137	7.94572	7.73202	7.56007	7.87051	6.41792	7.82885	7.17742	7.65037	6.46035	6.64052	6.70233	6.55159	-0.75815
	526	Collagen alpha-1(XVIII) chain;Endostatin	COL18A1	7.88717	9.48678	7.87244	8.15655	8.22603	7.11072	8.70141	7.71951	8.12827	7.87415	6.32848	6.69504	6.9827	8.14392	-0.759585
	527	Proteasome subunit alpha type-7	PSMA7	8.4819	7.62089	8.15088	7.75729	7.3915	7.99401	7.53403	8.05782	7.9099	7.65155	6.46569	7.42885	7.06134	6.66399	-0.75997
	528	Pinin	PNN	6.73675	6.84739	7.00247	7.25317	6.91038	7.4374	7.10934	7.03926	6.47708	6.32859	6.4506	6.58976	5.96514	6.48393	-0.76173
	529	Receptor-type tyrosine-protein phosphatase S	PTPRS	7.75567	8.02763	7.14662	7.0561	7.97805	6.98203	7.57993	7.05858	7.90941	6.90878	6.4912	6.40263	6.43817	6.45072	-0.761918
	530	Peroxiredoxin-4	PRDX4	7.26755	7.45339	7.04883	7.48704	7.26691	7.41706	7.2664	6.95295	6.49767	6.67505	6.2955	6.81355	6.56418	6.03799	-0.76261
	531	Clathrin heavy chain 1	CLTC	9.2611	8.99961	9.32492	9.22891	9.07295	9.27894	9.06606	9.41419	8.78109	8.87475	8.71763	8.67279	7.41579	8.65537	-0.76373
	532	Transitional endoplasmic reticulum ATPase	VCP	9.05285	9.04766	9.09461	9.1272	9.11856	9.12388	9.16829	9.11823	8.88006	8.59944	8.7927	8.74516	7.04198	8.62144	-0.764987
	533	Muscleblind-like protein 1;Muscleblind-like protein 2	MBNL1	7.06051	7.12349	7.70829	7.69513	6.38494	7.20981	7.2316	7.79413	6.31496	6.89595	6.69981	6.22206	6.56923	6.4675	-0.766408
	534	14-3-3 protein theta	YWHAQ	9.05846	8.78388	8.71948	8.62898	9.19243	9.29425	8.62782	8.78491	8.91529	8.23325	8.01528	8.20798	7.72648	8.3578	-0.766485
	535	Protein MEMO1	MEMO1	7.14007	6.95041	7.46307	7.0904	7.46659	7.16074	7.19201	7.43567	6.74625	6.67512	6.20557	6.67767	6.82365	6.28348	-0.768315
	536	E3 ubiquitin-protein ligase UBR4	UBR4	7.63	7.12727	7.34056	7.1002	7.0769	7.21479	7.04155	7.45859	6.65419	6.27988	6.64741	6.27598	6.4064	6.5747	-0.768559
	537	Elongation factor 2	EEF2	9.65028	9.55366	9.61276	9.55014	9.7248	9.65867	9.55047	9.61513	9.53101	9.00834	8.98289	8.86472	8.51375	8.87328	-0.770064
	538	Eukaryotic translation initiation factor 3 subunit G	EIF3G	7.2663	7.16859	7.57918	7.55409	7.46186	7.46327	7.39754	7.67413	7.89736	7.41762	6.55195	7.11022	6.44549	6.22861	-0.770896
	539	Tubulin-specific chaperone A	TBCA	8.2205	8.37524	8.28237	8.30767	8.89783	8.97088	8.38075	8.27749	8.12753	7.71404	7.7428	7.79523	7.47601	8.00548	-0.772787
	540	Asparagine synthetase [glutamine-hydrolyzing]	ASNS	7.02543	6.68292	7.82473	6.91312	6.62219	6.65845	7.36814	7.7973	6.99139	5.98291	6.52865	6.29172	6.85004	6.46347	-0.773963
	541	Aspartyl aminopeptidase	DNPEP	7.16755	7.21253	7.19678	7.21843	7.07675	7.16489	7.21365	7.36002	6.99107	6.41287	6.53145	6.54596	6.27274	6.38498	-0.77549
	542	WD40 repeat-containing protein SMU1;WD40 repeat-containing protein SMU1, N-terminally processed	SMU1	7.1087	7.22448	7.61471	7.542	7.05396	7.08142	7.34745	7.64194	6.7472	6.63915	6.60272	7.0832	6.38434	6.29569	-0.779227
	543	60S ribosomal protein L30	RPL30	8.3067	8.0548	8.20833	8.13567	8.12254	8.07893	7.96917	8.25273	7.89445	7.48707	7.6366	7.67961	6.77649	7.162	-0.779544
	544	40S ribosomal protein S5;40S ribosomal protein S5, N-terminally processed	RPS5	7.9065	7.78235	7.66369	7.77237	8.19246	8.19315	7.45099	7.58643	7.34372	7.3189	7.34366	7.30367	6.0023	7.1821	-0.779722
	545	Eukaryotic peptide chain release factor GTP-binding subunit ERF3A	GSPT1	8.02461	7.43297	7.20404	7.11404	7.78349	7.71158	7.21	7.21738	7.24743	7.01435	7.17693	5.90103	6.2737	6.58969	-0.782281
	546	Rho GTPase-activating protein 18	ARHGAP18	7.04817	7.63064	7.87336	8.07722	6.31439	6.063	7.73244	7.89921	7.1905	6.33396	6.61647	6.15851	6.63359	6.97376	-0.783346
	547	40S ribosomal protein S23	RPS23	7.7196	7.29583	7.65816	7.64914	7.83449	7.72418	7.29121	7.61266	6.75845	6.78403	7.03266	6.84785	6.74794	6.80704	-0.784402
	548	40S ribosomal protein S9	RPS9	8.2416	7.33141	7.39837	7.02321	8.3355	8.00783	7.03431	7.34649	6.68781	7.0636	7.17032	6.95915	6.10387	6.39538	-0.785821
	549	Cullin-3	CUL3	7.32203	7.39233	7.57113	7.62523	6.94612	7.41128	7.46105	7.56038	6.77602	6.78186	6.69476	6.63603	6.45352	6.64601	-0.786764
	550	Dynamin-2	DNM2	7.5112	7.11972	7.21426	7.45526	7.29935	7.33035	7.26616	7.24462	6.63922	6.80181	6.34462	6.51111	6.53632	6.37428	-0.788043
	551	Nuclear protein localization protein 4 homolog	NPLOC4	7.51939	7.39227	7.5297	7.39662	7.52265	7.41365	7.45111	7.5619	6.83164	6.66272	6.50005	7.61921	6.21982	6.45103	-0.788709
	552	Probable ATP-dependent RNA helicase DDX46	DDX46	7.24541	7.16826	7.73606	7.47734	7.12704	7.31785	7.24005	7.68712	7.10684	6.58939	6.31314	6.39386	6.5004	7.41059	-0.789434
	553	3-hydroxyisobutyryl-CoA hydrolase, mitochondrial	HIBCH	7.1184	6.95958	7.34524	6.97006	7.26766	7.15158	7.00368	7.34112	6.60235	6.5706	5.98069	6.61915	6.23985	6.54105	-0.789622
	554	Protein disulfide-isomerase A5	PDIA5	7.36661	7.25782	7.38977	7.38634	7.15116	7.49461	7.54255	7.34547	6.62071	7.09205	6.7136	6.47681	6.62144	6.069	-0.790403
	555	Peroxiredoxin-1	PRDX1	9.78702	9.8952	9.96872	10.0137	9.81756	9.83252	10.0009	9.93565	9.50084	9.20688	9.35532	9.19676	8.9294	8.99726	-0.79105
	556	Cohesin subunit SA-2	STAG2	7.30925	7.14022	7.44951	7.11578	7.05419	7.22277	6.8985	7.4902	6.72545	6.51367	6.72462	6.1092	6.152	6.57035	-0.791188
	557	Transaldolase	TALDO1	8.56006	8.76169	8.80326	8.82519	8.87796	8.76694	8.62694	8.79205	8.53749	8.02226	8.07339	8.03985	7.82591	7.97493	-0.794786
	558	Eukaryotic initiation factor 4A-I	EIF4A1	8.18236	7.95165	7.84626	7.61826	7.70213	7.92654	7.42451	7.94858	7.99102	7.30677	7.19554	7.04348	5.8898	7.31044	-0.795173
	559	Protein Dr1	DR1	7.20134	7.00843	7.13037	7.14885	7.18577	7.23661	7.25527	7.29294	7.29347	6.37896	6.52464	6.01352	6.53077	6.61628	-0.795465
	560	Luc7-like protein 3	LUC7L3	7.15594	6.77109	7.06509	7.15436	7.09944	7.16134	6.86328	7.10271	7.00548	6.51646	5.88806	6.53337	6.28944	6.16505	-0.795894
	561	Importin-5	IPO5	8.53623	8.36491	8.56921	8.41652	8.21	8.40576	8.32004	8.55508	8.41838	8.04131	7.88914	7.89398	6.24927	8.00539	-0.796948
	562	Metastasis-associated protein MTA1	MTA1	6.89474	6.94391	7.29188	7.33294	6.81182	6.82561	7.01284	7.38238	6.66464	6.58427	5.96783	6.6542	6.2004	6.14425	-0.799389
	563	Poly(rC)-binding protein 1	PCBP1	8.64988	8.43745	8.84034	8.85762	8.60208	8.61323	8.59271	8.79266	8.46273	8.1261	8.0125	8.02148	7.50389	7.91945	-0.799756
	564	40S ribosomal protein S16	RPS16	8.39837	8.19959	8.03358	7.94095	8.30237	8.23862	7.91204	8.06089	7.44878	7.57961	7.36955	7.24027	7.1364	7.07236	-0.801771
	565	Proteasome subunit alpha type-1	PSMA1	8.35904	7.64478	8.22637	7.87819	7.48057	8.09276	7.47657	8.05216	7.82355	7.37242	6.61477	7.30088	6.46399	7.55829	-0.805701
	566	Nectin-2	PVRL2	7.48934	7.9021	7.74848	7.84598	7.48279	7.57555	7.87219	7.6788	7.29383	7.15758	6.25441	6.9272	7.14323	6.98715	-0.806716
	567	Transcription and mRNA export factor ENY2	ENY2	6.64659	6.7198	7.31777	7.29783	6.93846	7.07748	7.29389	7.15734	7.11022	6.28375	6.84158	5.97694	6.28695	6.47889	-0.806837
	568	Cytokine receptor-like factor 1	CRLF1	7.99331	7.99285	7.93804	8.17412	7.42524	7.37524	8.8567	7.94598	6.82041	7.2907	6.90806	7.61616	7.76779	6.14435	-0.807142
	569	Proteasome activator complex subunit 2	PSME2	8.69166	8.64552	8.55992	8.70109	8.56394	8.72516	8.58687	8.538	8.36792	7.75885	7.79839	7.78503	7.62491	8.05839	-0.807383
	570	Profilin-2	PFN2	7.81752	7.63581	7.52697	7.80208	7.65572	7.38957	7.79443	7.48525	7.98554	7.11514	6.0532	7.28643	6.30421	7.23444	-0.810319
	571	Heterogeneous nuclear ribonucleoprotein U-like protein 1	HNRNPUL1	7.27655	7.05713	7.15097	7.10568	7.29252	7.02408	7.01874	7.18865	7.00169	6.40351	6.09036	6.61341	6.09962	6.39123	-0.81048
	572	WD repeat-containing protein 82	WDR82	7.44658	7.27928	7.56342	7.2774	7.09625	7.1249	7.01372	7.58139	7.0122	6.89954	6.59125	6.25153	6.20932	6.37078	-0.811697
	573	Prefoldin subunit 5	PFDN5	7.89578	7.81375	7.9506	7.95924	7.58047	7.84837	7.83722	7.95692	8.13631	7.03571	7.11614	7.16023	6.38054	7.52536	-0.811872
	574	Caprin-1	CAPRIN1	7.63891	7.75022	7.93854	8.16029	7.76259	7.60069	8.04285	7.91788	8.06047	7.24423	7.37672	7.37061	6.167	7.30057	-0.811981
	575	Serine hydroxymethyltransferase, mitochondrial	SHMT2	7.087	6.99786	7.1461	7.09531	7.68326	7.09882	7.12743	7.1608	6.56396	6.48632	6.20634	6.66165	6.58063	6.09745	-0.812139
	576	Elongation factor 1-beta	EEF1B2	8.75749	8.72503	8.62209	8.61644	8.80942	8.72859	8.60721	8.77873	8.82358	8.25365	8.24815	8.42711	6.26073	8.20731	-0.814357
	577	Echinoderm microtubule-associated protein-like 4	EML4	7.77155	7.49242	7.32769	7.64344	7.68215	7.86834	7.44852	7.15972	7.16014	6.88226	6.32901	6.85786	6.87256	6.59351	-0.8146
	578	Heat shock 70 kDa protein 1B;Heat shock 70 kDa protein 1A	HSPA1B	8.72512	9.02268	9.26937	9.32025	8.77514	8.77527	9.24846	9.26524	8.85464	8.38766	8.37632	8.38895	7.90769	8.39834	-0.817163
	579	C-Jun-amino-terminal kinase-interacting protein 4	SPAG9	7.79257	7.58135	7.55534	7.34875	7.70947	7.58195	7.16495	7.52033	7.38281	6.87587	6.33786	6.36276	6.73417	7.00363	-0.817269
	580	Heterogeneous nuclear ribonucleoproteins A2/B1	HNRNPA2B1	9.29449	9.24371	9.34449	9.3138	9.24348	9.35591	9.24768	9.36803	9.32767	8.59141	8.45516	8.5437	8.34357	8.53546	-0.818374
	581	Symplekin	SYMPK	7.67933	7.06371	7.39503	7.11451	6.98696	7.23295	6.45769	7.28069	7.02123	6.25504	6.279	6.37608	6.09859	6.28451	-0.819327
	582	3-mercaptopyruvate sulfurtransferase	MPST	7.05873	6.92528	7.61037	7.47088	7.01132	6.97551	7.31587	7.59108	6.10561	6.76986	6.72049	6.15352	6.33348	6.57014	-0.819674
	583	Serine/threonine-protein phosphatase 2A 55 kDa regulatory subunit B alpha isoform	PPP2R2A	8.09247	7.51917	7.44085	7.24341	7.73302	8.04583	7.20839	7.60669	7.20997	6.77278	6.71035	6.68048	6.52714	6.94234	-0.819747
	584	Pseudouridylate synthase 7 homolog	PUS7	7.21386	7.15836	7.37068	7.12476	7.31792	7.03274	6.96265	7.05496	6.01922	6.40124	6.17766	6.09416	6.29975	6.64546	-0.820296
	585	Nuclear cap-binding protein subunit 1	NCBP1	7.86291	6.83334	7.488	6.91106	6.94838	7.29574	6.36165	7.54562	6.87543	6.49981	6.19122	6.31061	6.32644	6.02475	-0.821174
	586	Seizure 6-like protein 2	SEZ6L2	7.43162	7.37488	7.04368	7.18113	6.97346	6.96477	7.28551	6.90974	6.53583	6.49122	6.43385	6.40224	5.88513	5.97736	-0.821757
	587	Ubiquitin-conjugating enzyme E2 H	UBE2H	7.17699	6.99009	7.39704	7.02206	7.23429	7.0865	7.07177	7.4546	6.51634	6.71265	6.329	5.99149	6.50129	6.41007	-0.822144
	588	NAD(P)H dehydrogenase [quinone] 1	NQO1	8.56574	8.25295	7.14142	6.47847	8.7295	8.37173	7.42703	7.02971	6.65042	6.51735	6.48367	6.99866	6.31395	7.22188	-0.822542
	589	Elongation factor 1-gamma	EEF1G	9.09743	9.15195	9.17857	9.06651	9.16524	9.12061	8.92701	9.23216	8.92399	8.43589	8.33838	8.34848	8.01991	8.31967	-0.822553
	590	Ubiquitin-conjugating enzyme E2 K	UBE2K	7.89139	7.89415	8.24361	8.09019	7.88523	8.00056	7.78528	8.17869	8.17901	7.90345	6.5276	7.52906	6.45969	7.61985	-0.822661
	591	Ribosome biogenesis protein WDR12	WDR12	7.1176	7.26045	7.29493	7.38707	7.21378	7.43041	6.92099	7.43143	7.46602	6.68764	6.54715	6.17912	6.34323	6.52326	-0.82369
	592	AP-1 complex subunit beta-1	AP1B1	7.62759	7.88108	8.11015	8.03627	7.7076	7.48401	7.84947	8.10633	7.55625	7.31012	7.27866	7.52429	6.32359	6.85387	-0.8242
	593	Activity-dependent neuroprotector homeobox protein	ADNP	6.97208	6.89528	7.54416	7.20793	6.9068	7.14817	7.08728	7.44523	6.67933	6.15972	6.17091	6.85962	6.49161	6.31286	-0.824318
	594	CWF19-like protein 1	CWF19L1	6.94032	7.05801	7.67117	7.26907	6.91339	6.91341	7.03567	7.77677	6.6544	6.46332	6.41479	6.38385	6.41448	6.51791	-0.824375
	595	Tripeptidyl-peptidase 2	TPP2	7.77309	7.59382	7.54658	7.56011	7.59578	7.63858	7.53014	7.53988	7.40674	7.50198	5.90312	6.74265	6.2568	7.31112	-0.825378
	596	Exosome complex component MTR3	EXOSC6	6.90434	6.87556	7.25394	7.26862	7.09608	7.34916	7.05694	7.09061	6.45592	6.1785	6.40087	6.44407	6.79828	5.97548	-0.826454
	597	UPF0568 protein C14orf166	C14orf166	7.82572	7.75076	8.20777	7.97334	7.6364	7.71014	7.92653	8.20104	8.01494	7.47138	7.33365	7.09043	6.40995	7.27367	-0.826722
	598	D-3-phosphoglycerate dehydrogenase	PHGDH	7.47318	6.94765	7.96074	7.44683	7.87302	7.3387	7.79479	7.97439	7.26869	7.32381	7.36474	6.43683	6.22031	7.17635	-0.827003
	599	Phosphomannomutase 2	PMM2	6.99497	6.76762	7.50908	7.25727	7.02506	7.12392	6.78349	7.5893	6.37726	6.19468	6.3	6.52728	6.74349	6.16159	-0.82928
	600	Trifunctional purine biosynthetic protein adenosine-3;Phosphoribosylamine--glycine ligase;Phosphoribosylformylglycinamidine cyclo-ligase;Phosphoribosylglycinamide formyltransferase	GART	8.3865	8.19717	7.55075	7.65742	8.2856	8.23925	7.5276	7.72874	7.55981	7.14523	7.43056	6.84976	6.19474	7.38693	-0.830121
	601	Deoxyuridine 5-triphosphate nucleotidohydrolase, mitochondrial	DUT	7.27356	7.1858	7.42316	7.37062	6.81001	6.69938	7.21147	7.67768	8.20599	6.23271	6.73118	5.73	6.79141	6.34998	-0.831663
	602	Density-regulated protein	DENR	7.77772	7.40183	7.32313	7.26937	7.77892	7.89178	7.39995	7.46544	7.59809	7.12804	5.96702	7.07853	6.30704	6.96613	-0.832081
	603	Histone deacetylase 1	HDAC1	7.27862	7.32595	7.37025	7.40403	7.2721	7.26834	7.53837	7.31366	7.04226	6.4069	6.7505	6.28872	6.7996	6.39866	-0.832251
	604	F-actin-capping protein subunit alpha-1	CAPZA1	8.68631	8.53316	8.54816	8.54878	8.58082	8.69061	8.60046	8.57781	8.67562	8.13953	8.20933	8.03838	6.5076	7.89634	-0.83287
	605	Eukaryotic translation initiation factor 6	EIF6	8.24087	8.17852	8.32852	8.31963	8.16941	8.15797	8.25653	8.36702	8.38998	7.41898	7.58617	7.43941	7.17257	7.54229	-0.834627
	606	C-Myc-binding protein	MYCBP	7.31794	7.25348	7.48263	7.46929	7.40157	7.47084	7.41054	7.48286	7.43955	6.93983	6.60925	6.2592	6.37572	6.89789	-0.836576
	607	AP-3 complex subunit beta-1	AP3B1	7.42159	7.13621	7.6619	7.38693	7.02837	7.10175	7.11677	7.6346	6.7266	6.26083	6.29673	6.65014	6.71444	6.47928	-0.841437
	608	Semaphorin-4B	SEMA4B	7.71816	7.83394	7.2861	7.55451	7.41827	7.42831	7.56657	7.2317	7.55628	6.35911	6.8466	6.83668	6.64815	6.16043	-0.84405
	609	Peptidyl-prolyl cis-trans isomerase NIMA-interacting 1	PIN1	7.32713	7.31637	7.58595	7.5434	7.28278	7.34339	7.80464	7.63883	7.49649	6.60804	7.07111	7.17014	6.52473	6.07082	-0.844194
	610	Serine/threonine-protein kinase PAK 2;PAK-2p27;PAK-2p34	PAK2	7.71359	7.49607	7.41619	7.25775	7.55842	7.98694	7.33116	7.29724	7.19645	7.14854	6.39733	6.40524	6.71467	6.48312	-0.844836
	611	Peptidyl-prolyl cis-trans isomerase-like 1	PPIL1	6.89164	7.34864	7.41192	7.43678	7.15797	6.97851	7.43423	7.40919	7.53245	6.66294	6.16061	6.31782	6.65365	6.50422	-0.844921
	612	Peptidyl-prolyl cis-trans isomerase A;Peptidyl-prolyl cis-trans isomerase A, N-terminally processed	PPIA	9.71265	9.80743	9.98792	10.0431	10.0504	9.93066	9.93564	9.98499	9.56161	9.37486	9.22136	9.17184	8.82563	9.11099	-0.84784
	613	Vesicular integral-membrane protein VIP36	LMAN2	8.42305	8.7933	8.32517	8.54522	7.92446	8.14857	8.83999	8.33325	8.15712	7.37289	7.3679	7.34325	7.98424	7.45638	-0.847842
	614	NSFL1 cofactor p47	NSFL1C	7.56113	7.67385	7.9327	8.1184	7.59937	7.75747	8.09809	7.89089	7.67553	7.1112	7.43009	7.21987	6.37116	7.11846	-0.84933
	615	Importin subunit alpha-3	KPNA4	8.17782	7.63536	7.48133	7.32897	7.93517	7.99932	7.17777	7.68388	7.34947	7.22691	7.00672	7.13887	6.22997	6.15575	-0.849427
	616	Pyridoxine-5-phosphate oxidase	PNPO	7.3668	7.94014	7.87829	8.2285	7.63391	6.44723	7.86003	7.87259	6.70755	7.29199	7.55145	6.32353	6.42416	6.42671	-0.849858
	617	Selenocysteine lyase	SCLY	6.84642	6.96148	7.30814	7.18041	6.86807	6.7703	6.98567	7.27145	6.47928	6.30357	6.13907	6.1975	6.09077	6.33331	-0.85116
	618	Kunitz-type protease inhibitor 2	SPINT2	7.54375	7.21601	7.41677	7.76041	6.96808	7.11461	8.20747	7.23644	6.55181	6.70925	6.20302	6.79476	6.62436	6.65947	-0.852456
	619	Spermidine synthase	SRM	8.32783	7.4565	7.03651	7.07907	7.78253	7.86559	7.27795	7.09621	7.03985	6.55177	6.40783	6.32569	6.68429	6.54801	-0.852795
	620	mRNA export factor	RAE1	7.28974	7.41221	7.34522	7.42651	7.37324	7.29789	7.37378	7.34319	6.23124	6.73133	6.53756	6.32517	6.49872	6.44235	-0.852945
	621	Cysteine-rich protein 2	CRIP2	7.74142	7.43225	7.67639	7.60561	7.6391	8.03862	7.76945	7.71667	7.53594	7.59965	6.53321	6.22482	6.5818	7.50051	-0.852976
	622	Double-strand-break repair protein rad21 homolog	RAD21	7.32104	7.08023	7.47774	7.30756	7.12817	6.90648	7.22058	7.51308	6.3721	6.19078	6.62543	6.56906	5.90467	6.73821	-0.853305
	623	Hepatocyte growth factor receptor	MET	6.94641	7.93188	8.08814	8.50554	6.48935	6.64852	8.68793	7.86211	6.53757	6.80423	6.52055	6.72268	6.58374	7.66704	-0.85395
	624	Coiled-coil domain-containing protein 121	CCDC121	6.87771	6.59423	6.87044	7.10158	6.61258	7.36203	7.23639	6.82574	6.48657	6.14626	6.14802	6.33879	5.96284	6.14125	-0.854028
	625	Oxysterol-binding protein 1	OSBP	7.14894	7.19421	7.28657	7.42096	7.07744	6.95973	7.46845	7.44484	7.23178	6.47724	6.23914	6.62585	6.21544	6.54635	-0.855528
	626	RNA polymerase-associated protein LEO1	LEO1	6.97143	6.98208	7.34029	7.30326	7.08775	7.11146	7.51081	7.27379	7.11078	6.39718	6.50623	6.6462	6.26425	6.25992	-0.856469
	627	Glucosamine 6-phosphate N-acetyltransferase	GNPNAT1	7.74346	7.01544	7.20561	6.95437	7.51664	7.18079	6.75068	7.2259	7.47302	6.26302	6.03658	6.40946	6.32327	6.37509	-0.857516
	628	Echinoderm microtubule-associated protein-like 2	EML2	7.48169	8.07357	8.32958	8.42825	7.56221	7.70301	8.32934	8.24837	7.28409	7.45053	7.51354	6.72924	7.13824	7.37811	-0.858194
	629	Sec1 family domain-containing protein 1	SCFD1	7.32017	7.11694	7.38254	7.15715	7.21661	7.33662	7.19573	7.32298	6.67352	6.27518	6.44574	6.48406	6.39863	6.44077	-0.859734
	630	Nucleoporin p54	NUP54	7.03306	7.01081	7.33153	7.50202	6.89152	6.65553	7.23742	7.54194	6.91807	6.4735	6.41685	6.5834	5.82991	6.36411	-0.859772
	631	Cleavage and polyadenylation specificity factor subunit 7	CPSF7	6.88797	6.96534	7.32811	7.26017	7.09079	6.92097	7.06911	7.25871	7.0242	6.22076	6.31749	6.46239	6.13382	6.33138	-0.861477
	632	Alpha-enolase	ENO1	9.93583	10.0787	10.2313	10.3034	10.1387	10.1845	10.2125	10.2263	10.1094	9.35488	9.49486	9.39775	9.02111	9.49838	-0.862719
	633	Glycogen phosphorylase, liver form	PYGL	8.42689	8.64434	8.60084	8.49911	8.27623	8.67124	8.32152	8.58374	7.8632	8.05542	8.01574	7.90158	6.39154	7.78055	-0.86315
	634	Proteasome subunit alpha type-5	PSMA5	8.09395	7.26048	7.72304	7.33728	7.22063	7.86545	7.17794	7.55981	7.56814	7.32428	6.19383	6.74896	6.60347	6.21569	-0.863447
	635	Exosome complex component RRP41	EXOSC4	7.28312	7.24204	7.47644	7.5129	7.3306	7.47637	7.3019	7.45463	7.04716	6.46016	6.55765	6.30407	6.82233	6.66022	-0.864585
	636	Cell division cycle and apoptosis regulator protein 1	CCAR1	6.90822	7.15134	7.35232	7.19868	6.94082	7.26944	6.87831	7.37519	7.00312	6.44368	6.19032	6.5341	6.2144	6.13729	-0.865168
	637	Golgi apparatus protein 1	GLG1	7.48948	8.30572	7.59075	7.66338	7.92977	7.5166	8.0445	7.55422	6.99463	7.14823	6.96121	6.70356	6.47316	6.95918	-0.86747
	638	Glycogen debranching enzyme;4-alpha-glucanotransferase;Amylo-alpha-1,6-glucosidase	AGL	7.45222	7.12775	7.94961	7.43619	7.07173	7.14848	7.56463	7.97689	6.55817	6.78377	6.81745	6.02708	6.65591	6.9988	-0.867991
	639	Protein canopy homolog 3	CNPY3	7.23292	7.23178	7.26114	7.4809	7.25022	7.33037	7.5141	7.32147	7.14894	6.44404	6.39243	6.51129	6.54376	6.55195	-0.871006
	640	SET and MYND domain-containing protein 5	SMYD5	7.185	6.7413	7.51933	7.10646	7.09788	7.11491	6.88312	7.48186	6.68851	6.27839	6.15275	6.65946	6.08989	6.46717	-0.871059
	641	Protein phosphatase 1 regulatory subunit 7	PPP1R7	7.37689	7.26623	7.46339	7.28339	7.16811	7.31798	7.07828	7.46145	6.41701	6.1054	6.38375	6.63708	6.31171	6.68195	-0.871455
	642	RuvB-like 1	RUVBL1	8.42496	8.15643	7.49231	7.71782	8.27637	8.34138	7.63702	7.71151	7.34992	7.10639	7.32543	6.84028	6.73768	6.94133	-0.872512
	643	Hepatocyte growth factor-regulated tyrosine kinase substrate	HGS	7.08117	7.29021	7.71939	7.91449	7.28019	7.40529	7.61497	7.60628	7.07784	6.68153	7.23571	6.89872	6.2309	6.53573	-0.873586
	644	Aspartate--tRNA ligase, cytoplasmic	DARS	8.43565	8.10267	8.41214	8.05892	8.47529	8.27444	7.8657	8.26392	7.86597	7.64395	7.70328	7.61119	6.37327	7.41928	-0.874873
	645	Exosome complex component RRP4	EXOSC2	7.54777	7.35985	7.54377	7.43599	7.20393	7.35011	7.33375	7.52894	7.48434	6.12603	6.3259	7.10139	6.48998	6.57399	-0.875958
	646	Phenylalanine--tRNA ligase alpha subunit	FARSA	7.73292	7.47147	7.2736	7.34906	7.8321	7.8212	7.26302	7.28033	7.28847	6.55523	6.60728	6.65637	6.50633	6.63901	-0.877043
	647	Sorcin	SRI	8.04068	7.90511	8.02214	8.00975	8.33043	8.21272	7.92691	8.03607	7.53793	7.44669	7.30715	7.25062	6.5167	7.53718	-0.878002
	648	Inosine-5-monophosphate dehydrogenase 2	IMPDH2	7.93916	7.75959	7.59585	7.48582	7.9282	7.61946	7.31101	7.63284	7.21577	6.58582	6.00245	7.28019	6.4687	7.24556	-0.878986
	649	Programmed cell death 6-interacting protein	PDCD6IP	8.13944	8.08171	8.51626	8.40178	8.27119	8.21951	8.31823	8.50074	8.22523	7.87082	7.97551	7.82767	6.24384	7.5411	-0.879497
	650	Proteasome subunit beta type-5	PSMB5	8.47041	7.07133	8.14802	7.37654	7.14208	7.90241	6.64208	7.90085	7.50623	7.06431	6.34271	7.17403	6.167	6.4461	-0.879832
	651	Olfactomedin-like protein 2A	OLFML2A	6.79361	6.94473	6.94979	7.05816	6.88464	6.83127	7.98739	6.98499	6.82545	6.01123	6.07526	6.48852	6.58306	6.02246	-0.879935
	652	Coiled-coil domain-containing protein 86	CCDC86	7.03181	7.12113	7.21938	7.56113	7.06172	6.98141	7.22909	7.20798	7.03282	6.50288	6.61239	6.04816	6.58997	5.89112	-0.881213
	653	Spermine synthase	SMS	8.51941	8.37608	7.69595	7.74874	8.61528	8.42667	7.67835	7.94403	7.93684	7.19482	6.95368	7.46642	6.39543	7.67034	-0.882031
	654	DnaJ homolog subfamily C member 8	DNAJC8	7.59141	8.04626	8.07008	7.91085	7.89505	8.26621	7.73847	7.96848	8.06251	7.09583	6.929	7.35139	7.03404	7.04289	-0.884225
	655	Ubiquitin-conjugating enzyme E2 Z	UBE2Z	7.01982	7.07849	7.26862	7.29693	7.22596	7.23837	7.15718	7.35742	6.29249	6.40073	6.15764	6.35881	6.60305	6.32964	-0.887441
	656	Methylthioribulose-1-phosphate dehydratase	APIP	7.24608	7.36229	7.3079	7.45542	7.48197	7.52154	7.3855	6.76126	7.17574	6.31893	6.42154	6.35991	7.0378	6.01897	-0.887504
	657	Transmembrane protein 132A	TMEM132A	6.63946	7.5164	7.84774	7.928	6.30957	6.41474	8.3931	7.80227	6.93427	6.5245	6.80689	6.39308	6.54019	6.53559	-0.889186
	658	Rap1 GTPase-GDP dissociation stimulator 1	RAP1GDS1	7.29197	6.95727	7.39338	7.14022	7.24645	6.98827	7.08372	7.32496	7.10261	7.05877	6.08011	5.88079	6.23491	6.27698	-0.889855
	659	40S ribosomal protein S25	RPS25	7.96265	7.13764	7.4533	7.46601	8.01966	8.0086	7.03499	7.47841	6.69752	6.73761	6.15515	6.2435	7.218	7.07806	-0.890364
	660	rRNA 2-O-methyltransferase fibrillarin	FBL	7.60425	7.05069	7.60635	7.0385	7.57178	7.2935	6.86569	7.60656	6.4657	6.45961	6.70767	6.45365	6.38001	6.19653	-0.890903
	661	Enoyl-CoA hydratase, mitochondrial	ECHS1	8.00826	7.36395	7.18862	6.88402	8.04368	7.68474	7.39074	7.10941	7.31515	6.02681	6.3432	6.40116	6.74896	6.94068	-0.891373
	662	Peptidyl-prolyl cis-trans isomerase NIMA-interacting 4	PIN4	7.1919	7.35315	7.38664	7.39829	7.28691	7.36243	7.15894	7.47113	7.50744	6.31558	6.5618	6.55025	6.33016	6.50139	-0.892218
	663	Heat shock cognate 71 kDa protein	HSPA8	9.69522	9.69596	9.65177	9.76162	9.76884	9.76976	9.71094	9.64801	9.60487	9.02555	8.93086	8.87893	8.37989	8.91584	-0.892275
	664	Lysophospholipase-like protein 1	LYPLAL1	7.12021	6.90403	7.36942	7.25059	6.8184	7.08189	6.95567	7.50251	6.54049	6.04513	6.72117	6.02473	6.45211	6.10694	-0.893066
	665	Cullin-2	CUL2	7.347	7.22518	7.54028	7.43812	7.23855	7.06194	7.23907	7.66749	6.71076	6.44748	6.56268	6.44454	6.73687	6.14788	-0.896351
	666	DNA replication licensing factor MCM2	MCM2	7.62953	7.28457	7.38187	7.31631	7.52901	7.43894	7.03914	7.41111	7.28348	6.0704	6.74227	6.8518	6.11381	6.50285	-0.896503
	667	Methylthioribose-1-phosphate isomerase	MRI1	7.47651	7.22889	7.19193	7.19739	7.32809	7.33824	7.03072	7.12804	6.94417	6.38251	6.1959	6.68793	6.18356	6.07799	-0.896823
	668	Glutamine amidotransferase-like class 1 domain-containing protein 3B, mitochondrial	GATD3B	7.65795	7.03068	7.25174	7.0574	7.80987	7.0976	7.28858	7.25081	7.07606	6.19962	5.96029	6.56036	7.04911	6.20858	-0.897076
	669	Endoplasmin	HSP90B1	8.71126	8.81588	8.58229	8.65073	8.51505	8.75136	8.898	8.72731	8.49982	8.3035	7.93075	7.93977	6.50214	8.27293	-0.897642
	670	Serine/threonine-protein phosphatase 1 regulatory subunit 10	PPP1R10	7.09384	6.95896	7.26675	7.21165	6.94232	6.81285	6.96513	7.34274	6.53234	6.05586	6.59679	6.09662	5.92817	6.27036	-0.900679
	671	ADP-sugar pyrophosphatase	NUDT5	8.32362	7.68665	8.48978	8.24497	8.18904	8.23106	7.14854	8.40398	7.56885	7.46855	7.20639	7.62755	6.68319	7.09951	-0.900855
	672	LIM domain and actin-binding protein 1	LIMA1	7.81883	7.68999	7.24635	7.34459	7.67842	7.93872	7.09635	7.33907	7.11889	6.61611	7.31852	6.43612	6.44621	5.86897	-0.903398
	673	Exosome complex component RRP45	EXOSC9	7.53453	7.06863	7.61995	7.31243	7.15746	7.18682	6.84571	7.51866	7.21622	6.18026	6.75701	6.49526	6.18663	6.23089	-0.903494
	674	Cleavage stimulation factor subunit 1	CSTF1	7.56042	7.29041	7.46192	7.55319	7.22253	7.31981	7.16578	7.65442	7.21551	6.54993	6.66135	6.14092	6.17169	6.93874	-0.90375
	675	Soluble calcium-activated nucleotidase 1	CANT1	7.94956	8.56878	7.9729	8.25324	7.63644	7.24652	8.37031	7.84927	7.84249	7.50327	6.28066	6.337	7.42501	7.37434	-0.904055
	676	Vacuolar protein sorting-associated protein 29	VPS29	7.71261	7.61628	8.03794	7.87529	7.90365	7.49147	7.83526	7.98478	7.31904	7.33848	7.27942	7.39848	6.20334	6.53356	-0.904079
	677	T-complex protein 1 subunit epsilon	CCT5	8.74497	8.58377	8.82246	8.54875	8.75134	8.83524	8.73514	8.95558	8.64798	7.94823	7.88941	8.02522	7.60134	7.88782	-0.904347
	678	Negative elongation factor B	NELFB	6.78965	5.98709	7.07529	7.15397	6.87832	7.09492	6.78833	6.96961	7.31898	6.28582	5.78391	6.25507	5.94686	6.16394	-0.906288
	679	S-phase kinase-associated protein 1	SKP1	8.2521	8.04005	8.22552	8.21911	8.25285	8.25859	8.35799	8.27974	8.01469	7.53164	7.40195	7.62895	6.74256	7.48934	-0.906743
	680	Ubiquitin-conjugating enzyme E2 D3	UBE2D3	8.0658	7.67065	8.08293	7.92192	7.80579	7.87358	7.70573	8.06804	8.10271	7.68076	7.63866	7.51758	5.93964	6.23549	-0.907237
	681	Omega-amidase NIT2	NIT2	8.13424	7.82808	7.96453	7.78905	8.04821	8.01628	7.55215	7.85941	7.31773	7.10065	7.07015	7.24898	6.26332	7.13014	-0.908959
	682	Glycogen phosphorylase, brain form	PYGB	9.02379	9.04159	8.54317	8.33068	9.50259	8.65828	8.33602	8.67205	8.02449	8.13363	7.89696	7.94506	6.57779	8.26231	-0.910649
	683	Isocitrate dehydrogenase [NADP] cytoplasmic	IDH1	8.23634	8.35359	8.86309	8.65883	8.52323	8.46021	8.62585	8.85366	8.61806	8.10456	7.83979	7.67297	7.29994	7.849	-0.910892
	684	Prolyl endopeptidase	PREP	8.03487	7.88517	8.42452	8.30374	8.04119	7.91934	8.37203	8.45226	7.82574	7.69037	7.51239	7.39955	6.66218	7.43954	-0.911374
	685	Protein-L-isoaspartate(D-aspartate) O-methyltransferase	PCMT1	8.38678	8.46003	8.35064	8.25525	8.44633	8.20874	8.4008	8.30486	8.46985	7.67343	7.8621	7.44481	6.61637	7.48487	-0.911455
	686	Basigin	BSG	7.67353	8.12846	7.9933	8.34661	7.90262	8.03639	8.67036	8.0636	7.1905	7.32098	7.77479	6.09219	7.47204	7.62605	-0.911601
	687	Protein transport protein Sec23B	SEC23B	7.00877	7.58162	7.7151	7.83304	6.74895	6.923	7.55945	7.77358	6.98294	6.71113	6.29194	6.78504	6.44421	6.33195	-0.912665
	688	Eukaryotic initiation factor 4A-II;Eukaryotic initiation factor 4A-II, N-terminally processed	EIF4A2	8.67424	8.62997	8.84898	8.66498	8.37922	8.57248	8.51072	8.8818	8.4079	8.13277	7.92287	7.82023	6.94132	7.83126	-0.91334
	689	T-complex protein 1 subunit beta	CCT2	8.8869	8.70999	9.01641	8.77349	8.90951	8.97818	8.91628	9.12061	8.63254	8.1183	8.09611	7.94506	7.84309	8.19176	-0.91355
	690	Cochlin	COCH	7.75068	8.50522	7.66696	7.22603	7.81716	7.03028	7.95036	7.7634	6.69608	7.06296	6.47885	6.46474	6.06856	7.23256	-0.914162
	691	COP9 signalosome complex subunit 7b	COPS7B	7.19995	6.47922	7.11227	7.20058	7.18803	7.23063	7.1304	7.16702	6.9382	6.02935	6.19569	6.28931	6.39518	6.37423	-0.914736
	692	40S ribosomal protein S4, X isoform	RPS4X	8.39728	7.96587	8.03423	7.88884	8.33484	8.26129	7.50344	7.99158	6.50739	7.60269	7.55942	7.03631	7.07151	6.15391	-0.917602
	693	Cellular nucleic acid-binding protein	CNBP	7.98697	8.24898	8.15128	8.35896	8.38083	8.22365	8.43591	8.10387	8.28691	7.48575	7.66135	7.38369	6.95632	7.30107	-0.918112
	694	Importin-9	IPO9	8.05732	7.57309	7.54578	7.53791	7.45477	8.01431	7.25091	7.71576	7.17525	7.06937	6.80458	6.02852	6.4032	7.01068	-0.923302
	695	Ubiquitin-like domain-containing CTD phosphatase 1	UBLCP1	7.61856	7.48481	7.66696	7.24822	7.40656	7.33868	7.01127	7.76712	7.54898	6.96945	6.30422	6.07277	6.52583	6.53034	-0.925944
	696	Pleiotropic regulator 1	PLRG1	7.2251	7.25595	7.36842	7.34725	6.91976	7.01456	7.29081	7.52699	7.32529	6.23446	6.44144	6.21696	6.37046	6.32406	-0.927156
	697	NEDD8-activating enzyme E1 regulatory subunit	NAE1	7.61319	7.36521	7.78491	7.33304	7.48498	7.394	7.11093	7.77797	7.08906	6.98641	6.74617	6.27341	6.14983	6.60938	-0.927932
	698	Heat shock 70 kDa protein 4	HSPA4	8.98221	9.05808	8.99692	9.01486	9.11378	9.28233	8.9119	9.00264	8.81124	8.27678	8.44567	8.51841	6.92931	8.45605	-0.928494
	699	Eukaryotic translation elongation factor 1 epsilon-1	EEF1E1	7.64992	7.15924	7.20731	7.3006	7.73277	7.74304	7.18884	7.25503	6.46659	6.1297	7.22948	5.99455	6.61085	6.41571	-0.928543
	700	Integrin-linked kinase-associated serine/threonine phosphatase 2C	ILKAP	7.26397	7.00035	7.54246	7.18301	7.01212	7.13491	7.03479	7.42415	6.90974	6.31479	6.15824	6.68293	6.48792	5.81981	-0.929169
	701	CD81 antigen	CD81	7.43204	7.38274	7.30745	7.49639	7.2265	7.12985	7.3892	7.36873	7.9117	6.68833	6.55129	6.3459	6.24438	6.11162	-0.931386
	702	Unconventional myosin-XVIIIa	MYO18A	7.49268	7.25452	7.20957	7.22097	7.85945	7.54674	7.56483	7.24601	6.25828	6.46769	6.6694	6.77991	6.48605	6.1218	-0.93629
	703	Proteasome subunit beta type-2	PSMB2	8.46249	7.03503	7.75812	7.29261	7.1593	7.77615	6.46574	7.76387	7.56246	7.16382	5.87301	6.56225	6.53474	6.03082	-0.936371
	704	N-acetyllactosaminide beta-1,3-N-acetylglucosaminyltransferase 2	B3GNT2	7.11019	7.8314	7.26233	7.67089	6.92047	6.59155	7.93239	7.2307	6.64035	6.387	6.0203	6.27977	6.4839	6.48407	-0.937049
	705	Disks large homolog 1	DLG1	7.04309	7.19212	7.51671	7.47956	7.15177	7.1797	7.10072	7.56066	6.62349	6.11474	6.31138	6.98383	6.2382	6.30842	-0.940203
	706	Eukaryotic translation initiation factor 1	EIF1	7.92678	7.12506	7.65169	7.43984	7.59274	7.76347	7.58717	7.59084	7.87087	7.06692	6.53113	7.20731	6.23484	6.27892	-0.940468
	707	DCN1-like protein 1	DCUN1D1	7.46667	7.40499	7.50098	7.4842	7.45831	7.65528	7.43334	7.63168	7.2062	7.15406	5.82496	6.51918	6.39226	7.04013	-0.941179
	708	40S ribosomal protein S3a	RPS3A	8.17929	7.92467	7.93077	7.95463	8.41759	8.28632	7.56079	7.81635	7.15606	7.27669	7.18273	7.21018	6.36531	7.22776	-0.941875
	709	Basal cell adhesion molecule	BCAM	7.87941	7.79776	7.73192	7.79085	7.45599	8.13618	7.9619	7.80163	7.1602	7.10421	6.56219	6.3203	6.45247	7.90924	-0.943393
	710	Inosine triphosphate pyrophosphatase	ITPA	7.61845	7.29429	7.50172	7.33449	7.59465	7.55255	7.33465	7.34394	7.29699	6.5753	6.50002	6.19637	6.62752	6.60157	-0.943509
	711	Ephrin-A1;Ephrin-A1, secreted form	EFNA1	7.2895	7.94856	7.60914	7.68517	7.31378	6.5499	8.17214	7.31446	6.1978	6.27554	6.561	6.38642	6.59016	6.6715	-0.94384
	712	NudC domain-containing protein 1	NUDCD1	7.06933	7.11777	7.64054	7.34104	6.74751	7.00212	7.18839	7.67866	7.31135	6.12112	6.35293	6.04749	6.67329	6.41083	-0.945245
	713	40S ribosomal protein S17	RPS17	7.72185	7.15412	7.4102	7.38609	7.71057	7.68971	7.27506	7.41996	6.499	6.22212	7.0664	6.76793	6.08539	6.53733	-0.946097
	714	Tyrosine--tRNA ligase, cytoplasmic;Tyrosine--tRNA ligase, cytoplasmic, N-terminally processed	YARS	8.05755	7.56946	7.73396	7.40868	8.05457	8.40286	7.31846	7.74775	7.45045	7.09715	7.10724	6.56272	6.23431	7.15479	-0.94647
	715	40S ribosomal protein S12	RPS12	8.65587	8.80307	8.78857	9.02967	8.68316	8.74363	8.79623	8.84293	8.35731	8.07243	8.07577	7.97598	7.57753	7.63484	-0.946723
	716	Transforming growth factor beta-1;Latency-associated peptide	TGFB1	7.19794	7.66559	7.61619	7.70345	7.08746	6.8765	8.06221	7.73543	7.76293	7.62649	6.16365	6.65026	6.07346	6.31815	-0.947138
	717	Eukaryotic translation initiation factor 2A;Eukaryotic translation initiation factor 2A, N-terminally processed	EIF2A	7.72169	7.39222	7.60191	7.63701	7.57117	7.73303	7.51512	7.58875	7.6602	6.32005	7.33159	6.67495	6.45051	6.5237	-0.947674
	718	Transforming protein RhoA;Rho-related GTP-binding protein RhoC	RHOA	7.91815	7.67902	7.84497	7.94548	7.85144	7.70766	7.71879	7.82752	7.57024	6.21677	7.43379	6.3951	6.63662	7.65666	-0.948188
	719	Ribonuclease P protein subunit p30	RPP30	6.90852	6.9146	7.71863	6.97636	7.15734	6.85634	6.85051	7.67077	6.92056	6.22475	5.99461	6.33302	6.15876	6.55619	-0.951525
	720	Protein S100-A4	S100A4	8.87594	8.81325	8.84611	8.93636	9.01136	8.75517	8.44292	8.88614	7.33971	7.70736	7.54314	7.75256	8.10731	8.18786	-0.953366
	721	Proteasome-associated protein ECM29 homolog	ECM29	7.54182	7.07511	7.56733	7.12297	7.46985	7.21582	7.03683	7.58001	7.24209	6.30933	6.19292	6.65885	6.44725	6.27513	-0.955443
	722	4F2 cell-surface antigen heavy chain	SLC3A2	7.41964	7.80615	8.00822	7.93206	7.63635	7.68032	7.91316	7.96367	7.54702	7.50706	6.51202	6.59883	7.61049	6.26936	-0.956074
	723	SAFB-like transcription modulator	SLTM	7.06224	7.52612	7.62508	7.71343	7.15619	7.37526	7.68279	7.68757	7.14662	6.15266	6.68116	6.73513	6.59926	6.74854	-0.956705
	724	Protein dpy-30 homolog	DPY30	6.85753	7.87473	7.67196	7.58226	7.43455	7.28513	8.04517	7.57927	7.8755	7.12395	7.00958	6.03202	6.51127	6.53823	-0.956712
	725	Transferrin receptor protein 1;Transferrin receptor protein 1, serum form	TFRC	7.85885	7.98911	7.12447	7.17777	7.79387	8.09036	7.38853	7.17006	7.90571	6.44438	6.82737	6.15804	7.27383	5.79757	-0.95727
	726	DnaJ homolog subfamily A member 2	DNAJA2	7.5348	7.28233	7.4072	7.28529	7.69926	7.52359	6.99558	7.49333	6.54507	6.34639	6.70554	6.48369	6.44897	6.22174	-0.959441
	727	Serine/threonine-protein phosphatase 5	PPP5C	7.34547	7.26102	7.59003	7.74674	7.49365	7.53842	7.69279	7.70388	7.31992	6.67632	6.54515	7.18412	6.47146	6.46174	-0.95983
	728	Mitochondrial import receptor subunit TOM70	TOMM70A	7.36778	7.18721	7.71795	7.59279	7.56593	7.19582	7.31245	7.65251	6.94821	6.59729	6.64722	6.59505	6.52253	6.36426	-0.960969
	729	Neural cell adhesion molecule L1	L1CAM	7.19385	7.27286	7.0271	7.2584	7.18216	7.11348	7.91424	7.12182	6.58369	6.67068	6.20624	6.5357	5.88613	6.24366	-0.961051
	730	DNA damage-binding protein 2	DDB2	7.03149	7.68372	7.82741	7.93574	6.68195	6.67888	7.46552	7.82657	7.18007	6.15916	6.58661	6.77305	5.94862	6.74023	-0.961143
	731	Porphobilinogen deaminase	HMBS	7.45764	6.87268	7.60917	7.10257	7.27147	7.21067	6.87907	7.4679	7.50076	6.33172	6.28063	5.9915	6.51126	6.34895	-0.963997
	732	AP-3 complex subunit mu-1	AP3M1	6.49575	7.1659	7.21267	7.25271	7.19896	7.1182	7.21213	7.44902	7.10829	6.37763	6.39504	6.37266	5.81484	6.41144	-0.966291
	733	Methionine--tRNA ligase, cytoplasmic	MARS	7.69641	7.44135	7.54686	7.57361	7.87679	7.77864	7.56796	7.50414	7.16679	7.06741	7.11324	6.40227	6.55306	6.2379	-0.966559
	734	Uroporphyrinogen decarboxylase	UROD	7.87537	7.84541	7.90819	7.88839	7.88217	7.88005	7.6956	7.82057	7.91007	7.35195	7.20499	7.22076	6.35581	6.26105	-0.966914
	735	ATP synthase subunit alpha, mitochondrial	ATP5A1	6.93212	7.09086	7.27864	7.21964	7.425	7.41456	7.31815	7.1125	6.34145	6.43025	6.31275	6.39424	6.50431	5.99722	-0.966993
	736	Phosphoribosyl pyrophosphate synthase-associated protein 2	PRPSAP2	7.25317	6.99166	7.30127	7.31566	7.47249	7.31681	7.22144	7.32224	6.36558	6.30109	5.95101	6.53537	6.34986	6.63883	-0.969753
	737	ARF GTPase-activating protein GIT1	GIT1	7.17947	7.09356	7.35401	7.44386	7.19131	7.12431	7.11955	7.37112	7.45664	6.60608	6.44915	6.01731	6.18072	6.2289	-0.970928
	738	Flap endonuclease 1	FEN1	7.16104	7.27552	7.9399	7.87097	6.91208	7.15317	7.76956	7.97455	7.15866	7.72602	6.32488	6.43329	6.24998	6.42525	-0.971488
	739	60S ribosomal protein L14	RPL14	7.89811	7.50215	7.44546	7.33881	7.9393	7.66774	6.93616	7.31336	6.65661	6.56332	6.35743	6.26346	6.9414	6.21243	-0.972532
	740	Prefoldin subunit 4	PFDN4	6.42906	7.36994	7.40905	7.55918	7.70778	7.79678	7.37038	7.38686	7.4661	6.71657	7.15549	6.4966	6.34349	6.11683	-0.972545
	741	Acetyl-CoA acetyltransferase, cytosolic	ACAT2	8.12577	8.07059	7.90482	7.70734	8.27676	8.10951	7.95157	8.08383	8.32048	7.25713	7.1634	7.40471	6.28754	7.04571	-0.973938
	742	Heat shock protein 75 kDa, mitochondrial	TRAP1	6.33486	7.47888	7.82548	7.65258	7.36295	7.05496	7.70373	7.8506	7.21277	6.30458	6.4719	6.62569	6.76434	6.82052	-0.977642
	743	Threonine--tRNA ligase, cytoplasmic	TARS	8.69909	8.37345	8.7054	8.4461	8.53522	8.66561	8.4524	8.74501	7.99873	7.92626	7.84214	7.8895	6.65798	7.73968	-0.980512
	744	Growth-regulated alpha protein;GRO-alpha(4-73);GRO-alpha(5-73);GRO-alpha(6-73)	CXCL1	8.29334	9.11674	6.55019	6.86101	8.92668	8.11541	7.54686	6.62629	7.16143	6.43844	6.83512	6.36104	6.04613	6.60308	-0.98098
	745	Cell division cycle 5-like protein	CDC5L	7.25217	7.37396	7.41342	7.44914	7.04348	7.1336	7.19598	7.41587	7.27019	6.40362	6.14645	6.09762	6.42794	6.39509	-0.981108
	746	Citrate synthase, mitochondrial	CS	7.06043	7.02637	7.38977	7.11401	7.49452	7.13978	7.24564	7.20825	7.45997	6.70177	6.48458	6.17247	6.12145	5.92871	-0.983531
	747	Vesicle-associated membrane protein-associated protein A	VAPA	8.03818	7.76539	8.10877	8.21431	8.22425	7.92373	7.67754	8.12398	8.2267	7.57674	7.21269	7.6625	6.1676	6.68711	-0.984101
	748	Glutathione S-transferase theta-2B;Glutathione S-transferase theta-2	GSTT2B	7.70165	7.12972	7.62116	6.95167	7.36801	7.48171	7.05316	7.51813	7.03583	6.36976	5.99503	6.56978	6.5715	6.23221	-0.98465
	749	F-box-like/WD repeat-containing protein TBL1XR1	TBL1XR1	7.25761	7.11677	7.46811	7.55763	7.33403	7.21205	6.86525	7.65896	7.43189	6.04635	6.41839	6.32615	6.65717	6.36683	-0.986361
	750	Pre-mRNA-processing factor 40 homolog A	PRPF40A	7.11307	7.0835	7.35091	7.59217	7.32401	7.44492	7.47368	7.41571	7.34793	6.32827	6.46236	6.53511	6.58258	6.32711	-0.98648
	751	RuvB-like 2	RUVBL2	8.41219	8.1329	7.52934	7.59457	8.27173	8.44815	7.51383	7.60356	7.29533	7.12824	7.20469	7.22162	6.24658	6.39798	-0.98704
	752	Phosphopantothenate--cysteine ligase	PPCS	7.51792	7.39124	7.59417	7.39407	7.14535	7.15198	7.10633	7.63432	7.11707	6.07138	6.57729	5.94802	6.77778	6.37484	-0.98784
	753	Eukaryotic translation initiation factor 1A, X-chromosomal;Eukaryotic translation initiation factor 1A, Y-chromosomal	EIF1AX	7.63206	7.37747	7.73185	7.48982	7.77942	7.9732	7.57579	7.70805	6.83002	7.18735	7.70221	6.09896	6.56623	6.05146	-0.988443
	754	Acidic leucine-rich nuclear phosphoprotein 32 family member E	ANP32E	7.87295	7.4254	7.93249	7.85442	7.44675	7.80033	7.80754	7.84458	6.50192	6.79684	6.81272	7.3788	6.55023	6.39536	-0.994229
	755	Apoptotic chromatin condensation inducer in the nucleus	ACIN1	7.19432	7.34768	7.59572	7.5419	7.23101	7.36903	7.3684	7.57286	7.53253	6.20196	6.61493	6.87987	6.22005	6.34438	-0.994247
	756	F-box only protein 22	FBXO22	7.17684	6.92468	7.64163	7.09857	6.94697	7.0754	6.93556	7.57352	6.45344	5.94039	6.09289	6.48423	6.47294	6.09747	-0.994358
	757	SWI/SNF complex subunit SMARCC2	SMARCC2	7.09597	7.04646	7.7417	7.6995	6.75848	6.70263	7.61824	7.91021	6.80922	6.74132	6.07879	5.89703	6.6775	6.65684	-0.994831
	758	Glutaredoxin-3	GLRX3	8.30786	8.20377	7.99091	7.88566	8.31765	8.23401	7.73052	8.01962	8.26404	7.49574	7.2418	6.4926	6.42617	7.51143	-0.996179
	759	Plasminogen activator inhibitor 1 RNA-binding protein	SERBP1	8.2625	8.21027	7.99062	8.16014	8.31538	8.23734	8.17583	7.90555	8.44088	7.1954	7.30668	7.03121	6.62726	7.51099	-0.996503
	760	Nardilysin	NRD1	7.63544	7.29458	7.66686	7.49881	7.28015	7.28445	7.34649	7.69792	6.53013	6.74981	6.55058	6.41736	6.47495	6.1208	-0.999746
	761	cAMP-dependent protein kinase type II-alpha regulatory subunit	PRKAR2A	7.37568	7.26033	7.26956	7.36992	7.62492	7.52376	7.34179	7.11106	7.43125	6.39649	5.97422	6.40179	6.69534	6.40067	-0.999801
	762	Programmed cell death protein 5	PDCD5	8.40846	8.05717	8.10096	7.75303	8.27365	8.43873	7.97706	7.99219	8.39099	7.25273	7.26635	7.18279	6.60989	7.13188	-1.00054
	763	Ubiquilin-1	UBQLN1	7.73454	7.58751	7.51056	7.5296	7.4879	7.50915	7.59154	7.44834	7.77063	7.26041	6.37219	6.41716	6.27965	6.22969	-1.00103
	764	Leukocyte elastase inhibitor	SERPINB1	8.28276	8.44198	8.60785	8.49361	8.01406	8.20164	8.66271	8.64118	7.91935	7.57873	7.59772	7.4593	6.97285	7.56887	-1.00135
	765	HLA class I histocompatibility antigen, A-24 alpha chain;HLA class I histocompatibility antigen, A-23 alpha chain	HLA-A	8.37205	8.63987	7.7278	8.29581	8.18806	7.85689	8.40142	7.63166	7.80848	7.30634	7.22899	6.22317	6.54109	7.77175	-1.00267
	766	Focal adhesion kinase 1	PTK2	7.13938	7.13091	7.45814	7.40826	7.10219	7.16074	7.19695	7.5069	6.56532	6.10891	6.43256	6.06176	6.55224	6.35578	-1.00328
	767	U6 snRNA-associated Sm-like protein LSm5	LSM5	7.06633	7.34011	7.49247	7.56009	7.32492	7.4449	7.54099	7.5	7.52165	6.40019	6.46527	6.35562	6.66248	6.48567	-1.00338
	768	AP-1 complex subunit gamma-1	AP1G1	7.95925	7.4662	7.92418	7.7148	7.8236	7.79373	7.38012	8.05968	7.12395	7.20537	6.84354	7.07511	6.14043	6.62552	-1.00469
	769	tRNA (guanine(26)-N(2))-dimethyltransferase	TRMT1	7.13808	7.23517	7.32506	7.37729	7.18244	7.27575	7.13411	7.25986	6.75675	6.33707	5.89031	6.24349	6.3636	6.43623	-1.00494
	770	40S ribosomal protein S28	RPS28	7.1452	7.46901	7.319	7.70617	7.70184	8.05077	7.1712	7.26797	8.11727	6.49195	6.65214	6.32695	6.0134	7.16423	-1.00642
	771	Heterogeneous nuclear ribonucleoprotein M	HNRNPM	7.91704	7.94443	8.10034	8.21208	7.83737	7.96164	8.02342	8.02214	7.3681	6.52687	7.55232	7.49173	6.22758	7.29962	-1.00654
	772	TAR DNA-binding protein 43	TARDBP	7.25631	7.64442	7.65516	7.57006	7.48666	7.42666	7.59566	7.56743	7.79941	7.31175	6.26924	6.53203	6.10183	6.49679	-1.00794
	773	Cell division control protein 42 homolog	CDC42	7.61592	7.57085	7.92881	7.84816	7.88937	7.8367	7.76136	7.89376	7.59809	7.11833	7.03161	6.77366	6.82383	6.50176	-1.00985
	774	Alpha-ketoglutarate-dependent dioxygenase FTO	FTO	7.36322	7.30643	7.82018	7.61306	7.30735	7.43236	7.48443	7.86708	7.59424	6.74299	6.9892	6.23231	6.61075	6.3055	-1.01126
	775	Ras-related protein Rab-7a	RAB7A	7.83984	7.88211	7.71812	7.82635	8.16539	8.04552	7.59673	7.78163	7.31406	7.27593	7.21785	6.97455	6.67354	6.07819	-1.01161
	776	Aminoacylase-1	ACY1	7.38195	7.56633	6.74063	7.01937	7.80714	7.5747	6.97783	6.77685	7.17409	5.80263	6.05011	6.25083	6.34334	6.23602	-1.01283
	777	Isoleucine--tRNA ligase, cytoplasmic	IARS	8.47873	8.25273	8.51124	8.26024	8.47194	8.36773	8.04179	8.42478	7.53543	7.62514	7.53404	7.57774	6.44475	7.47624	-1.01471
	778	Glutathione reductase, mitochondrial	GSR	7.98479	8.29778	8.17	8.44747	7.86604	7.55463	8.11019	7.93671	8.14411	7.29052	7.21919	7.54437	6.2955	6.63549	-1.01716
	779	Transportin-3	TNPO3	7.48534	7.24237	7.50729	7.31854	7.60718	7.55138	7.34823	7.51687	7.15302	6.60681	6.19659	6.78469	6.40119	6.29656	-1.01774
	780	Vacuolar protein sorting-associated protein VTA1 homolog	VTA1	7.34694	7.52917	7.96269	7.93203	7.30597	7.57575	7.85253	7.93574	7.1924	7.02592	6.98862	6.78382	6.15637	6.75253	-1.01933
	781	Reticulon-4 receptor	RTN4R	6.9231	7.37177	6.98236	7.29394	7.02226	7.03627	7.71501	6.95697	6.3003	6.39771	6.2651	6.02981	5.87581	6.16856	-1.0204
	782	Adenosine kinase	ADK	7.86656	7.76611	7.82609	7.52852	7.93825	7.6015	7.50876	8.00839	7.40793	7.04029	6.71095	7.17252	6.47063	6.17881	-1.02061
	783	Double-stranded RNA-specific adenosine deaminase	ADAR	7.67151	7.37836	7.75556	7.8546	7.36278	7.58888	7.72023	7.79049	6.28055	7.51701	6.33297	6.43922	6.3578	6.63853	-1.02165
	784	Protein FAM50A	FAM50A	7.31006	7.1869	7.15491	7.28174	7.34949	7.58403	7.23195	7.29338	7.35351	6.19859	6.42454	6.03655	6.54547	6.26367	-1.02215
	785	Serine-threonine kinase receptor-associated protein	STRAP	8.31859	7.97645	7.72145	7.99386	8.12662	8.22541	8.05285	7.78288	8	7.3604	7.10911	7.02268	6.09722	7.2055	-1.02486
	786	Receptor-type tyrosine-protein phosphatase F	PTPRF	8.51178	8.92616	7.69587	7.77031	8.92843	8.17811	7.77087	7.53547	7.96716	6.9748	6.6293	6.87979	6.85067	7.43417	-1.0261
	787	U6 snRNA-associated Sm-like protein LSm3	LSM3	7.33306	7.62588	7.96695	7.9249	7.52386	7.69538	7.72504	7.95928	7.74981	6.77474	6.74352	6.64657	6.46032	7.23712	-1.02678
	788	Bifunctional glutamate/proline--tRNA ligase;Glutamate--tRNA ligase;Proline--tRNA ligase	EPRS	8.80993	8.48437	8.8396	8.71537	8.85492	8.86319	8.54534	8.82689	8.3702	8.06187	8.05671	7.93295	6.72328	7.95431	-1.0284
	789	Pyrroline-5-carboxylate reductase 3	PYCRL	7.34145	7.23012	7.30859	7.65367	7.55195	7.38839	7.07657	7.44727	6.53271	6.07143	6.58765	6.71908	6.28741	6.21399	-1.02849
	790	Regulator of nonsense transcripts 1	UPF1	7.89939	7.46962	7.83466	7.61887	7.648	7.29055	7.47564	7.86096	7.2033	6.4645	7.26489	6.28751	6.50804	6.43751	-1.02896
	791	Far upstream element-binding protein 3	FUBP3	7.10336	7.25397	7.4831	7.66784	7.16554	7.12953	7.54965	7.59003	6.5881	6.69208	6.1338	6.30663	6.5121	6.3593	-1.03016
	792	40S ribosomal protein S14	RPS14	7.77352	7.2838	7.33504	7.53373	7.9479	8.04587	7.19554	7.30869	7.30833	6.53094	6.69709	6.32631	6.35568	6.74454	-1.03022
	793	Amyloid beta A4 protein;N-APP;Soluble APP-alpha;Soluble APP-beta;C99;Beta-amyloid protein 42;Beta-amyloid protein 40;C83;P3(42);P3(40);C80;Gamma-secretase C-terminal fragment 59;Gamma-secretase C-terminal fragment 57;Gamma-secretase C-terminal fragment 50;C31	APP	9.12008	9.91033	8.84514	9.03619	9.40456	8.74513	9.4281	8.79453	8.82197	8.22235	7.82924	8.04634	7.57034	8.37555	-1.03351
	794	Heterogeneous nuclear ribonucleoprotein H3	HNRNPH3	7.32564	7.55416	7.4288	7.473	7.49212	7.39594	7.38137	7.48468	6.23665	6.52853	6.5985	6.44511	6.41025	6.05829	-1.03452
	795	Hsp90 co-chaperone Cdc37;Hsp90 co-chaperone Cdc37, N-terminally processed	CDC37	7.82271	8.10694	8.30051	8.409	8.02971	8.07011	8.25428	8.21019	7.91785	7.17794	7.29301	7.55607	6.34925	7.49542	-1.03796
	796	Latent-transforming growth factor beta-binding protein 3	LTBP3	7.54529	8.49718	8.47767	8.86535	7.46371	6.58782	9.25205	8.38344	8.13085	7.80038	7.5234	6.92854	6.94418	6.47076	-1.03822
	797	DNA fragmentation factor subunit alpha	DFFA	7.64176	7.76954	7.94304	7.78137	7.92335	8.0619	7.45346	7.86718	7.53328	6.8032	6.57288	6.70295	6.70903	7.21235	-1.0383
	798	Nucleolar protein 56	NOP56	7.70123	7.39599	7.67234	7.44559	7.8349	7.66281	7.21008	7.67122	6.31351	7.21426	6.53961	6.45982	6.11445	6.38282	-1.04063
	799	DnaJ homolog subfamily A member 1	DNAJA1	7.37416	7.24849	7.3359	7.39756	7.25753	7.32243	7.2089	7.37396	6.75025	6.21512	6.26284	6.24706	6.17534	6.47396	-1.04118
	800	Anamorsin	CIAPIN1	7.66753	7.25397	7.48048	7.28562	7.59744	7.45871	7.25708	7.60899	7.03274	6.31184	5.96417	6.80363	6.54615	6.40417	-1.04206
	801	COP9 signalosome complex subunit 5	COPS5	7.83514	7.46872	7.6056	7.54563	7.46923	7.47336	7.62013	7.68343	7.60872	6.46695	7.22076	6.07476	6.72098	6.13532	-1.04247
	802	Asparagine--tRNA ligase, cytoplasmic	NARS	8.47986	8.10151	8.43159	8.35347	8.65512	8.42957	8.30365	8.43865	7.92191	7.65336	7.7919	7.73497	6.20572	7.57624	-1.04291
	803	Ribosomal RNA small subunit methyltransferase NEP1	EMG1	7.45778	7.30769	7.9892	7.75325	7.30927	7.1707	7.12281	7.94256	6.92047	6.7869	6.24618	6.53413	6.40413	6.5417	-1.04536
	804	U6 snRNA-associated Sm-like protein LSm2	LSM2	6.8658	7.42742	7.72453	7.59892	7.11374	7.31672	7.13862	7.77967	7.27676	6.76096	6.64329	6.16368	6.10173	6.32358	-1.04672
	805	Cell growth-regulating nucleolar protein	LYAR	7.34406	7.48522	7.51979	7.40328	7.37709	7.39922	7.29533	7.65076	7.23623	6.03838	6.51505	6.29624	6.97204	6.14879	-1.04681
	806	Galactosylgalactosylxylosylprotein 3-beta-glucuronosyltransferase 3	B3GAT3	7.26569	8.03375	7.34729	7.6425	7.42174	6.8179	7.71875	7.39175	6.84522	6.46959	6.32235	5.79706	6.21914	6.90248	-1.04786
	807	60S ribosomal protein L7	RPL7	8.07784	7.61743	7.89596	7.98929	8.36016	7.91143	7.44546	7.67366	7.47724	6.44299	7.14786	7.37227	6.58646	6.5967	-1.05007
	808	Carbonic anhydrase-related protein 11	CA11	7.95192	8.08365	7.24045	7.48094	7.29717	7.19404	7.50385	7.14885	6.76466	6.07668	6.46754	6.65491	6.45068	5.65332	-1.05026
	809	UBX domain-containing protein 7	UBXN7	7.45304	7.14523	7.49063	7.38735	7.52644	7.62058	6.9982	7.58619	7.09992	6.68131	6.13881	6.61341	6.27867	6.20828	-1.05081
	810	Peptidyl-prolyl cis-trans isomerase H	PPIH	7.23902	7.36434	7.74111	7.67149	7.21572	7.15537	7.70976	7.73117	7.19479	6.75466	6.95203	6.11096	6.14624	6.46303	-1.05205
	811	Glia maturation factor beta	GMFB	7.89919	7.19756	8.01431	8.10411	7.92812	8.01986	7.2962	7.94761	7.22567	7.29475	6.46233	7.47719	6.47403	6.44669	-1.05404
	812	Insulin-degrading enzyme	IDE	7.63463	7.22285	7.77137	7.232	7.40555	7.25919	7.49649	7.81659	7.39125	6.31364	7.02301	6.49138	6.53083	5.85488	-1.05412
	813	60S ribosomal protein L24	RPL24	7.65088	7.32496	7.53701	7.42147	7.75415	7.53337	7.25717	7.44668	6.43472	6.33075	6.39378	6.00479	6.97276	6.47241	-1.05675
	814	Carboxymethylenebutenolidase homolog	CMBL	7.83569	7.5319	8.06341	7.8417	7.53911	7.66198	7.81805	8.12047	7.00996	6.97066	6.71354	6.27489	7.34741	6.61271	-1.05695
	815	Mitochondrial import inner membrane translocase subunit Tim13	TIMM13	7.41551	7.50742	7.47299	7.57903	7.35468	7.38707	7.30965	7.65825	6.69602	6.11391	6.78464	6.3547	6.30142	6.43994	-1.06136
	816	Splicing factor 3B subunit 6	SF3B6	7.39106	7.42113	7.55741	7.49397	7.38643	7.34307	7.19943	7.5679	7.26169	6.49457	5.93766	6.49656	6.42203	6.45998	-1.06254
	817	Poly(A) polymerase alpha	PAPOLA	7.43024	7.53622	7.64757	7.52282	7.1583	7.37112	7.08289	7.73268	6.51027	6.31927	6.11669	7.22654	5.87077	6.24116	-1.06435
	818	Regulator of G-protein signaling 10	RGS10	6.57348	6.86979	7.34392	7.29931	7.22557	7.20129	7.25681	7.32875	7.01749	5.87239	6.1446	6.3262	6.29268	6.42189	-1.06439
	819	Poly(rC)-binding protein 2	PCBP2	8.30891	8.23037	8.62738	8.52171	8.00651	8.13818	8.23646	8.59632	7.9915	7.68188	7.57901	7.33226	6.63814	7.21885	-1.0644
	820	COP9 signalosome complex subunit 1	GPS1	7.25076	7.14551	7.47321	7.42279	7.33692	7.50367	7.29179	7.6439	7.05296	5.98289	6.25657	6.391	6.42688	6.84633	-1.06464
	821	Hematological and neurological expressed 1 protein;Hematological and neurological expressed 1 protein, N-terminally processed	HN1	7.41005	7.59375	7.26157	7.57755	7.49563	8.01607	7.57076	7.34535	7.66062	6.23649	6.39376	6.12334	6.42346	7.2206	-1.06496
	822	Eukaryotic translation initiation factor 4B	EIF4B	7.80585	8.06633	8.32701	8.3615	7.98501	8.11398	8.2966	8.24247	7.93408	7.3285	7.2925	7.05119	6.60174	7.49624	-1.06706
	823	BRO1 domain-containing protein BROX	BROX	7.43332	7.19257	7.3267	7.51572	7.07397	7.30471	7.25166	7.48852	7.16104	6.36991	6.19015	6.60692	6.12829	6.00155	-1.06752
	824	Kynurenine--oxoglutarate transaminase 3	CCBL2	7.6647	7.40321	7.63298	7.40632	7.674	7.54727	7.3057	7.59575	7.37012	6.38781	6.21605	6.39589	6.54525	6.74823	-1.06836
	825	Cysteine and histidine-rich domain-containing protein 1	CHORDC1	8.20812	8.12607	7.96675	8.38367	8.28887	8.22771	8.20938	8.04657	8.15146	7.27196	7.34565	7.21585	6.56193	7.19307	-1.06947
	826	SEC23-interacting protein	SEC23IP	7.27261	7.35011	7.58064	7.33981	7.27245	7.20496	7.24834	7.59677	7.38358	6.19287	6.4868	6.07798	6.63754	6.12312	-1.07017
	827	Bifunctional 3-phosphoadenosine 5-phosphosulfate synthase 1;Sulfate adenylyltransferase;Adenylyl-sulfate kinase	PAPSS1	6.59298	6.937	8.1608	8.02543	6.69977	6.49115	7.96755	7.98272	6.42763	6.08179	6.42869	6.50575	6.88917	6.51581	-1.07032
	828	Dickkopf-related protein 1	DKK1	6.42411	8.26399	8.01296	9.09258	8.11734	6.6973	9.73265	8.11757	6.31733	6.71468	7.26129	7.62456	7.37896	7.14022	-1.07112
	829	Dynein light chain 1, cytoplasmic	DYNLL1	7.98286	7.59866	8.45114	8.32197	7.75676	7.89164	7.65899	8.31996	7.99972	7.98382	7.41724	6.93673	6.23088	6.39756	-1.0735
	830	Nucleolysin TIAR	TIAL1	7.47766	7.25734	7.83299	7.31037	6.83257	7.11086	7.17632	7.84412	7.09001	6.31632	6.47316	6.16438	6.25359	6.17542	-1.07463
	831	Vesicle-associated membrane protein-associated protein B/C	VAPB	7.1807	7.15585	7.63682	7.31399	7.14513	7.07365	7.15996	7.34429	6.48234	6.17547	6.36112	6.12648	6.37443	5.98236	-1.075
	832	Non-specific lipid-transfer protein	SCP2	7.35214	7.6817	7.89698	8.10109	7.38739	7.60228	7.65296	7.89791	7.29057	7.13678	6.59981	6.47058	6.62226	6.57497	-1.07555
	833	THUMP domain-containing protein 1	THUMPD1	7.40981	7.65336	7.76515	7.75044	7.42771	7.45106	7.62217	7.77209	7.14167	5.97261	6.76792	6.98418	6.63337	6.41627	-1.07657
	834	Selenide, water dikinase 1	SEPHS1	7.88003	7.34465	7.77734	7.60606	7.68698	7.66722	7.29535	7.55992	7.33606	7.17041	6.00419	6.4273	6.73418	6.27084	-1.07743
	835	Tubulin-folding cofactor B	TBCB	7.41073	7.19131	7.30157	7.30903	7.71814	7.54974	7.19476	7.41464	7.31643	6.20318	6.39438	6.59316	6.33655	6.15267	-1.07866
	836	Small ubiquitin-related modifier 1	SUMO1	7.90311	8.12821	7.98471	8.25693	8.01991	8.05293	6.66114	7.926	7.83644	7.16325	6.48686	7.16915	6.3062	6.56492	-1.07886
	837	Purine nucleoside phosphorylase	PNP	8.84012	7.66463	8.07229	7.77098	8.00655	8.26827	6.88559	8.02898	7.57978	7.05717	6.25706	6.93201	7.00139	6.55125	-1.079
	838	Dipeptidyl peptidase 9	DPP9	7.91575	7.45915	7.56774	7.27827	7.86716	7.88384	7.2349	7.54312	7.14245	6.54982	6.45587	6.70632	6.2224	6.46894	-1.08184
	839	Paraspeckle component 1	PSPC1	7.59987	7.53283	7.77454	7.77689	7.65593	7.61434	7.62157	7.83105	6.51667	6.61119	6.51343	6.53453	6.98722	6.5051	-1.08209
	840	Eukaryotic translation initiation factor 2 subunit 2	EIF2S2	7.70155	7.51491	7.58493	7.63654	7.66762	7.68209	7.54487	7.63242	6.31645	6.65283	6.49123	6.37284	6.82023	6.37153	-1.08301
	841	Transcription elongation factor A protein 1	TCEA1	7.53906	7.41338	7.48873	7.55279	7.494	7.63396	7.48493	7.56585	7.63825	6.29497	6.7371	6.40999	6.68998	6.13328	-1.08365
	842	ATP-dependent RNA helicase DDX1	DDX1	8.16459	7.6196	7.96825	7.69329	8.10745	8.18355	7.80629	7.99205	7.89223	6.9805	7.49678	6.42555	6.34545	7.12146	-1.08453
	843	Creatine kinase U-type, mitochondrial	CKMT1A	6.94472	7.59594	8.30153	8.21109	6.59986	6.72314	7.79166	8.14829	6.5466	6.79156	5.9762	6.73988	6.83739	6.35644	-1.08897
	844	U5 small nuclear ribonucleoprotein 40 kDa protein	SNRNP40	7.41238	7.32588	7.80659	7.51688	7.46261	7.26354	7.53623	7.76565	6.61024	6.20687	6.88202	6.731	6.15351	6.37406	-1.08909
	845	Prefoldin subunit 6	PFDN6	7.6418	7.96936	8.20922	8.12385	7.79019	7.85882	8.05603	8.06603	7.3716	7.10078	6.90947	7.13363	6.16184	7.33173	-1.08986
	846	N-alpha-acetyltransferase 25, NatB auxiliary subunit	NAA25	7.51896	7.44401	7.58262	7.38645	7.55609	7.29219	7.67994	7.58921	7.4246	6.31184	6.84666	5.88782	6.30271	6.77327	-1.08995
	847	AP-2 complex subunit mu	AP2M1	8.28099	8.08607	8.34897	8.23378	8.261	8.21511	7.78146	8.3625	7.2544	7.66289	7.26162	7.34209	6.27298	7.00342	-1.09187
	848	Peptidyl-prolyl cis-trans isomerase FKBP3	FKBP3	8.50436	8.43244	8.34821	8.53078	8.50682	8.79234	8.40651	8.36942	8.33983	7.69771	7.77222	7.43178	6.71137	7.38443	-1.09284
	849	Hypoxanthine-guanine phosphoribosyltransferase	HPRT1	8.60839	8.15824	8.04984	7.70037	8.16732	8.33688	7.26368	8.0525	7.92337	7.03258	6.87659	6.98313	6.37263	6.91106	-1.09323
	850	T-complex protein 1 subunit alpha	TCP1	8.82957	8.56885	8.80495	8.62044	8.84034	9.01072	8.64781	8.95065	8.42612	7.75613	7.84527	7.82789	7.26986	7.89177	-1.09431
	851	Platelet-activating factor acetylhydrolase IB subunit alpha	PAFAH1B1	8.11644	7.78621	8.24517	8.13424	8.13656	8.18187	7.89944	8.28421	7.90796	7.46425	7.45852	7.47741	5.80451	7.05557	-1.09486
	852	60S ribosomal protein L5	RPL5	8.66709	8.60397	8.80665	8.71105	8.83767	8.77685	8.45732	8.74636	8.01402	7.96577	7.69786	7.44582	7.19349	7.83306	-1.09545
	853	Non-histone chromosomal protein HMG-17	HMGN2	6.68315	7.63762	7.39702	7.18087	7.34799	7.25534	7.25118	7.6672	8.23393	6.13283	6.10536	6.34242	6.25771	6.4096	-1.10035
	854	UPF0160 protein MYG1, mitochondrial	C12orf10	7.38853	7.4565	7.98638	7.91044	6.52575	7.27019	7.87344	7.86905	7.56234	6.19574	6.70892	6.56759	6.55388	6.32327	-1.10266
	855	Importin subunit alpha-7;Importin subunit alpha-6	KPNA6	7.68665	7.39113	7.71608	7.43473	7.54982	7.4991	7.38671	7.76394	6.51253	6.54661	6.63436	6.47433	6.32925	6.27403	-1.10668
	856	Cytoskeleton-associated protein 5	CKAP5	7.527	7.54401	7.57755	7.62305	7.92941	7.70016	7.59078	7.56228	7.49567	7.15008	6.02646	7.22318	6.14585	6.24007	-1.10674
	857	10 kDa heat shock protein, mitochondrial	HSPE1	8.76174	8.83294	9.00381	8.96775	9.03623	8.92249	9.05377	8.98073	8.48768	8.10493	7.95127	7.87066	7.75754	7.74305	-1.10864
	858	U3 small nucleolar RNA-interacting protein 2	RRP9	7.32989	7.07405	7.45814	7.22585	7.23472	7.30276	7.20091	7.62192	7.30876	6.22428	6.37776	6.18563	6.50789	5.86336	-1.10893
	859	26S proteasome non-ATPase regulatory subunit 4	PSMD4	7.80739	7.63076	7.44965	7.70501	7.81724	7.74439	7.50538	7.57858	7.42768	6.4494	6.11703	6.70293	6.19064	7.16173	-1.10903
	860	Heterogeneous nuclear ribonucleoprotein K	HNRNPK	9.01465	8.80569	9.21835	9.04021	8.96034	9.02272	8.93381	9.16838	8.71792	8.14585	8.1178	8.05748	7.5238	7.89642	-1.10903
	861	Aldehyde dehydrogenase family 16 member A1	ALDH16A1	7.86244	7.44498	7.50217	7.29477	7.82781	7.70222	7.26323	7.5059	6.88425	6.45107	6.14015	6.70425	6.52458	6.20088	-1.11183
	862	Inorganic pyrophosphatase	PPA1	8.83581	8.92997	8.97829	8.95867	9.06498	8.8912	8.82524	9.00471	8.542	8.08113	8.20436	8.1583	6.54618	8.21211	-1.11343
	863	Ezrin	EZR	8.70334	9.05751	9.33945	9.32762	8.99868	9.18239	9.51532	9.45627	8.78048	8.08572	8.21045	8.23912	7.95413	8.45797	-1.11381
	864	Prefoldin subunit 2	PFDN2	7.80119	7.92085	8.07148	8.21312	7.82514	7.91581	8.24189	8.10548	7.96093	7.14482	7.20439	7.21872	5.95865	7.20855	-1.11513
	865	Stathmin	STMN1	8.08753	8.37802	8.20504	8.06175	8.37101	8.45008	8.3195	8.24633	8.29164	7.29693	7.13078	7.08515	7.00809	7.2782	-1.11579
	866	COP9 signalosome complex subunit 2	COPS2	7.86499	7.62834	7.72104	7.63548	7.5303	7.57765	7.74233	7.84456	7.48193	6.66957	6.66927	6.68415	6.10577	6.65967	-1.11754
	867	mRNA turnover protein 4 homolog	MRTO4	7.32568	7.41868	7.4846	7.58226	7.197	7.24991	7.32325	7.57295	6.8558	6.75066	6.14039	6.10357	5.94453	6.47542	-1.11875
	868	Epidermal growth factor receptor kinase substrate 8-like protein 2	EPS8L2	7.30412	7.32578	7.52272	7.7778	7.40111	7.27866	7.50853	7.57141	6.6342	6.48906	6.3543	6.42914	6.23101	6.45089	-1.11916
	869	6-phosphogluconate dehydrogenase, decarboxylating	PGD	8.80579	8.78231	8.91292	8.81754	8.9792	8.88177	8.91025	8.95898	8.82496	8.17699	8.18859	8.15661	6.37219	8.04887	-1.12146
	870	Ephrin type-A receptor 4	EPHA4	8.23149	8.31118	6.83965	6.78189	8.04281	8.30086	7.59388	6.906	6.23721	6.42336	6.16798	6.26365	6.48364	6.10754	-1.12161
	871	Junction plakoglobin	JUP	6.50428	7.49318	8.30315	8.24378	6.43296	6.42712	8.08575	8.28267	6.8913	6.65995	6.53134	6.56194	6.34606	6.43786	-1.12181
	872	Acylphosphatase-1	ACYP1	7.49773	7.42106	7.79228	7.65065	7.1359	7.59389	7.44648	7.77743	7.53119	6.20535	6.48262	6.36356	6.45556	6.71431	-1.12182
	873	Double-stranded RNA-binding protein Staufen homolog 1	STAU1	7.69113	7.48004	7.37066	7.44719	7.39097	7.37535	7.47081	7.48626	6.73932	6.05366	6.41236	6.28614	6.29577	6.45728	-1.1225
	874	Phosphoglycolate phosphatase	PGP	7.4741	7.03902	7.8521	7.94881	7.30963	7.65135	7.13389	7.89615	7.31867	6.9754	6.03213	6.49747	6.49786	6.52401	-1.12661
	875	Eukaryotic translation initiation factor 3 subunit J	EIF3J	7.72004	7.62428	7.75154	7.34386	7.66299	7.93321	7.24785	7.71447	7.17199	7.07004	5.92588	6.1715	6.21519	7.02069	-1.12833
	876	Histone H4	HIST1H4A	9.13191	9.01034	8.69352	8.41642	8.37288	8.24301	8.53967	8.72796	8.66493	7.47264	7.43864	6.91894	7.59775	7.41435	-1.13044
	877	m7GpppX diphosphatase	DCPS	7.35771	7.34427	7.62272	7.30062	7.4417	7.32214	7.38575	7.54633	7.88071	6.50848	6.32846	6.74708	6.0857	5.85835	-1.13093
	878	Proteasome activator complex subunit 1	PSME1	8.77391	8.83191	8.66844	8.87191	8.62604	8.66869	8.60775	8.67343	8.43014	8.00147	7.92647	7.70767	6.02496	8.11331	-1.13127
	879	Heterogeneous nuclear ribonucleoprotein U-like protein 2	HNRNPUL2	7.29396	7.47862	7.62815	7.67293	7.7789	7.36713	7.42886	7.59696	7.66281	5.83724	6.48408	6.9164	6.37517	6.62441	-1.13137
	880	40S ribosomal protein SA	RPSA	8.98545	8.72113	8.65034	8.47942	8.70941	8.64363	8.2671	8.4486	8.53913	7.84042	7.6583	7.71974	6.47829	7.30531	-1.13267
	881	Prefoldin subunit 3	VBP1	7.6572	7.54836	7.75923	7.84472	7.89321	8.0003	7.79917	7.69172	7.65255	6.15038	6.29288	7.37389	6.29542	7.38032	-1.13282
	882	Peptidyl-prolyl cis-trans isomerase D	PPID	7.0016	7.0967	7.65865	7.56081	7.37151	7.34175	7.53339	7.66325	6.64772	6.33312	6.41318	6.171	6.27801	6.73935	-1.13463
	883	UPF0687 protein C20orf27	C20orf27	7.5694	7.30367	7.58103	7.53674	7.38164	7.5024	7.14638	7.5695	7.33019	6.18775	6.64942	6.3155	6.30261	6.13559	-1.13477
	884	Telomeric repeat-binding factor 2-interacting protein 1	TERF2IP	7.24445	7.32002	7.649	7.69567	7.1273	7.18219	7.40905	7.62774	6.58098	6.08417	6.37823	6.11197	6.56408	6.42679	-1.13545
	885	COP9 signalosome complex subunit 3	COPS3	7.78252	7.53908	7.80225	7.58129	7.65469	7.66751	7.44306	7.86436	7.59543	7.09272	6.09119	6.34253	6.24045	6.9	-1.13548
	886	5-nucleotidase domain-containing protein 1	NT5DC1	7.55239	7.66233	7.93489	7.74208	7.64643	7.56992	7.88106	7.95518	7.35985	7.25732	6.84885	5.7066	6.5721	6.87491	-1.13631
	887	Ribose-phosphate pyrophosphokinase 2	PRPS2	8.26722	8.00574	8.02955	7.45223	8.22123	8.19521	7.58357	7.67772	6.67781	7.17814	6.27346	6.90659	6.23492	7.02432	-1.13643
	888	Protein DEK	DEK	7.65547	7.61613	7.53217	7.51958	7.77165	7.75088	7.33816	7.5811	6.28831	6.38065	6.34498	6.68733	6.29788	6.51719	-1.13665
	889	60S ribosomal protein L17	RPL17	7.55547	7.2538	7.35077	7.43194	7.91879	7.51479	7.23601	7.26548	6.79191	6.30645	6.61845	6.36235	6.13415	6.15813	-1.13705
	890	Proteasome assembly chaperone 1	PSMG1	7.16441	7.39938	7.50858	7.40565	7.35612	7.36203	7.20976	7.57627	7.09857	6.32588	5.94769	6.23082	6.13664	6.68023	-1.13882
	891	Nuclear pore complex protein Nup50	NUP50	7.10687	7.18988	7.48722	7.60808	7.04964	7.33389	7.40849	7.48262	7.20491	6.24199	6.1739	6.37532	6.35168	6.13438	-1.13954
	892	Methionine adenosyltransferase 2 subunit beta	MAT2B	8.11764	7.93601	7.8413	8.04743	8.04135	8.31027	8.14768	7.81013	8.0929	7.02514	7.07493	6.8618	6.26257	7.23213	-1.14171
	893	Cell adhesion molecule 4	CADM4	7.3965	7.62546	7.89829	7.9553	7.28479	6.31349	8.00796	8.13716	7.23905	6.41892	6.46258	6.25664	6.55242	6.59678	-1.14203
	894	Protocadherin Fat 1;Protocadherin Fat 1, nuclear form	FAT1	6.59011	8.65059	8.76353	8.78761	6.74074	6.71793	9.10089	8.73831	7.27866	6.71849	7.31277	7.31131	6.8881	6.76379	-1.14261
	895	Ubiquitin domain-containing protein UBFD1	UBFD1	6.42641	7.23434	7.75942	7.60404	7.20273	7.20577	7.52022	7.6489	7.48948	6.27601	6.47956	6.47228	6.19764	6.30764	-1.14356
	896	Synaptobrevin homolog YKT6	YKT6	7.45631	7.52957	7.58019	7.56533	7.45568	7.51487	7.50651	7.55437	7.40394	6.24495	6.50842	6.34867	6.46701	6.35952	-1.14377
	897	DNA replication licensing factor MCM6	MCM6	7.93659	7.57893	7.6996	7.5679	7.76447	7.77443	7.21075	7.71302	7.50981	6.47598	6.74974	6.4128	6.38884	6.35766	-1.14469
	898	SAP domain-containing ribonucleoprotein	SARNP	7.49167	7.84715	7.6445	7.77544	7.60463	7.78015	7.56284	7.52263	7.5416	6.27367	6.26352	6.35849	6.91704	6.70479	-1.14486
	899	T-complex protein 1 subunit gamma	CCT3	8.77084	8.67558	8.93327	8.64198	8.8218	8.79471	8.74934	9.03563	8.52379	8.0202	8.09892	7.8538	6.5305	7.91746	-1.14528
	900	Catenin beta-1	CTNNB1	6.96012	7.56347	8.51012	8.53744	6.58449	6.91541	8.25878	8.28421	6.84603	6.76597	7.04926	6.25263	6.68831	6.75942	-1.14529
	901	60S ribosomal protein L12	RPL12	8.51142	8.68412	8.80704	9.03671	8.44581	8.5421	8.85819	8.82348	8.15773	7.92251	7.68237	7.64066	6.94802	7.83108	-1.1473
	902	Structural maintenance of chromosomes protein 1A	SMC1A	7.57394	7.35468	7.52402	7.31519	7.53453	7.36964	7.45951	7.61883	7.33864	6.47568	6.40357	5.99041	6.60979	6.13155	-1.14809
	903	General vesicular transport factor p115	USO1	7.73194	7.76583	7.93406	8.02383	7.87043	7.84692	7.95196	8.00428	7.60056	7.25976	6.0381	6.54256	6.60778	7.49943	-1.14906
	904	Low molecular weight phosphotyrosine protein phosphatase	ACP1	7.70381	7.44254	7.65608	7.55538	7.50476	7.61631	7.30995	7.72967	7.38759	6.3225	6.60497	6.62922	6.17339	6.33328	-1.14935
	905	Cystathionine gamma-lyase	CTH	7.50553	7.34392	7.50486	7.27536	7.55802	7.43963	7.3552	7.66179	7.16631	6.47259	6.12115	6.21532	6.35724	6.41274	-1.15001
	906	SUMO-activating enzyme subunit 2	UBA2	8.03934	7.98337	7.99594	7.94088	7.88184	8.09384	8.02995	8.14848	7.91463	6.96956	6.80598	7.10462	6.64693	6.78941	-1.15186
	907	Suppressor of G2 allele of SKP1 homolog	SUGT1	7.48065	7.42482	7.55731	7.54958	7.33925	7.66203	7.47599	7.56579	7.3921	6.1681	6.57438	6.07734	6.27262	6.77103	-1.1523
	908	COP9 signalosome complex subunit 6	COPS6	7.57274	7.56348	7.67734	7.69554	7.56894	7.6573	7.59874	7.76808	7.3324	6.33407	5.88851	6.51361	6.44147	7.36177	-1.1531
	909	40S ribosomal protein S18	RPS18	8.18679	7.94882	7.97636	7.90446	8.14925	7.95673	7.50267	7.86829	7.06491	7.24112	5.96121	6.69954	6.82397	6.96535	-1.15472
	910	LanC-like protein 1	LANCL1	7.69455	7.34441	7.96805	7.61069	7.53546	7.58159	7.38419	8.02115	7.16011	7.11641	6.43581	6.35332	6.47235	6.26143	-1.15566
	911	Exosome complex component RRP42	EXOSC7	7.20701	7.19885	7.67762	7.35839	7.16005	7.51704	7.14576	7.53443	7.30782	6.19714	6.49567	6.39122	5.97277	6.15684	-1.15615
	912	Ran-specific GTPase-activating protein	RANBP1	8.16128	7.93396	7.92875	8.04407	8.39561	8.41266	7.84561	7.95423	7.86219	6.72093	7.72249	7.00056	5.87781	7.38014	-1.15644
	913	60S ribosomal protein L4	RPL4	8.35102	8.18247	8.29638	8.08347	8.48895	8.19841	7.6443	8.18837	7.88612	7.13956	7.11681	7.2588	7.35226	6.09046	-1.1584
	914	Na(+)/H(+) exchange regulatory cofactor NHE-RF1	SLC9A3R1	7.31777	7.45385	8.04151	8.26673	7.65153	7.92439	8.02812	8.00415	7.59808	7.04571	6.99241	6.4543	6.60495	7.03755	-1.15909
	915	Eukaryotic translation initiation factor 3 subunit H	EIF3H	7.77327	7.72412	7.98097	7.87591	7.88179	7.7691	7.89515	8.08189	7.65578	6.99945	6.49326	6.68428	7.00575	6.58527	-1.16053
	916	60S ribosomal protein L18	RPL18	7.84113	7.44786	7.72148	7.37574	7.99336	7.54543	7.07983	7.57852	6.89904	6.9271	6.22206	6.1011	6.6296	6.05867	-1.16135
	917	Protein PBDC1	PBDC1	8.20976	7.70785	7.6662	7.71045	7.89919	8.03189	7.25816	7.63083	7.24212	6.94243	6.36014	6.32925	6.54817	6.50181	-1.16309
	918	Heat shock protein 105 kDa	HSPH1	8.73609	8.39766	8.3717	8.38441	8.46036	8.94433	8.16844	8.39242	8.08411	7.66332	7.49625	7.15266	6.76105	7.3647	-1.16601
	919	Zinc transporter ZIP10	SLC39A10	7.87705	8.39471	7.54543	7.69924	7.90913	7.90997	7.99348	7.02637	6.77845	6.32282	6.54566	6.48988	6.65198	6.55746	-1.16704
	920	Transformer-2 protein homolog beta	TRA2B	7.44578	7.18179	7.64306	7.32377	7.76438	7.64024	7.17058	7.59522	6.54429	6.21178	6.44715	6.2917	6.53339	6.29444	-1.16718
	921	Leucine--tRNA ligase, cytoplasmic	LARS	8.02723	7.71058	7.98409	7.45647	8.20388	8.16432	7.39496	7.86889	7.03121	6.98807	6.97469	6.23128	6.40801	6.78392	-1.16824
	922	U1 small nuclear ribonucleoprotein C	SNRPC	7.4609	7.57764	7.51688	7.68504	7.46211	7.62585	7.53545	7.57553	7.41325	6.58984	6.48706	6.51558	6.23214	6.16169	-1.16955
	923	Latent-transforming growth factor beta-binding protein 4	LTBP4	6.35442	8.90083	8.48865	8.70407	7.29035	6.56475	8.83593	8.24015	8.1303	6.70887	6.93811	6.31075	7.40618	6.88316	-1.17124
	924	40S ribosomal protein S2	RPS2	8.34606	7.90305	8.13504	7.8314	8.49959	8.40674	7.75906	7.97216	6.98478	7.37921	7.27855	7.12675	6.51679	6.33203	-1.174
	925	Epidermal growth factor receptor substrate 15-like 1	EPS15L1	7.49493	7.29815	7.56142	7.61478	7.37674	7.47026	7.30447	7.29199	7.56299	6.02261	6.27047	6.23983	6.6601	6.11075	-1.17586
	926	Importin subunit beta-1	KPNB1	9.09951	8.78055	8.90833	8.81871	8.87671	8.96254	8.7894	8.98245	8.67622	8.11932	7.91949	7.87485	6.6041	8.04895	-1.17635
	927	Phosphoglycerate kinase 1	PGK1	9.40499	9.43146	9.64979	9.73224	9.49579	9.50676	9.68877	9.63624	9.29859	8.99063	8.38559	8.0966	7.6964	9.03338	-1.17775
	928	Tubulin--tyrosine ligase-like protein 12	TTLL12	7.66043	7.31186	7.66648	7.37656	7.6549	7.4863	7.31641	7.64882	7.23284	6.51896	6.29777	6.35847	6.29825	6.24735	-1.18075
	929	N-alpha-acetyltransferase 50	NAA50	7.4103	7.22466	7.43308	7.4432	7.63075	7.51647	7.61516	7.42778	7.34173	6.2725	6.40104	6.23848	6.4422	6.2843	-1.18337
	930	Protein transport protein Sec24C	SEC24C	7.66606	7.73476	7.79157	7.98207	7.58842	7.34307	7.75648	7.94458	7.32108	7.04352	7.13171	6.23782	6.2669	6.0682	-1.18473
	931	SUMO-activating enzyme subunit 1;SUMO-activating enzyme subunit 1, N-terminally processed	SAE1	7.95653	7.6148	7.79215	7.37756	7.68786	7.71397	7.47238	7.71196	7.80741	6.79358	6.34516	5.92636	6.56481	6.57626	-1.18475
	932	26S proteasome non-ATPase regulatory subunit 5	PSMD5	8.19282	7.70354	8.1247	8.2293	8.11136	7.87166	7.89932	8.26494	7.74129	7.10013	6.91871	7.0092	6.31541	7.147	-1.18546
	933	DNA damage-binding protein 1	DDB1	8.53772	8.72153	8.8696	8.79399	8.44915	8.47553	8.74283	8.88732	8.66102	7.8756	7.63685	7.64193	6.65954	7.77194	-1.1859
	934	Splicing factor 3B subunit 4	SF3B4	7.47382	7.39115	7.74012	7.49493	7.48067	7.5376	7.35883	7.81562	7.27841	6.37934	6.30693	6.59671	6.35843	6.27481	-1.18805
	935	60S ribosomal protein L3	RPL3	7.61853	7.35618	7.78468	7.49535	7.91745	7.57763	6.81003	7.48461	6.29494	6.32537	6.50743	6.04967	6.59503	6.13393	-1.18934
	936	Pre-mRNA-splicing factor ATP-dependent RNA helicase DHX15	DHX15	8.42508	8.02082	8.11671	8.18144	7.59959	7.61015	7.7168	8.33744	7.6152	7.06145	7.36567	6.463	6.24067	6.54946	-1.19097
	937	Guanine nucleotide-binding protein subunit beta-2-like 1;Guanine nucleotide-binding protein subunit beta-2-like 1, N-terminally processed	GNB2L1	8.78762	8.51198	8.66455	8.42594	8.5388	8.58107	8.28366	8.67219	8.3774	7.75348	7.59304	7.72975	6.28092	7.31948	-1.19237
	938	Squamous cell carcinoma antigen recognized by T-cells 3	SART3	7.34633	7.28977	7.66312	7.51545	7.54361	7.26788	7.32795	7.7492	6.62314	6.36325	6.66746	6.78604	5.65542	6.1209	-1.19259
	939	60S ribosomal protein L19	RPL19	7.39422	7.18161	7.39855	7.50125	7.7731	7.70068	7.09061	7.40116	6.23744	6.04634	6.27472	6.38891	6.41528	6.29877	-1.19276
	940	Inositol-3-phosphate synthase 1	ISYNA1	7.72356	7.68194	7.51183	7.62301	7.75161	7.82954	7.5485	7.6462	7.38757	6.57165	6.1992	6.0174	6.80541	6.70115	-1.19282
	941	Histone H1.4	HIST1H1E	6.53707	6.46161	7.41041	7.91256	7.08023	7.01733	8.30346	6.99099	7.1372	6.28107	6.43151	5.98697	6.12569	6.47012	-1.19342
	942	Dr1-associated corepressor	DRAP1	7.61137	7.23449	7.57883	7.41105	7.32212	7.45408	7.36425	7.55017	6.90394	6.43026	6.37746	6.05883	6.34137	6.05195	-1.19478
	943	Catenin alpha-1	CTNNA1	7.83814	7.91963	8.62194	8.69285	7.3726	7.59558	8.38274	8.61289	7.16423	7.34394	7.38851	7.62608	6.22091	6.49719	-1.19777
	944	Transportin-1	TNPO1	8.44652	7.86134	8.09545	7.82185	8.16256	8.17044	7.63677	8.14866	7.39764	7.36378	6.9302	6.75491	6.30692	6.68493	-1.19781
	945	60S ribosomal protein L13	RPL13	7.92277	7.67556	7.66661	7.86525	7.84968	7.76492	7.63301	7.54726	7.23802	6.28382	6.69767	6.57203	6.51025	6.55006	-1.19835
	946	Peptidyl-prolyl cis-trans isomerase F, mitochondrial	PPIF	7.17609	7.35036	7.28966	7.2919	7.60495	7.07361	7.60156	7.63107	7.40821	6.466	5.81118	6.20221	6.57791	6.028	-1.1984
	947	Serine/threonine-protein phosphatase 2A catalytic subunit beta isoform;Serine/threonine-protein phosphatase 2A catalytic subunit alpha isoform	PPP2CB	8.13008	7.74163	7.69115	7.62298	7.8601	7.79924	7.41611	7.66211	7.64119	6.49119	6.21807	7.0778	6.09108	6.50432	-1.19879
	948	Amyloid-like protein 2	APLP2	8.23155	8.8745	7.89175	7.91585	8.272	7.81572	8.21338	7.95465	7.42405	7.43938	6.47946	6.39927	6.46649	7.25477	-1.20269
	949	Peroxisomal multifunctional enzyme type 2;(3R)-hydroxyacyl-CoA dehydrogenase;Enoyl-CoA hydratase 2	HSD17B4	6.93624	7.39249	7.55644	7.88024	6.738	6.97239	7.76805	7.74511	6.91427	6.33596	6.53857	6.36689	6.07069	5.89078	-1.20279
	950	Laminin subunit alpha-5	LAMA5	7.3373	8.31342	8.37162	8.35172	7.89339	6.79362	8.62422	8.35995	8.22925	7.35046	5.97831	6.55695	6.42579	8.00212	-1.20303
	951	Mitochondrial import inner membrane translocase subunit Tim8 A	TIMM8A	7.49539	7.46793	7.57409	7.74132	7.53916	7.46632	7.59113	7.47026	7.06707	6.49786	6.28149	6.1966	6.55217	6.26578	-1.20494
	952	Regulation of nuclear pre-mRNA domain-containing protein 1B	RPRD1B	7.73957	7.71923	8.07232	8.01561	7.67475	7.68806	7.80404	8.04297	7.528	6.58293	7.47408	6.45246	6.17277	6.6946	-1.20759
	953	Chromobox protein homolog 5	CBX5	7.25847	7.30638	7.64542	7.48461	7.34729	7.50124	7.49618	7.69351	6.91314	6.6105	6.49659	6.20264	6.19438	6.09552	-1.20812
	954	Bcl-2-associated transcription factor 1	BCLAF1	7.41511	7.91462	7.75033	7.77222	7.47287	7.55731	7.79102	7.73041	7.66289	6.32908	6.29096	6.28714	6.80323	6.64068	-1.20881
	955	Methionine aminopeptidase 2	METAP2	7.70596	7.38021	7.7649	7.84159	7.81074	7.63445	7.74247	7.77329	7.45932	6.66487	6.74371	6.43316	6.46781	6.42856	-1.21361
	956	U6 snRNA-associated Sm-like protein LSm6	LSM6	7.12228	7.20033	7.9157	7.89936	7.09576	7.20126	7.42193	7.83606	7.02292	6.27843	6.4311	6.51373	6.2965	6.21352	-1.21503
	957	Heterochromatin protein 1-binding protein 3	HP1BP3	7.4397	7.34567	7.63196	7.43646	7.41671	7.35723	7.17295	7.55897	6.84915	6.49184	5.87399	6.45114	6.17245	6.07795	-1.21558
	958	E3 SUMO-protein ligase RanBP2	RANBP2	7.44096	7.52227	7.73754	7.86182	7.56606	7.54949	7.54134	7.69821	7.38982	6.47898	6.53632	6.53574	6.33636	6.32677	-1.21625
	959	DnaJ homolog subfamily C member 9	DNAJC9	7.35495	7.25669	7.70515	7.45043	7.60885	7.52469	7.31961	7.7095	7.82907	6.39105	6.32312	6.38282	6.40227	6.18442	-1.2163
	960	Programmed cell death protein 10	PDCD10	7.71893	7.56377	8.00152	7.81563	7.5222	7.64419	7.59853	8.0192	7.21677	6.35331	6.37791	6.45408	7.11146	6.45562	-1.2164
	961	Alpha/beta hydrolase domain-containing protein 14B	ABHD14B	8.08803	7.70377	7.7905	8.2334	8.26799	7.97077	7.5214	7.79683	7.54607	6.11722	6.69587	7.79213	6.62302	6.33202	-1.2181
	962	Sepiapterin reductase	SPR	7.70464	7.38934	7.61882	7.59615	7.76468	7.4791	7.48931	7.50603	6.4164	6.04849	6.28371	6.69165	6.83845	5.92234	-1.21876
	963	U2 small nuclear ribonucleoprotein B	SNRPB2	7.7895	7.74435	7.95932	7.59319	7.44844	7.7123	7.50613	7.96541	7.41654	6.11444	6.37442	6.80568	6.83355	6.26061	-1.21973
	964	60S ribosomal protein L15	RPL15	7.99225	7.64865	7.75505	7.78368	8.0798	7.60185	7.0766	7.72797	6.58709	6.55146	6.12184	6.48776	6.70887	6.38518	-1.2198
	965	Histone H1.0;Histone H1.0, N-terminally processed	H1F0	6.65487	7.34832	8.31163	8.13325	6.92694	7.04972	7.45544	8.10082	6.44648	6.72692	6.21478	6.09278	6.617	6.55887	-1.2209
	966	RNA-binding protein 39	RBM39	7.59785	6.96834	7.61734	7.34754	7.41762	7.46562	6.94183	7.55814	7.03411	6.46753	6.12112	6.36241	5.90579	5.98574	-1.22283
	967	Calcium homeostasis endoplasmic reticulum protein	CHERP	7.27642	7.1396	7.53772	7.40548	7.36836	7.2847	7.43608	7.62164	7.19443	6.25233	5.99255	6.39928	6.0166	6.42923	-1.22433
	968	Activator of 90 kDa heat shock protein ATPase homolog 1	AHSA1	8.28634	7.76719	8.02596	7.75937	7.9024	8.20693	7.56539	8.13666	7.81117	7.2039	6.14972	6.64209	6.34248	7.19471	-1.2262
	969	Cdc42-interacting protein 4	TRIP10	7.39198	7.52967	7.4866	7.66641	7.74044	7.85688	7.74354	7.53646	7.39534	6.68461	6.13733	6.26174	5.8962	7.24125	-1.2275
	970	Ubiquitin-fold modifier-conjugating enzyme 1	UFC1	7.92161	7.67522	7.74982	7.67577	7.67589	7.67012	7.64285	7.72212	6.90492	6.64084	6.33551	6.4875	6.53493	6.30277	-1.22912
	971	Nucleolar protein 3	NOL3	7.31754	7.121	7.48015	7.52289	7.45113	7.51009	7.42933	7.42438	6.58466	6.25844	5.78814	6.51008	6.3052	6.33116	-1.23106
	972	2-deoxynucleoside 5-phosphate N-hydrolase 1	DNPH1	8.14913	7.94681	7.99394	7.98733	8.51206	8.42234	7.7801	7.99921	7.6609	7.47028	6.72286	7.01444	6.03251	7.16681	-1.23445
	973	Desmoplakin	DSP	6.9709	7.04159	7.83078	8.33536	6.972	7.06763	8.03427	7.87661	6.64786	6.44796	6.73651	6.16307	6.92548	5.95933	-1.23964
	974	Eukaryotic translation initiation factor 4 gamma 1	EIF4G1	8.01791	7.85887	7.74479	7.75826	8.06487	8.23983	7.68631	7.89544	7.91181	7.35591	6.32279	7.30369	6.24777	6.05829	-1.24056
	975	Cleavage stimulation factor subunit 3	CSTF3	7.48985	7.59182	7.67641	7.43054	7.57826	7.61207	7.43762	7.76941	7.47573	6.79264	6.16285	6.13152	6.21656	6.41255	-1.24083
	976	Golgi membrane protein 1	GOLM1	8.27552	8.93804	7.89678	8.32002	8.55286	8.06584	8.19474	7.81221	8.01182	7.22748	7.67124	6.09713	6.62717	6.87139	-1.24153
	977	Heterogeneous nuclear ribonucleoprotein A1;Heterogeneous nuclear ribonucleoprotein A1, N-terminally processed;Heterogeneous nuclear ribonucleoprotein A1-like 2	HNRNPA1	9.11846	8.99958	9.36294	9.36352	9.0721	9.2835	9.2296	9.4063	9.25229	8.27386	8.25375	8.29951	7.47763	7.91827	-1.24172
	978	U4/U6.U5 tri-snRNP-associated protein 2	USP39	7.7557	7.57285	8.04462	7.86215	7.61115	7.73602	7.73292	8.10863	7.58951	6.40249	6.38964	7.39988	6.46938	6.37261	-1.24245
	979	U6 snRNA-associated Sm-like protein LSm8	LSM8	7.62215	7.78683	7.85774	7.76617	7.62731	7.73424	7.47223	7.89039	7.83965	6.72295	6.70225	6.12947	6.72303	6.13196	-1.24275
	980	Putative RNA-binding protein Luc7-like 2	LUC7L2	7.53545	7.26005	7.59465	7.71871	7.70846	7.8489	7.64374	7.56793	6.82185	6.4772	6.44432	6.22518	6.4707	6.56674	-1.24357
	981	Lactoylglutathione lyase	GLO1	9.09043	8.7412	9.03391	8.98365	9.22531	9.26816	8.62953	9.00582	8.66776	8.05392	7.78955	8.0159	7.44543	7.59319	-1.2448
	982	Zinc finger RNA-binding protein	ZFR	7.522	7.37623	7.67053	7.65387	7.50987	7.84732	7.58814	7.67838	7.51774	6.72158	6.33645	6.19592	6.58663	6.22532	-1.24484
	983	Valine--tRNA ligase	VARS	7.78412	7.49854	7.69777	8.00376	7.76515	7.7616	7.75749	7.61637	7.06397	6.69909	6.45381	6.52896	6.40259	6.51681	-1.24677
	984	28 kDa heat- and acid-stable phosphoprotein	PDAP1	7.44888	7.46232	7.3829	7.71796	7.27761	7.80657	7.49464	7.53476	7.55329	6.39579	6.55367	6.32248	6.24488	5.92679	-1.24702
	985	Eukaryotic translation initiation factor 3 subunit E	EIF3E	8.03679	7.90918	8.09195	7.87183	7.94599	7.95446	7.75089	8.24353	7.15082	7.44336	6.47711	6.23143	7.09044	6.40077	-1.24782
	986	Serine/threonine-protein kinase 24;Serine/threonine-protein kinase 24 36 kDa subunit;Serine/threonine-protein kinase 24 12 kDa subunit	STK24	7.50545	7.48848	7.91344	7.73971	7.66827	7.50504	7.66872	7.90471	7.31488	6.60648	6.23578	6.21725	6.56177	6.80573	-1.24791
	987	Developmentally-regulated GTP-binding protein 1	DRG1	7.86049	7.54032	7.76236	7.49283	7.73189	7.74465	7.31618	7.70503	7.6577	6.01222	6.81817	6.13461	6.66043	6.2521	-1.24998
	988	5-3 exoribonuclease 2	XRN2	7.79787	7.81541	8.06318	7.98441	7.84429	7.93134	7.89509	8.09812	7.55622	5.97821	8.30501	6.32724	6.31036	6.66438	-1.25236
	989	Serine/arginine-rich splicing factor 11	SRSF11	7.70597	7.53839	7.78283	7.80059	7.61532	7.7635	7.76385	7.80123	7.53526	6.60426	6.23154	6.63305	6.77973	6.23763	-1.25731
	990	Serine/arginine repetitive matrix protein 2	SRRM2	7.49888	7.78393	7.65077	7.90065	7.76797	7.8688	7.64151	7.61542	7.7399	6.52529	6.61362	6.57415	6.33732	6.36725	-1.25733
	991	Keratin, type I cytoskeletal 18	KRT18	9.1014	8.8447	9.13091	8.99368	8.87892	9.25227	9.08533	9.09826	7.37616	7.49549	8.52556	8.36713	7.58477	7.09587	-1.25947
	992	Heterogeneous nuclear ribonucleoprotein Q	SYNCRIP	8.51809	8.33836	8.66754	8.47059	8.52853	8.70253	8.29568	8.68731	8.49322	7.24336	7.23198	7.31704	7.41964	7.28344	-1.2596
	993	Adenylosuccinate lyase	ADSL	7.98469	7.94696	8.27407	8.07416	8.02222	7.97129	8.09426	8.33492	7.93633	7.16182	7.1749	6.91433	5.91061	7.17571	-1.26101
	994	Ubiquitin-like modifier-activating enzyme 1	UBA1	9.44264	9.25919	9.30023	9.24837	9.51717	9.49456	9.2224	9.33876	8.91123	8.42334	8.24778	8.12921	7.36888	8.2821	-1.26332
	995	Isochorismatase domain-containing protein 1	ISOC1	7.64951	7.38899	7.80733	7.7486	7.14479	7.56462	7.6356	7.81499	7.85591	6.39863	5.95999	6.24329	6.78695	6.38957	-1.26364
	996	CD9 antigen	CD9	7.70154	8.33885	8.07904	8.58941	8.14795	6.24757	8.68236	8.06781	6.33378	7.15606	6.3713	6.26485	6.31084	7.42385	-1.26364
	997	Nucleolar protein 58	NOP58	7.64707	7.38146	7.54877	7.43576	7.88988	7.77775	7.32336	7.67145	6.07003	6.39774	6.22151	6.47101	6.37833	6.25033	-1.26405
	998	Histone acetyltransferase type B catalytic subunit	HAT1	7.50251	7.58568	7.83076	7.67623	7.30991	7.41997	7.57278	7.85792	7.59747	6.58999	6.26137	6.01976	6.41616	6.44686	-1.26443
	999	Eukaryotic translation initiation factor 3 subunit M	EIF3M	8.10769	7.76184	8.19335	7.96722	7.8341	7.79435	7.52903	8.27474	7.55656	6.87933	6.55604	6.86827	6.09358	6.94042	-1.2646
	1000	Proteasome activator complex subunit 3	PSME3	7.81881	7.83672	7.78868	7.8607	7.80417	7.828	7.66746	7.92459	7.49077	6.39297	6.76934	6.94043	6.34802	6.28638	-1.26484
	1001	General transcription factor IIF subunit 1	GTF2F1	7.15348	7.67043	7.60872	7.73922	7.38537	7.47911	7.61211	7.63238	7.42685	6.27313	6.29015	6.28317	6.47277	6.23515	-1.26527
	1002	Splicing factor 3B subunit 5	SF3B5	7.73233	7.68727	7.87604	7.70736	7.33574	7.53541	7.57131	7.97462	7.27727	6.40933	6.48184	6.40985	6.29833	6.40187	-1.2665
	1003	Dihydropteridine reductase	QDPR	7.77486	7.80307	7.94902	7.91466	7.52148	7.65194	8.02338	7.90813	7.33917	7.0558	6.6914	6.2104	6.35021	6.49918	-1.2667
	1004	Thioredoxin-like protein 1	TXNL1	8.04151	7.83052	7.96149	7.9603	8.48571	8.37433	8.00117	8.03507	7.98216	6.15628	7.35601	7.28323	6.29927	7.23497	-1.27039
	1005	T-complex protein 1 subunit zeta	CCT6A	8.73306	8.62604	8.89193	8.68095	8.88035	8.8607	8.69716	8.96899	8.27295	7.87022	7.85633	7.58728	6.65237	7.82291	-1.27219
	1006	Serine/arginine-rich splicing factor 2;Serine/arginine-rich splicing factor 8	SRSF2	7.75226	7.49627	7.55072	7.30211	7.89955	8.01866	7.15749	7.54702	7.5015	6.53833	6.17445	6.15301	6.3548	6.30744	-1.27365
	1007	Neurolysin, mitochondrial	NLN	7.80434	7.54649	7.64311	7.64434	7.71956	7.79465	7.62694	7.59587	7.83092	6.21704	6.14924	6.97663	6.37076	6.27164	-1.27368
	1008	Small nuclear ribonucleoprotein E	SNRPE	7.54193	7.45105	7.76171	7.67779	7.15057	7.17082	7.69522	7.78793	7.09524	6.50395	6.14054	6.67653	5.97286	6.03905	-1.27409
	1009	RNA-binding protein 8A	RBM8A	7.97551	7.71227	7.68747	7.62507	7.91895	8.13386	7.55102	7.70429	7.82691	6.65265	6.34387	6.63102	6.59691	6.2371	-1.2778
	1010	Heat shock 70 kDa protein 6;Putative heat shock 70 kDa protein 7	HSPA6	8.01737	8.19212	7.92523	8.03129	8.79968	8.90173	7.98711	7.94577	7.94898	7.46966	6.96942	7.6223	7.0886	5.78577	-1.27799
	1011	Probable ATP-dependent RNA helicase DDX6	DDX6	8.0204	7.82485	8.10209	7.91968	7.77557	7.79844	7.78299	8.15165	7.73223	6.40808	6.2721	6.74741	6.30824	7.46733	-1.28111
	1012	SUMO-conjugating enzyme UBC9	UBE2I	7.95688	8.33208	8.72214	8.50979	8.18662	8.20164	8.26571	8.64086	8.08023	7.19153	7.24949	7.13082	6.42349	7.69335	-1.28339
	1013	Eukaryotic translation initiation factor 3 subunit I	EIF3I	7.83807	8.05327	8.04517	7.86411	8.28542	8.22497	8.08583	8.01481	7.64528	6.47978	7.20159	7.07408	6.11498	7.12988	-1.28666
	1014	40S ribosomal protein S10	RPS10	7.95667	7.97771	7.75279	7.85457	8.00522	8.04123	7.58335	7.71054	7.47201	6.06744	6.55051	6.53965	6.30121	7.22686	-1.28748
	1015	WD repeat-containing protein 43	WDR43	7.76245	7.62486	7.86283	7.84068	7.67886	7.56488	7.41479	7.89808	7.42933	6.17952	6.69006	6.37764	6.41719	6.44811	-1.28752
	1016	Small nuclear ribonucleoprotein Sm D1	SNRPD1	7.89596	7.69367	7.96384	7.78642	7.50169	7.7489	7.70957	7.97641	7.47119	6.20599	6.30477	7.0295	6.55922	6.3669	-1.28786
	1017	Arginine--tRNA ligase, cytoplasmic	RARS	8.31819	8.22737	8.49482	8.48861	8.43164	8.4607	8.30287	8.52541	7.9946	7.70123	7.61948	7.17955	5.98077	7.32728	-1.28901
	1018	Small nuclear ribonucleoprotein Sm D3	SNRPD3	7.88271	7.74134	7.97084	8.09367	7.60907	7.91995	7.97835	8.02399	7.41749	6.98926	6.95945	6.47993	6.41154	6.37488	-1.28964
	1019	Histone-arginine methyltransferase CARM1	CARM1	7.93845	7.67791	8.03193	8.04805	8.26919	8.12411	7.87082	8.23857	7.58813	7.32463	7.18622	6.32003	6.77171	6.41766	-1.29306
	1020	T-complex protein 1 subunit theta	CCT8	8.9888	8.79164	9.02383	8.84199	8.99207	9.04505	8.94593	9.1036	8.50326	8.20715	8.25076	7.94031	6.09871	7.99765	-1.29316
	1021	Extracellular matrix protein FRAS1	FRAS1	6.04956	7.28495	7.49122	7.95197	6.82504	6.79516	8.75966	7.63095	6.19314	5.94526	6.2083	6.44718	6.08772	6.71545	-1.29488
	1022	Mycophenolic acid acyl-glucuronide esterase, mitochondrial	ABHD10	6.96952	7.48169	8.3366	7.72546	7.06696	7.14582	7.87625	8.22655	6.7478	6.05981	6.26966	6.3905	6.57189	6.87931	-1.29537
	1023	Desmoglein-2	DSG2	7.61021	8.24289	8.60147	8.71191	7.08615	7.34258	8.51774	8.56299	7.86913	7.29077	6.42876	6.25111	7.19808	7.03743	-1.29591
	1024	Calsyntenin-3	CLSTN3	8.4793	8.07751	7.76222	7.69092	7.45927	7.76084	8.34706	7.69446	7.39092	6.33733	6.65003	6.49257	6.00063	6.96577	-1.29653
	1025	Sialic acid synthase	NANS	7.79589	7.79143	7.96785	7.70538	8.12149	8.01237	7.74167	7.92354	7.60413	7.27848	6.63146	6.27478	6.31972	6.56436	-1.29829
	1026	Serine/arginine-rich splicing factor 7	SRSF7	7.60825	7.42563	7.74427	7.57325	7.81641	7.8009	7.49467	7.60694	6.8865	6.03317	6.30044	6.30654	6.28822	6.94188	-1.29869
	1027	Ubiquitin-40S ribosomal protein S27a;Ubiquitin;40S ribosomal protein S27a;Ubiquitin-60S ribosomal protein L40;Ubiquitin;60S ribosomal protein L40;Polyubiquitin-B;Ubiquitin;Polyubiquitin-C;Ubiquitin	RPS27A	7.88246	7.5854	7.46929	7.45752	7.7322	7.81618	7.29177	7.59983	8.08404	6.19406	6.44529	6.40627	6.16419	6.0993	-1.29931
	1028	Protein arginine N-methyltransferase 5;Protein arginine N-methyltransferase 5, N-terminally processed	PRMT5	8.02625	7.67642	8.03977	7.681	7.86732	7.90105	7.54576	8.12778	7.00303	6.87618	6.24825	6.76195	6.3914	6.51754	-1.30138
	1029	Non-POU domain-containing octamer-binding protein	NONO	7.6239	7.82163	7.77985	7.5547	7.68394	7.6153	7.93387	7.76836	7.52497	6.78772	6.91259	6.46408	6.45374	5.48594	-1.30185
	1030	Splicing factor 3A subunit 2	SF3A2	7.75964	7.75566	8.08728	7.97893	7.58927	7.47654	7.9328	8.05369	7.53189	6.44544	6.51646	6.7404	6.6947	6.35809	-1.30207
	1031	60S ribosomal protein L27	RPL27	8.2089	7.98901	8.2085	8.00724	8.02514	7.84667	7.5386	8.12988	6.75947	7.22123	6.87061	6.25937	6.64087	6.2875	-1.30342
	1032	Gem-associated protein 5	GEMIN5	7.53796	7.27788	7.47877	7.63459	7.60056	7.74889	7.33234	7.58856	6.50698	6.26217	6.36634	6.31325	5.76039	6.59931	-1.30366
	1033	Core histone macro-H2A.1	H2AFY	7.91405	7.56725	8.00685	7.99594	7.52284	7.58206	7.48487	7.94563	7.3712	6.35996	6.42761	6.694	6.22884	6.54099	-1.30608
	1034	Ribosomal L1 domain-containing protein 1	RSL1D1	7.53711	7.35261	7.87212	7.78113	8.04489	7.82035	7.27005	7.77436	7.2158	6.15402	6.35032	6.86568	6.38594	6.47662	-1.31397
	1035	Cullin-4B	CUL4B	7.6924	7.48656	7.99345	7.56358	7.65014	7.38643	7.62893	8.04763	7.51689	6.58135	6.31444	6.44528	5.94704	6.6976	-1.31455
	1036	Acyl-protein thioesterase 1	LYPLA1	7.72054	7.3593	7.93716	7.48139	7.57291	7.56103	7.24841	7.93794	6.55647	6.43092	6.62314	6.63975	5.53335	6.31342	-1.31502
	1037	Malignant T-cell-amplified sequence 1	MCTS1	7.60573	7.60077	7.62832	7.4947	7.65133	7.53738	7.54843	7.7453	7.4952	6.25518	6.1186	6.10929	6.51489	6.42703	-1.31591
	1038	Chromobox protein homolog 1	CBX1	7.61249	7.44259	7.90601	7.9345	7.8227	7.80356	7.89189	7.91843	7.25756	6.74074	6.45386	6.72243	6.57691	6.31898	-1.31693
	1039	Phosphoribosylformylglycinamidine synthase	PFAS	8.02539	7.64969	8.01637	7.83908	7.82805	8.10748	7.82056	7.90177	8.27423	7.42773	6.28153	6.1012	7.03573	6.15144	-1.31936
	1040	Transcription elongation factor SPT6	SUPT6H	7.47433	7.456	7.76453	7.66728	7.45486	7.5606	7.298	7.76567	6.35079	6.30532	6.31835	6.04456	6.30159	6.34214	-1.32276
	1041	Nucleoplasmin-3	NPM3	7.22559	7.32511	7.86783	8.05797	7.52593	7.1637	7.55571	7.86177	6.66774	6.24113	6.56902	6.28263	6.73113	5.91469	-1.32443
	1042	Kallikrein-7	KLK7	6.31541	8.59126	7.56223	8.32993	6.81186	6.82323	8.79564	7.53745	6.96244	6.704	5.94706	6.87601	5.65843	6.40635	-1.32502
	1043	E3 ubiquitin/ISG15 ligase TRIM25	TRIM25	7.58406	7.60457	8.1608	7.97879	7.83413	7.61391	7.86812	8.16575	7.15515	6.69391	6.36903	6.89181	6.5685	6.53423	-1.32542
	1044	DNA-(apurinic or apyrimidinic site) lyase;DNA-(apurinic or apyrimidinic site) lyase, mitochondrial	APEX1	8.55242	8.65718	9.00557	8.80149	8.65975	8.50591	8.66785	8.96161	8.96156	7.34023	7.56704	7.38671	7.21987	7.69183	-1.32589
	1045	1-phosphatidylinositol 4,5-bisphosphate phosphodiesterase beta-3	PLCB3	7.71673	7.55311	7.71123	7.97738	7.38972	7.5996	7.94055	7.70339	7.43415	5.90139	6.17097	6.64671	6.30122	6.9266	-1.33093
	1046	Splicing factor 1	SF1	7.78124	7.98158	7.98911	8.09381	7.89228	7.89112	7.86174	7.95499	7.88716	7.18121	6.35226	6.32123	6.61834	6.60602	-1.33136
	1047	Histidine triad nucleotide-binding protein 1	HINT1	8.5931	8.45156	8.84417	8.69202	8.77856	8.90163	8.7467	8.85733	7.90226	7.91088	7.94906	7.9158	6.06164	7.51661	-1.3326
	1048	T-complex protein 1 subunit delta	CCT4	8.71625	8.50106	8.81051	8.6036	8.76362	8.82498	8.65357	8.91889	8.18415	7.90753	7.74174	7.61432	6.29637	7.57251	-1.33603
	1049	39S ribosomal protein L12, mitochondrial	MRPL12	7.12067	7.26755	7.64609	7.62246	7.44235	7.03595	7.68226	7.57723	7.26496	6.59562	5.87258	6.25749	6.03394	6.05968	-1.33719
	1050	C-1-tetrahydrofolate synthase, cytoplasmic;Methylenetetrahydrofolate dehydrogenase;Methenyltetrahydrofolate cyclohydrolase;Formyltetrahydrofolate synthetase;C-1-tetrahydrofolate synthase, cytoplasmic, N-terminally processed	MTHFD1	8.32846	7.96009	7.76494	7.73236	8.465	8.20841	7.62474	7.72847	6.94661	6.73046	6.50395	6.7288	6.49918	6.45143	-1.33789
	1051	Polyadenylate-binding protein 2	PABPN1	7.91711	7.506	7.86022	7.66752	7.88549	7.79516	7.64126	7.82315	7.5816	5.9	6.60735	6.71145	6.26568	6.71967	-1.33797
	1052	S-adenosylmethionine synthase isoform type-2	MAT2A	8.2283	8.24125	8.14245	8.34516	8.17921	8.54243	8.21817	8.18645	8.37484	7.47506	7.70828	5.88857	7.00669	6.573	-1.33866
	1053	Coiled-coil domain-containing protein 58	CCDC58	7.53486	7.74886	7.84132	7.97927	7.74265	7.99129	7.70847	7.82128	8.0548	7.27235	6.09038	6.25065	6.47707	6.43923	-1.34144
	1054	Importin subunit alpha-1	KPNA2	8.08817	7.58352	7.78928	7.5982	7.65064	7.93528	7.59387	7.83844	7.37763	6.39515	6.46361	6.39386	6.43736	6.27334	-1.34162
	1055	Serine hydroxymethyltransferase, cytosolic	SHMT1	7.67455	7.50245	7.77625	7.56674	7.76669	7.68392	7.28441	7.7164	6.18308	6.4587	6.47551	6.31279	6.19911	5.9914	-1.3449
	1056	Calpain-1 catalytic subunit	CAPN1	7.86505	8.02526	8.303	8.2942	8.08959	7.6557	7.93934	8.45895	7.74607	6.3474	6.3005	7.08976	7.03874	7.11538	-1.34511
	1057	Protein FAM49B	FAM49B	8.2101	8.27219	8.20363	8.21285	8.10479	8.10582	8.25732	8.25062	7.70422	6.93297	6.62724	6.78946	6.82236	7.04626	-1.34551
	1058	PHD finger-like domain-containing protein 5A	PHF5A	7.35166	7.44311	7.81894	7.83185	7.58161	7.71278	7.61572	7.77603	7.24351	6.49056	6.28921	6.25471	6.526	6.32101	-1.34652
	1059	RNA-binding protein 25	RBM25	7.49545	7.45852	7.96327	7.93586	7.63823	7.71557	7.59443	7.99224	7.15177	6.45292	6.43154	6.61571	6.44051	6.35027	-1.34841
	1060	F-box only protein 2	FBXO2	7.89591	7.63529	8.08135	8.02869	7.46304	7.50695	8.11378	8.07162	6.90285	6.10999	6.82728	5.97211	7.34731	6.3888	-1.34847
	1061	Replication protein A 14 kDa subunit	RPA3	6.99742	7.53471	8.05373	7.90582	7.39459	7.09663	7.7176	8.05073	6.85703	6.46312	6.29171	6.29887	6.3921	6.32585	-1.34885
	1062	Eukaryotic initiation factor 4A-III;Eukaryotic initiation factor 4A-III, N-terminally processed	EIF4A3	7.89583	7.72272	7.9771	7.8603	7.64985	7.69078	7.73182	8.02877	7.48549	6.28712	6.31181	6.53238	6.8304	6.39009	-1.35274
	1063	T-complex protein 1 subunit eta	CCT7	8.78272	8.59195	8.83323	8.58601	8.85949	8.93991	8.57313	8.99402	8.35503	7.6465	7.74315	7.47519	6.55423	7.80463	-1.35289
	1064	Tetratricopeptide repeat protein 1	TTC1	7.54085	7.42188	7.57115	7.60675	7.6248	7.83336	7.38803	7.55284	7.2173	6.49651	6.06048	6.65985	6.23087	5.75003	-1.3566
	1065	60 kDa heat shock protein, mitochondrial	HSPD1	8.70216	8.5758	8.55019	8.49223	8.95666	8.93622	8.46589	8.34046	7.67616	7.61151	6.87392	7.4317	7.01866	7.38077	-1.3603
	1066	RNA-binding protein 12	RBM12	7.5448	7.37856	7.82999	7.75866	7.52964	7.62597	7.55729	7.8623	7.03322	6.39422	6.44975	6.3675	6.69938	5.74487	-1.36283
	1067	Signal recognition particle 14 kDa protein	SRP14	7.72459	7.5909	7.91044	7.83845	7.91839	7.99908	7.61348	7.94999	7.31704	6.15059	6.46108	6.40047	6.76539	6.74929	-1.36628
	1068	MOB kinase activator 1A	MOB1A	7.59314	7.4839	7.6919	7.61069	7.59155	7.68412	7.55446	7.64382	7.03631	7.01055	6.33292	6.0423	5.70102	6.22205	-1.36766
	1069	Neurosecretory protein VGF;Neuroendocrine regulatory peptide-1;Neuroendocrine regulatory peptide-2;Antimicrobial peptide VGF[554-577]	VGF	8.5467	9.43591	7.5928	8.22866	8.94735	8.50199	7.86289	7.22084	6.88335	6.44512	6.69482	7.24425	6.71813	6.35144	-1.36834
	1070	COP9 signalosome complex subunit 8	COPS8	7.77637	7.62258	7.8325	7.88157	7.77762	7.803	7.78767	7.83808	7.40437	6.1902	6.60172	6.86991	6.64397	5.95227	-1.36846
	1071	Dynamin-1-like protein	DNM1L	8.22212	7.77711	7.6789	7.64548	8.19717	8.19945	7.55526	7.69021	7.43549	6.57094	6.32125	6.28042	6.52408	6.5784	-1.37273
	1072	60S ribosomal protein L10a	RPL10A	8.52742	8.60768	8.69663	8.8301	8.47246	8.39421	8.64259	8.82845	7.54533	7.65185	7.39981	7.38908	6.7822	7.10175	-1.37914
	1073	CD44 antigen	CD44	9.05744	9.50953	9.1451	9.35459	9.27063	9.09047	9.46529	8.97217	7.98994	8.21603	7.49839	7.37155	7.89927	8.19176	-1.38098
	1074	Thimet oligopeptidase	THOP1	8.16292	7.96363	8.12629	8.17362	8.17333	8.39934	7.9872	8.08142	7.92653	6.8234	6.68256	7.54244	6.83985	5.95267	-1.38869
	1075	Enhancer of rudimentary homolog	ERH	8.52997	8.40707	9.0029	8.95061	8.78041	8.67792	8.35685	8.93293	8.51664	6.88329	7.50398	7.51929	7.4678	7.59346	-1.39004
	1076	Eukaryotic peptide chain release factor subunit 1	ETF1	8.47903	8.10291	8.22989	8.13997	8.23649	8.4219	8.03926	8.25809	8.11651	7.31203	7.18913	6.94102	5.94713	6.75909	-1.39125
	1077	40S ribosomal protein S6	RPS6	7.95346	7.45046	7.68537	7.55392	8.17681	8.0545	7.64749	7.61263	6.53992	6.56949	6.3283	6.40159	6.44122	6.24497	-1.39134
	1078	Mitotic checkpoint protein BUB3	BUB3	7.60071	7.72558	7.8386	7.72732	7.71695	7.84802	7.631	7.87444	7.40956	6.57818	6.39903	6.46335	5.73588	6.73011	-1.39141
	1079	Replication protein A 32 kDa subunit	RPA2	7.73584	7.89444	8.07566	7.93588	7.54914	7.5918	7.92426	8.269	7.39058	6.81357	6.176	6.5456	6.20008	6.70253	-1.4034
	1080	Complement component 1 Q subcomponent-binding protein, mitochondrial	C1QBP	8.13098	7.88243	7.88919	7.6145	8.58	8.44733	7.56072	7.97131	7.8419	6.84346	6.31634	6.90753	6.47641	6.49118	-1.40353
	1081	Apoptosis-inducing factor 1, mitochondrial	AIFM1	8.20488	8.14026	7.83588	7.88759	8.64391	8.66102	7.78099	7.83196	7.71564	6.66952	6.58542	6.78757	6.81167	6.64796	-1.40647
	1082	Glyceraldehyde-3-phosphate dehydrogenase	GAPDH	9.99933	10.054	10.187	10.2377	10.1603	10.2112	10.0164	10.1533	9.50637	8.93773	8.89814	8.81476	8.23957	8.87993	-1.40696
	1083	60S ribosomal protein L8	RPL8	8.01557	7.55227	7.71806	7.62637	8.06258	7.70437	7.56964	7.62921	6.93929	5.98825	6.58425	6.28798	6.68289	6.00579	-1.40854
	1084	Probable ATP-dependent RNA helicase DDX23	DDX23	7.50895	7.45764	7.98838	7.89237	7.46247	7.39714	7.80596	7.90181	7.1967	6.47336	5.93385	6.55049	6.18123	6.50336	-1.4129
	1085	Nucleolar and coiled-body phosphoprotein 1	NOLC1	7.22068	7.8097	8.1383	8.33965	7.71212	7.86697	8.11674	8.20909	7.09819	6.77936	6.47271	6.60432	6.71944	6.67604	-1.41344
	1086	Small nuclear ribonucleoprotein Sm D2	SNRPD2	8.10178	7.89735	8.23666	8.15491	8.10044	8.20464	8.04906	8.20025	7.59818	6.7277	6.81676	7.01157	6.29917	6.86423	-1.41377
	1087	Glyoxylate reductase/hydroxypyruvate reductase	GRHPR	7.71936	7.55396	7.71891	7.64489	8.09913	7.87238	7.67768	7.76086	7.29101	6.10413	6.31102	6.21308	6.59183	6.67565	-1.4165
	1088	Nuclease-sensitive element-binding protein 1	YBX1	8.17791	8.07218	8.26628	8.36453	8.51887	8.46319	7.99606	8.35351	7.5447	6.84432	6.86229	7.14295	6.71809	6.98387	-1.41677
	1089	Leucine-rich repeat-containing protein 47	LRRC47	7.56371	7.48106	7.71127	7.77353	7.49349	7.66369	7.6828	7.67998	6.47301	6.5878	6.25184	5.97166	6.41399	6.02458	-1.41749
	1090	Transcription elongation regulator 1	TCERG1	7.69577	7.64319	7.97029	8.00557	7.87377	8.09251	7.89939	7.95058	7.57388	6.28904	6.62976	6.23808	7.34451	6.23739	-1.41759
	1091	Nucleolar RNA helicase 2	DDX21	7.74429	7.61783	8.10223	7.95046	8.10998	7.79877	7.71021	8.09513	7.15518	6.36264	6.44408	6.26584	6.94406	6.69573	-1.41866
	1092	Protein arginine N-methyltransferase 1	PRMT1	8.43517	8.60135	8.73517	8.28939	8.12284	8.27515	8.1026	8.80277	8.18509	7.18233	6.76839	7.17088	6.68555	7.03854	-1.41885
	1093	Cytoplasmic FMR1-interacting protein 1	CYFIP1	7.76325	7.34936	7.75262	7.54443	7.56725	7.45778	7.63344	7.93528	6.84376	6.20624	6.13705	6.49895	6.30858	5.99471	-1.41936
	1094	Macrophage-capping protein	CAPG	7.56808	7.49463	7.89544	7.85576	7.90324	7.8262	7.25385	7.91587	8.06228	6.0673	6.48004	6.25298	6.30437	6.67203	-1.41971
	1095	Lysine--tRNA ligase	KARS	8.53451	8.42246	8.28096	8.33935	8.68814	8.62511	8.08447	8.3322	8.22443	7.43247	6.89416	7.28655	6.1468	7.08994	-1.42172
	1096	40S ribosomal protein S15a	RPS15A	8.14123	7.87572	7.84093	7.85159	8.13248	8.04833	7.8434	7.79732	6.44321	6.6905	6.24719	6.12934	6.49165	6.92597	-1.42208
	1097	Eukaryotic translation initiation factor 3 subunit K	EIF3K	7.56599	7.6005	7.96257	7.93153	7.51635	7.49227	7.69692	8.08803	6.34537	6.61153	6.09461	6.06123	6.48518	6.53634	-1.4235
	1098	Cleavage stimulation factor subunit 2	CSTF2	7.41704	7.45969	7.58769	7.59406	7.66748	7.7551	7.43938	7.57904	7.44989	6.50698	5.94908	6.24371	6.06789	6.12879	-1.4245
	1099	Cystatin-B	CSTB	7.93559	7.55862	7.61494	7.67568	7.52617	7.59991	7.35259	7.72812	8.02164	6.31295	5.88718	6.13693	6.03489	6.4187	-1.42477
	1100	60S ribosomal protein L6	RPL6	8.43559	7.59314	7.85235	7.76453	8.18752	8.04766	7.19371	8.00839	6.69615	6.6131	6.35192	6.26053	6.26881	6.58968	-1.42555
	1101	Elongation factor 1-delta	EEF1D	8.79314	8.79165	8.99355	9.05262	8.90858	8.92328	9.06811	8.97014	8.57758	7.87441	7.70954	7.68774	6.50013	8.02612	-1.42646
	1102	Host cell factor 1;HCF N-terminal chain 1;HCF N-terminal chain 2;HCF N-terminal chain 3;HCF N-terminal chain 4;HCF N-terminal chain 5;HCF N-terminal chain 6;HCF C-terminal chain 1;HCF C-terminal chain 2;HCF C-terminal chain 3;HCF C-terminal chain 4;HCF C-terminal chain 5;HCF C-terminal chain 6	HCFC1	7.67447	7.73017	8.03965	7.99534	7.93325	7.91668	7.89115	8.00294	7.66201	6.733	6.23601	6.28116	7.1149	6.30338	-1.42948
	1103	Pre-mRNA-processing-splicing factor 8	PRPF8	7.80947	7.5491	7.96625	7.72403	7.95049	7.87817	7.6289	8.12778	7.15824	6.0343	6.48828	6.99492	6.45889	6.27122	-1.42975
	1104	40S ribosomal protein S13	RPS13	8.32302	7.64825	7.91598	7.64046	8.18974	8.09781	7.17211	7.88186	7.03242	7.12665	6.24465	6.24056	6.44328	5.87495	-1.43031
	1105	Nuclear mitotic apparatus protein 1	NUMA1	7.87253	8.09999	8.3561	8.47188	7.91817	7.87525	8.4537	8.5391	8.20488	7.9338	6.64293	6.32943	7.06603	6.2202	-1.43056
	1106	Polyadenylate-binding protein 1;Polyadenylate-binding protein 3	PABPC1	8.60326	8.80473	9.03096	9.10857	8.69671	8.78899	8.77776	9.02469	8.40943	7.97787	7.91225	7.71584	6.50672	7.25385	-1.43131
	1107	General transcription factor IIF subunit 2	GTF2F2	7.24393	7.41621	7.6306	7.79227	7.18021	7.41642	7.69819	7.63756	7.168	5.74902	6.2203	6.15917	6.51824	5.99252	-1.43136
	1108	Aflatoxin B1 aldehyde reductase member 2	AKR7A2	7.91124	7.71686	7.89293	7.92079	7.69066	7.47722	7.83159	7.89048	7.25212	6.30175	6.70717	6.48366	6.06514	6.2004	-1.43232
	1109	Fructose-2,6-bisphosphatase TIGAR	TIGAR	7.38137	7.34179	7.67739	7.57615	7.48229	7.62696	7.53357	7.72378	7.43721	6.14927	6.24067	6.08347	6.23319	6.13244	-1.43555
	1110	BUB3-interacting and GLEBS motif-containing protein ZNF207	ZNF207	7.70254	7.79336	7.75548	7.91854	7.67095	7.62941	7.35003	7.95113	6.57396	5.96211	5.85911	6.87497	5.97741	6.69762	-1.43835
	1111	WD repeat-containing protein 5	WDR5	7.66383	7.52947	7.7017	7.56079	7.19159	7.35311	7.63131	7.66691	7.47682	6.12208	6.21935	6.17983	5.74573	6.12527	-1.43912
	1112	Fatty acid synthase;[Acyl-carrier-protein] S-acetyltransferase;[Acyl-carrier-protein] S-malonyltransferase;3-oxoacyl-[acyl-carrier-protein] synthase;3-oxoacyl-[acyl-carrier-protein] reductase;3-hydroxyacyl-[acyl-carrier-protein] dehydratase;Enoyl-[acyl-carrier-protein] reductase;Oleoyl-[acyl-carrier-protein] hydrolase	FASN	9.34246	9.01423	9.25943	9.30417	9.32662	9.48107	9.23782	9.25804	9.20008	8.21024	8.39606	8.4036	6.6203	7.71843	-1.44147
	1113	L-xylulose reductase	DCXR	7.65922	7.39825	7.63697	7.58986	7.63464	7.68968	7.53856	7.70662	7.04127	6.15166	6.2767	6.21018	6.13264	6.17887	-1.44271
	1114	Acetyl-CoA acetyltransferase, mitochondrial	ACAT1	7.80114	7.59295	7.74658	7.51815	8.34665	7.80651	7.57484	7.63097	6.68697	6.49997	6.34019	5.92873	6.32921	6.5387	-1.44325
	1115	Cell cycle and apoptosis regulator protein 2	CCAR2	7.73813	7.83131	7.99745	8.02841	7.61509	7.57985	7.93797	8.0498	7.2199	6.46957	6.11185	6.5418	6.05687	6.90118	-1.45184
	1116	DNA topoisomerase 1	TOP1	7.72632	7.62408	7.81312	7.95219	7.89363	8.11528	7.60209	7.79876	7.50425	6.62825	6.55323	6.50256	6.16716	6.19399	-1.45347
	1117	Thyroid hormone receptor-associated protein 3	THRAP3	7.81685	7.91541	7.94821	7.9355	7.91101	7.70412	7.94269	7.91816	7.52511	6.36263	6.32989	6.5149	6.7916	6.18852	-1.45577
	1118	Cullin-1	CUL1	7.94836	7.72075	7.93418	7.87668	7.78422	7.78171	7.72928	7.94662	7.82457	6.07986	6.31682	6.47961	6.46474	6.58529	-1.45685
	1119	Eukaryotic translation initiation factor 4E	EIF4E	7.80105	7.85979	8.24785	8.21416	7.64515	7.75426	8.04918	7.96442	7.44753	7.36972	6.72401	5.9602	6.26922	6.28078	-1.45838
	1120	Phenylalanine--tRNA ligase beta subunit	FARSB	8.15088	7.94634	8.07313	8.07675	8.28326	8.11361	7.70655	8.05926	7.5549	6.1399	6.38576	7.29088	6.21891	6.90683	-1.46364
	1121	Ubiquitin carboxyl-terminal hydrolase 7	USP7	7.74212	7.61802	8.05725	8.00958	7.68312	7.80335	7.7415	8.05365	7.5326	7.68508	5.97105	6.36671	5.98012	6.12811	-1.46519
	1122	Treacle protein	TCOF1	7.83874	7.79772	7.8326	7.83812	7.91037	8.13944	7.59637	7.79663	7.56386	6.52602	6.52908	6.29684	6.67454	5.87986	-1.47099
	1123	Replication protein A 70 kDa DNA-binding subunit;Replication protein A 70 kDa DNA-binding subunit, N-terminally processed	RPA1	7.54119	7.50113	8.00514	7.92737	7.70752	7.54229	7.61296	8.14123	7.23137	6.48465	6.46219	6.67739	5.84504	6.28693	-1.47151
	1124	Ras GTPase-activating protein-binding protein 2	G3BP2	7.44991	7.64903	7.81725	7.73073	7.49245	7.4645	7.83514	7.78841	7.74054	5.71919	6.34439	6.23572	6.01693	6.76041	-1.47275
	1125	Cleavage and polyadenylation specificity factor subunit 5	NUDT21	8.31956	8.071	8.49808	8.27823	7.87099	7.92573	8.00834	8.46931	8.03547	7.11066	7.30445	6.49606	6.03204	6.5603	-1.47441
	1126	COP9 signalosome complex subunit 4	COPS4	7.96389	7.79902	8.03133	7.96678	7.94921	7.90962	8.01237	8.08066	7.88493	6.81775	6.10058	6.38464	6.61428	6.65891	-1.47643
	1127	Spliceosome RNA helicase DDX39B	DDX39B	8.8808	8.85339	9.1986	9.00376	8.86506	8.80931	8.78712	9.17629	8.61692	7.95463	7.73014	7.47506	6.74515	7.57915	-1.47653
	1128	Eukaryotic translation initiation factor 3 subunit L	EIF3L	8.1247	8.22866	8.41286	8.27084	8.31557	8.07817	7.94729	8.62856	7.84448	7.03226	7.19401	6.41054	6.32632	7.02629	-1.47766
	1129	Platelet-activating factor acetylhydrolase IB subunit gamma	PAFAH1B3	7.934	7.83244	8.6292	8.06172	8.17243	8.10319	8.09729	8.52686	7.71511	7.45474	6.83541	6.06573	6.74662	6.78178	-1.48826
	1130	Transcription intermediary factor 1-beta	TRIM28	8.37526	8.3356	8.43627	8.37517	7.86037	8.43715	8.27462	8.49107	8.15854	6.75968	7.0936	6.68535	6.45036	7.12914	-1.48882
	1131	Adipogenesis regulatory factor	ADIRF	7.88505	8.04246	7.88827	8.18227	7.39922	8.1359	8.08055	7.85129	6.46571	6.32243	6.16806	6.73952	6.28967	6.64884	-1.48921
	1132	Actin-like protein 6A	ACTL6A	7.62791	6.77895	7.66596	7.68735	7.57742	7.73197	7.57116	7.77945	7.25159	6.19927	6.27421	6.66409	5.96732	5.78538	-1.49083
	1133	Chloride intracellular channel protein 1	CLIC1	8.84419	8.7629	9.19827	9.12733	8.9641	8.94398	9.15954	9.13094	9.09022	7.88975	7.7107	7.21128	7.05365	8.11146	-1.49199
	1134	Eukaryotic translation initiation factor 5	EIF5	8.10161	7.80547	8.05843	7.94085	8.08891	8.07983	7.88731	8.08073	7.54108	6.42691	6.88906	6.31237	6.52567	6.49267	-1.49334
	1135	60S ribosomal protein L7a	RPL7A	8.27878	8.11126	8.30906	7.90904	8.48182	8.1815	7.4365	7.96073	7.12034	6.28971	6.82438	6.7594	6.29019	6.59349	-1.49501
	1136	Heterogeneous nuclear ribonucleoprotein F;Heterogeneous nuclear ribonucleoprotein F, N-terminally processed	HNRNPF	8.04575	8.1185	8.53193	8.34902	7.92386	8.2566	8.22365	8.50433	7.94834	7.18908	6.67933	6.50578	6.28507	7.34439	-1.4975
	1137	Serpin B9	SERPINB9	8.78235	8.65157	8.51331	8.45542	8.63051	8.9518	8.35415	8.47519	7.03531	7.21651	7.44568	7.46415	6.76028	6.43651	-1.49877
	1138	Ras-related C3 botulinum toxin substrate 1;Ras-related C3 botulinum toxin substrate 3	RAC1	7.77597	7.77618	8.34782	8.40104	8.06845	8.1389	8.20118	8.30937	7.73593	7.29188	7.18444	6.31856	6.3772	6.54398	-1.50125
	1139	Eukaryotic translation initiation factor 5B	EIF5B	8.15369	7.82489	7.81701	7.7069	8.04759	8.06621	7.58951	7.7873	7.62417	5.98235	5.88658	6.87739	6.223	6.6992	-1.50205
	1140	40S ribosomal protein S7	RPS7	8.00467	7.64537	7.89031	7.74865	7.99764	7.98217	7.28912	7.98799	7.12192	6.18033	6.131	6.81251	6.35392	6.0893	-1.50257
	1141	Heterogeneous nuclear ribonucleoprotein A0	HNRNPA0	7.69988	7.65899	7.65866	7.79818	7.61593	7.83218	7.76005	7.76714	7.85241	6.23224	5.95363	6.42372	6.05951	6.50845	-1.50318
	1142	Eukaryotic translation initiation factor 2 subunit 1	EIF2S1	8.37304	8.38503	8.21479	8.2823	8.67265	8.72125	8.37874	8.24998	7.81276	7.09433	7.40138	6.23674	6.66166	7.12166	-1.5168
	1143	Splicing factor, proline- and glutamine-rich	SFPQ	8.357	8.7168	8.50325	8.73704	8.34181	8.38632	8.72253	8.62031	8.44553	7.08525	7.28717	7.34754	6.44583	7.00911	-1.51689
	1144	Nuclear ubiquitous casein and cyclin-dependent kinase substrate 1	NUCKS1	7.67856	7.73842	7.70222	7.82102	7.7219	8.43149	7.82863	7.88566	7.33951	6.38651	6.11585	6.51101	6.80208	6.08726	-1.51795
	1145	GMP synthase [glutamine-hydrolyzing]	GMPS	8.37	8.00069	7.99913	7.90692	8.23832	8.34883	7.91787	8.10408	7.5225	6.77081	6.56593	6.31077	6.66543	6.50319	-1.52263
	1146	S-formylglutathione hydrolase	ESD	8.19218	8.02387	8.63386	8.53405	8.24927	8.3538	8.39744	8.58894	7.82588	7.47942	7.4599	6.72613	6.14257	6.87615	-1.52273
	1147	Metastasis-associated protein MTA2	MTA2	7.57451	7.28688	7.70932	7.60298	7.1714	7.18316	7.59419	7.73494	6.97186	5.96352	5.72349	6.47633	6.03945	5.67633	-1.52351
	1148	Urokinase-type plasminogen activator;Urokinase-type plasminogen activator long chain A;Urokinase-type plasminogen activator short chain A;Urokinase-type plasminogen activator chain B	PLAU	8.97977	9.6081	7.89939	8.21381	9.06789	8.50128	8.25756	7.83548	7.86537	7.23855	6.86705	5.88838	6.16259	7.69849	-1.52489
	1149	Nicotinamide phosphoribosyltransferase	NAMPT	8.70363	8.8379	8.50763	8.41327	8.57093	8.88555	8.22657	8.47425	8.67624	7.09896	6.59831	6.68811	6.92966	7.62366	-1.52529
	1150	Apoptosis inhibitor 5	API5	8.57165	8.54537	8.42581	8.33746	8.44323	8.27832	8.36905	8.52772	8.50076	6.91628	7.62304	7.03121	6.27897	6.50764	-1.5255
	1151	Small glutamine-rich tetratricopeptide repeat-containing protein alpha	SGTA	7.86294	7.87807	7.99703	8.04708	8.05675	8.19504	7.86053	8.0746	7.5124	6.53401	7.31863	6.21747	6.61866	5.86559	-1.52763
	1152	dCTP pyrophosphatase 1	DCTPP1	8.00415	7.68588	7.75453	7.59464	7.85145	7.90797	7.2736	7.73487	7.82878	6.08862	5.92991	6.14753	6.43576	6.17788	-1.53024
	1153	Stress-70 protein, mitochondrial	HSPA9	8.43812	8.18704	8.20793	8.05873	8.74499	8.54351	8.05805	8.16086	7.64824	7.29695	6.4018	6.86654	6.46244	6.79296	-1.53154
	1154	ELAV-like protein 1	ELAVL1	8.18196	8.0187	8.36154	8.41214	8.08533	8.03201	8.14836	8.40703	8.08386	6.81208	6.88609	6.84185	6.52953	6.47486	-1.53218
	1155	Interleukin enhancer-binding factor 2	ILF2	8.76839	8.73174	8.96731	8.73903	8.6228	8.66472	8.65517	9.02829	8.71338	7.89253	7.41258	7.54749	6.06827	7.31006	-1.53337
	1156	Probable 28S rRNA (cytosine(4447)-C(5))-methyltransferase	NOP2	7.74871	7.68171	7.85338	7.96352	7.65124	7.93735	7.71345	7.8279	7.31904	6.13151	6.05164	6.28681	6.18836	6.77926	-1.53696
	1157	Glutamine--tRNA ligase	QARS	7.97721	7.85781	8.26979	8.28407	7.91875	7.79833	8.02251	8.36792	7.68554	7.27119	6.20697	6.49677	6.35918	6.49928	-1.54355
	1158	Scaffold attachment factor B1	SAFB	7.63298	7.66675	7.86314	8.00557	7.62927	7.75943	7.93257	7.85571	7.85945	6.11925	6.35721	6.52886	6.34174	6.11732	-1.54807
	1159	Midkine	MDK	6.81135	8.08023	8.86733	8.6602	6.36804	6.62295	9.39097	8.87593	8.04356	7.27033	6.36949	6.19366	6.80793	6.25809	-1.551
	1160	Cleavage and polyadenylation specificity factor subunit 6	CPSF6	7.83013	7.8362	8.14734	8.18333	7.82747	7.70865	8.09402	8.16599	7.55066	6.72175	6.48826	6.35017	6.57564	6.19357	-1.55525
	1161	Proline synthase co-transcribed bacterial homolog protein	PROSC	7.65194	7.66849	7.69251	7.76308	7.74269	7.67735	7.86422	7.72913	7.50152	6.30628	6.04647	6.37991	6.1157	6.09879	-1.5554
	1162	Probable ATP-dependent RNA helicase DDX5	DDX5	7.44397	7.51463	8.07983	7.93781	7.45806	7.39136	7.96073	8.03977	6.54789	6.36166	6.07244	6.21062	6.50161	6.09961	-1.56208
	1163	Heat shock protein HSP 90-beta	HSP90AB1	9.64987	9.5502	9.74654	9.8671	9.58842	9.67971	9.78229	9.73086	8.93952	8.28787	8.46578	8.23847	7.46258	8.39213	-1.56312
	1164	Nucleosome assembly protein 1-like 1	NAP1L1	8.21229	7.91809	8.2501	8.16152	8.21838	8.35839	8.2448	8.25897	7.48542	6.74616	6.1182	6.56371	6.69038	7.30529	-1.56395
	1165	Ran GTPase-activating protein 1	RANGAP1	8.07251	7.83129	8.22668	8.20871	7.97104	7.964	7.94308	8.29396	7.44042	6.46831	6.87124	6.14681	6.81014	6.38385	-1.56517
	1166	Small nuclear ribonucleoprotein-associated proteins B and B;Small nuclear ribonucleoprotein-associated protein N	SNRPB	7.74591	7.57403	8.1954	7.8875	7.61286	7.7786	7.727	8.16346	7.09416	6.64088	5.99528	6.00216	6.4659	6.52376	-1.56854
	1167	Serine/arginine-rich splicing factor 1	SRSF1	7.59618	7.64577	7.79992	7.81202	8.08714	8.12044	7.81854	7.72711	7.05732	6.32964	6.21571	6.28161	6.45516	6.32077	-1.57362
	1168	U5 small nuclear ribonucleoprotein 200 kDa helicase	SNRNP200	8.33552	8.14233	8.7283	8.26562	8.17693	8.36029	8.10629	8.7861	7.93212	7.08504	7.93621	6.2845	6.45607	6.37577	-1.5764
	1169	Nascent polypeptide-associated complex subunit alpha;Nascent polypeptide-associated complex subunit alpha, muscle-specific form	NACA	8.38925	8.4221	8.41111	8.47426	8.13843	8.26773	8.0141	8.41083	7.81288	7.08486	6.59445	6.45534	6.68829	6.68725	-1.58404
	1170	Eukaryotic translation initiation factor 2 subunit 3;Putative eukaryotic translation initiation factor 2 subunit 3-like protein	EIF2S3	8.69572	8.5778	8.68317	8.69979	8.703	8.80848	8.60997	8.70403	8.29274	7.62625	7.54879	7.33985	6.23206	6.82444	-1.58713
	1171	Nucleosome assembly protein 1-like 4	NAP1L4	7.69403	7.8895	8.28289	8.11478	8.23426	7.9047	8.07188	8.31933	7.06793	7.2283	6.30168	6.43502	6.44934	6.41257	-1.58926
	1172	DAZ-associated protein 1	DAZAP1	8.05732	7.74162	8.25144	8.1788	7.95608	8.09444	7.94375	8.36723	7.63097	7.16982	6.66914	6.14382	6.24012	6.48752	-1.58987
	1173	S-methyl-5-thioadenosine phosphorylase	MTAP	6.04423	8.08948	9.02584	9.12189	6.45721	6.43292	8.78986	9.09409	8.12212	6.34254	6.8844	6.60201	6.25945	6.72405	-1.59115
	1174	RNA-binding motif protein, X chromosome;RNA-binding motif protein, X chromosome, N-terminally processed	RBMX	8.23691	8.55735	8.7803	8.74149	8.51088	8.68998	8.51652	8.76386	8.40336	7.39358	7.32342	7.06047	6.24972	7.33427	-1.59488
	1175	Prothymosin alpha;Prothymosin alpha, N-terminally processed;Thymosin alpha-1	PTMA	7.46464	6.03663	7.66234	7.79889	8.71214	9.29179	6.78018	7.69301	7.31524	6.43414	6.60577	6.10312	6.36422	6.45565	-1.59714
	1176	60S ribosomal protein L22	RPL22	7.64489	7.70265	7.63412	7.72517	7.91596	7.88364	8.16803	7.94369	6.96772	6.15831	6.56236	6.16619	6.32611	6.1933	-1.59718
	1177	Leucine-rich repeat-containing protein 59	LRRC59	8.55772	8.2319	8.47375	8.5718	8.46939	8.43812	8.46084	8.45941	7.82098	7.11411	7.24726	6.24437	6.57272	7.22089	-1.59901
	1178	Amidophosphoribosyltransferase	PPAT	7.62931	7.68758	8.05751	8.11594	7.75312	7.77864	7.89581	7.97963	6.9877	5.953	6.54659	6.30583	6.48488	6.36518	-1.59902
	1179	Hepatoma-derived growth factor	HDGF	8.68091	8.50714	8.51342	8.6293	8.68785	8.78045	8.31416	8.50742	8.29601	7.24301	6.21209	7.15458	6.70074	7.53913	-1.60219
	1180	Adenosylhomocysteinase	AHCY	9.14495	9.04731	8.98709	9.03957	9.33013	9.29813	8.99181	9.00783	8.28838	7.84764	7.83076	7.75295	6.50185	7.56944	-1.60856
	1181	40S ribosomal protein S19	RPS19	7.92138	7.63307	8.15415	8.15305	8.23608	8.08973	7.66239	8.05477	7.7284	6.26489	6.28546	6.12994	6.19055	7.36868	-1.61046
	1182	Proliferation-associated protein 2G4	PA2G4	8.65091	8.7594	9.09311	8.89799	8.72534	8.73549	8.95918	9.11504	8.4542	7.53396	7.49122	7.20804	7.18438	7.12356	-1.61279
	1183	Lamin-B1	LMNB1	8.3306	8.74407	8.52116	8.77387	8.45183	8.74316	8.50935	8.64904	8.42375	6.97181	7.37776	7.29223	6.41474	6.91442	-1.61388
	1184	Exportin-1	XPO1	8.8235	8.18381	8.47362	8.18907	8.46112	8.4432	8.0834	8.51591	8.22331	6.93295	7.06213	6.22078	6.37291	7.1352	-1.61626
	1185	116 kDa U5 small nuclear ribonucleoprotein component	EFTUD2	7.94829	7.71631	8.03914	7.77142	8.02251	8.03775	7.76937	8.03242	7.52529	6.39071	6.40553	6.12404	6.2326	6.49047	-1.61676
	1186	Splicing factor 3A subunit 1	SF3A1	8.123	8.24102	8.28486	8.28919	8.1322	8.15709	8.03096	8.39182	8.19279	7.72827	6.26829	6.31846	6.17482	6.44917	-1.62655
	1187	U1 small nuclear ribonucleoprotein A	SNRPA	7.79243	8.20943	8.15217	8.11498	8.16536	8.21416	8.06123	8.10387	8.31279	6.63212	6.12726	6.77436	6.68696	6.31806	-1.62754
	1188	Signal recognition particle 9 kDa protein	SRP9	8.00178	8.03667	8.1247	8.10346	7.98522	8.15491	8.0235	8.2051	7.86984	6.68439	6.44389	6.18318	6.54102	6.47835	-1.63332
	1189	Tumor necrosis factor receptor superfamily member 6B	TNFRSF6B	8.81351	9.30739	7.29929	8.18766	8.96435	8.26383	8.38417	6.57439	6.43766	6.08978	6.51048	6.52575	6.34384	6.07436	-1.63677
	1190	Histone-binding protein RBBP4	RBBP4	8.59877	8.41204	8.76028	8.7124	8.46259	8.47834	8.59227	8.86064	8.66756	7.33389	6.98683	7.05896	6.36776	7.28544	-1.63784
	1191	60S ribosomal protein L23a	RPL23A	7.71554	7.34019	8.20604	8.06126	7.92987	7.97353	7.45405	8.08264	7.23172	6.00215	6.23578	7.08461	6.18784	5.99119	-1.65092
	1192	Nuclear migration protein nudC	NUDC	8.36327	8.40839	8.76518	8.80033	8.33201	8.4759	8.72449	8.72508	8.17516	7.5112	7.46153	6.80503	6.63764	6.51316	-1.65145
	1193	Transcription factor BTF3	BTF3	8.12901	8.1066	8.12222	8.25981	7.93559	8.00091	8.14857	8.15116	8.02082	6.80394	6.09401	6.34468	6.45072	6.55106	-1.65416
	1194	Calcyclin-binding protein	CACYBP	8.80911	8.29495	8.64472	8.49772	8.52766	8.8682	8.18187	8.59387	8.48263	7.20211	7.07019	6.91812	6.1931	7.0966	-1.65632
	1195	Proprotein convertase subtilisin/kexin type 9	PCSK9	6.65601	7.6637	8.09691	8.85043	6.49016	6.84176	9.32679	8.25159	7.91527	6.01423	6.44651	6.51348	6.16059	6.43507	-1.6623
	1196	DnaJ homolog subfamily B member 1	DNAJB1	7.99814	7.7257	7.98428	7.99481	7.82191	7.94323	7.81871	7.9738	7.13862	6.45981	6.18495	6.22946	6.14428	6.26305	-1.66648
	1197	14-3-3 protein sigma	SFN	7.2444	8.61032	8.79707	8.86666	7.86329	7.82381	8.70129	8.74523	7.75351	6.75602	6.46226	7.78316	6.50979	6.47975	-1.66803
	1198	Basic leucine zipper and W2 domain-containing protein 2	BZW2	7.72244	7.69062	7.83394	7.52427	7.97259	7.85771	7.65233	7.86069	7.31524	6.38133	6.17895	6.24797	6.02804	5.73281	-1.66977
	1199	H/ACA ribonucleoprotein complex subunit 4	DKC1	7.95642	7.82461	8.20707	8.04634	7.87565	7.90512	7.85271	8.20542	7.26193	6.591	5.93624	6.36211	6.68376	6.13765	-1.67323
	1200	Hsc70-interacting protein;Putative protein FAM10A5	ST13	8.29343	8.422	8.67035	8.68333	8.53147	8.61073	8.63898	8.7143	7.68871	7.25708	7.14622	7.03177	6.50872	6.88536	-1.67569
	1201	Bifunctional ATP-dependent dihydroxyacetone kinase/FAD-AMP lyase (cyclizing);ATP-dependent dihydroxyacetone kinase;FAD-AMP lyase (cyclizing)	DAK	7.37947	8.08052	8.28932	8.32106	7.68162	7.20101	8.35222	8.11388	6.64056	6.57883	6.22282	6.16914	6.71945	5.89114	-1.67691
	1202	Adenylate kinase 2, mitochondrial;Adenylate kinase 2, mitochondrial, N-terminally processed	AK2	8.56814	8.7085	8.7602	8.81765	8.70302	8.69747	8.67864	8.70983	8.66044	7.48584	6.98851	7.08916	6.58349	7.105	-1.6774
	1203	BRCA2 and CDKN1A-interacting protein	BCCIP	7.80683	7.66886	8.17441	8.01837	7.90677	7.56525	7.89481	8.03467	7.18577	5.84004	6.35089	6.26577	6.95286	5.85952	-1.67856
	1204	U2 small nuclear ribonucleoprotein A	SNRPA1	7.8978	7.96407	8.13624	7.97024	7.69881	7.94295	7.77898	8.06524	7.59472	6.13276	6.28447	6.14196	6.47668	6.1891	-1.68709
	1205	60S acidic ribosomal protein P0;60S acidic ribosomal protein P0-like	RPLP0	8.71053	8.79064	8.83596	9.02461	8.68325	8.65145	8.69445	8.90426	8.12405	7.65232	7.33574	6.90782	6.18848	7.47376	-1.68737
	1206	Tumor protein D52	TPD52	7.5301	7.92291	8.22632	8.26951	7.18718	7.44009	8.17803	8.13751	6.44696	6.78818	6.12657	6.22607	6.09155	5.84369	-1.69123
	1207	40S ribosomal protein S8	RPS8	8.18264	7.97038	8.15613	8.12665	8.4736	8.38798	7.94193	7.90145	6.44626	6.39878	6.46597	6.68699	6.16216	6.65026	-1.69179
	1208	Prostaglandin E synthase 3	PTGES3	8.27302	8.00013	8.4669	8.18244	8.30029	8.47317	7.96732	8.49072	7.14445	6.30299	6.69218	6.4347	6.36968	7.30529	-1.69251
	1209	Cullin-associated NEDD8-dissociated protein 1	CAND1	8.93645	8.63021	8.93199	8.89175	8.64777	8.69503	8.58859	9.04759	8.16429	7.627	6.87626	6.74774	6.59867	7.65063	-1.70039
	1210	Nucleoprotein TPR	TPR	8.26585	8.29444	8.29398	8.45289	8.33714	8.33381	8.50862	8.43028	8.04123	6.70106	6.7286	6.43332	6.61669	6.98108	-1.70064
	1211	Histone-binding protein RBBP7	RBBP7	8.3329	8.067	8.02028	8.09851	8.04972	8.20833	8.26738	8.16501	8.35413	7.6446	5.96168	6.2514	5.96048	6.35057	-1.70113
	1212	Heterogeneous nuclear ribonucleoprotein A3	HNRNPA3	8.21741	8.393	8.41091	8.58381	8.3264	8.73726	8.54222	8.72318	8.38148	7.07346	6.89979	7.02963	6.03294	7.17508	-1.71178
	1213	Heterogeneous nuclear ribonucleoprotein D-like	HNRNPDL	8.03759	7.85508	8.36235	8.28807	7.90416	7.85981	8.18896	8.35526	7.96163	6.63056	6.23751	6.61959	6.33257	6.40568	-1.71459
	1214	Far upstream element-binding protein 2	KHSRP	8.5516	8.66379	8.79292	8.91856	8.4109	8.54928	8.79671	8.79266	8.30049	7.00281	6.86504	7.30146	7.09037	6.67822	-1.72259
	1215	GTP-binding nuclear protein Ran	RAN	8.80718	8.79605	8.85105	8.57278	9.00856	8.85927	8.5106	8.91571	8.43252	7.58888	6.96838	6.98088	6.57451	7.20243	-1.72331
	1216	Splicing factor 3A subunit 3	SF3A3	7.93959	8.01887	8.40149	8.3411	7.88353	8.17661	8.04833	8.42961	7.13865	6.45224	7.02416	6.19811	6.17734	6.59679	-1.72372
	1217	KH domain-containing, RNA-binding, signal transduction-associated protein 1	KHDRBS1	7.979	7.95118	7.97246	8.07485	8.0782	8.01662	8.17944	7.99041	8.14192	6.12313	6.6002	6.50074	6.26715	6.14461	-1.72483
	1218	Serine/arginine repetitive matrix protein 1	SRRM1	7.70296	7.5594	7.98803	7.98631	7.85846	7.71236	7.81239	8.11962	7.47612	6.14203	6.11437	6.52485	5.89875	6.25746	-1.72537
	1219	Pre-mRNA-processing factor 19	PRPF19	8.39194	8.28504	8.60782	8.59392	8.54093	8.36964	8.19626	8.6408	8.03463	6.78181	6.76193	7.39609	6.36923	6.51823	-1.7261
	1220	Cytosolic acyl coenzyme A thioester hydrolase	ACOT7	8.24839	8.03479	8.01498	7.82153	8.22835	8.08465	8.09719	8.06729	7.31315	6.48224	6.0279	6.37066	6.58064	6.16364	-1.72731
	1221	Eukaryotic translation initiation factor 3 subunit F	EIF3F	7.99795	7.92257	8.16976	8.04289	7.94912	7.7937	7.83315	8.24022	7.40281	5.96586	6.61524	6.46932	6.27998	6.04237	-1.73025
	1222	Protein phosphatase 1G	PPM1G	7.58901	7.72915	8.03794	8.10931	7.74834	8.01858	8.11093	8.02629	7.76447	6.47353	6.65983	6.34116	5.60525	6.30736	-1.73114
	1223	Histone H3.1;Histone H3.2;Histone H3.1t;Histone H3.3;Histone H3.3C	HIST1H3A	8.78409	8.61967	8.55341	8.52517	8.30589	8.25416	8.36998	8.57111	8.80551	7.80111	6.40596	6.6648	6.29957	6.31429	-1.73281
	1224	Peptidyl-prolyl cis-trans isomerase FKBP4;Peptidyl-prolyl cis-trans isomerase FKBP4, N-terminally processed	FKBP4	8.89544	8.65487	8.92375	8.81508	8.88679	8.93454	8.64808	8.96246	8.21184	7.10975	7.42045	7.21157	6.77863	7.11747	-1.73421
	1225	NEDD8-conjugating enzyme Ubc12	UBE2M	7.74969	7.6287	8.15385	8.08994	8.11886	8.13653	7.96505	8.12008	7.44576	6.44633	6.04989	6.73286	6.40867	6.16643	-1.73655
	1226	ATP-dependent RNA helicase DDX42	DDX42	7.69171	8.10988	8.3181	8.34054	7.76535	7.67942	8.14532	8.30209	7.13532	6.30784	6.58348	6.39077	6.29887	6.19426	-1.73676
	1227	Heterogeneous nuclear ribonucleoprotein H;Heterogeneous nuclear ribonucleoprotein H, N-terminally processed	HNRNPH1	8.26512	8.16755	8.3537	8.37707	8.00247	8.28966	8.26895	8.35818	7.81025	6.96059	6.54006	6.73559	6.18503	6.26511	-1.73773
	1228	Stress-induced-phosphoprotein 1	STIP1	8.6815	9.03048	9.17435	9.22789	9.12642	9.05865	9.0707	9.25229	8.39731	7.3728	7.63464	7.38979	7.43463	7.23236	-1.73887
	1229	60S acidic ribosomal protein P2	RPLP2	8.77919	8.84178	8.76557	8.95391	8.83877	8.79327	8.86424	8.85798	8.58508	7.77129	6.90543	7.31756	5.89883	7.59319	-1.74837
	1230	Eukaryotic translation initiation factor 3 subunit B	EIF3B	8.4936	8.464	8.58024	8.47281	8.43067	8.33899	8.04622	8.70688	7.67495	7.43037	5.93773	6.84551	6.4491	6.69694	-1.75737
	1231	Protein disulfide-isomerase A4	PDIA4	8.62127	8.77143	8.36648	8.56007	8.52833	8.85774	8.60521	8.20812	8.4452	7.13427	5.98328	7.19232	6.37316	7.10823	-1.76274
	1232	Eukaryotic translation initiation factor 3 subunit D	EIF3D	7.90789	7.83419	8.25864	8.2638	8.10332	7.94658	8.23086	8.23629	6.49555	6.40577	6.48485	6.41908	6.44192	6.29951	-1.76302
	1233	Activated RNA polymerase II transcriptional coactivator p15	SUB1	8.12382	8.25195	8.25472	8.04048	8.18577	8.34957	7.91274	8.24284	7.87264	6.31463	6.57401	6.28451	6.3998	6.42236	-1.76529
	1234	Nuclear autoantigenic sperm protein	NASP	8.34005	8.20153	8.28255	8.30662	8.0728	8.50696	8.63393	8.23307	8.62608	6.41726	6.83077	6.92829	6.49524	6.1938	-1.76625
	1235	Splicing factor 3B subunit 2	SF3B2	8.09538	8.18625	8.54038	8.56392	8.13139	8.13351	8.29261	8.45249	7.7704	6.21688	6.49145	7.30713	6.19607	6.70962	-1.76815
	1236	Protein mago nashi homolog 2	MAGOHB	8.05457	8.09708	8.29057	8.02759	8.23076	8.46492	8.43932	8.04665	8.20044	7.47023	6.10888	6.23512	6.32824	6.19226	-1.78302
	1237	Polypyrimidine tract-binding protein 1	PTBP1	8.98801	8.91401	9.09902	9.08782	8.86455	8.99656	8.85039	9.3557	9.29912	7.72193	7.86475	7.10853	6.75189	6.83429	-1.78606
	1238	Regulator of chromosome condensation	RCC1	8.35687	8.25561	8.5105	8.33451	8.30216	8.29303	8.30445	8.53141	7.75754	7.29363	6.05018	6.64234	6.10278	6.84665	-1.79223
	1239	Small ubiquitin-related modifier 2	SUMO2	8.07726	8.19123	8.30112	8.61571	8.5877	8.49879	8.33292	8.16575	8.25234	6.24238	6.41793	6.20782	6.39974	7.8553	-1.79237
	1240	Eukaryotic translation initiation factor 3 subunit A	EIF3A	8.3528	8.42663	8.6425	8.6827	8.4444	8.52749	8.30415	8.74697	7.70652	6.75195	6.68605	6.33359	7.15406	6.89156	-1.79459
	1241	40S ribosomal protein S20	RPS20	8.02999	8.02387	8.14283	8.26045	8.30842	8.30088	7.82187	8.10667	7.33692	6.2062	7.03294	5.55339	6.66644	6.33919	-1.79722
	1242	Heterogeneous nuclear ribonucleoprotein R	HNRNPR	8.90679	8.63747	9.11521	9.05473	8.65885	8.93166	8.67665	8.93423	8.59538	7.43399	6.87036	7.7258	6.51402	6.89784	-1.80682
	1243	Mesothelin;Megakaryocyte-potentiating factor;Mesothelin, cleaved form	MSLN	6.59543	8.54649	8.86246	9.24976	6.7574	6.39249	9.27953	8.75904	6.91107	6.46799	6.26773	6.48694	6.43001	6.38701	-1.80884
	1244	60S acidic ribosomal protein P1	RPLP1	8.31714	8.57222	8.49284	8.64376	8.34351	8.26597	8.54147	8.57568	7.97447	7.00048	6.12228	6.48757	6.58165	7.14104	-1.8106
	1245	Multifunctional protein ADE2;Phosphoribosylaminoimidazole-succinocarboxamide synthase;Phosphoribosylaminoimidazole carboxylase	PAICS	8.83632	8.57475	9.15458	8.98825	8.95456	9.02218	8.59623	9.20653	8.53641	7.39198	7.11481	7.46111	6.28966	7.58674	-1.8182
	1246	Oxygen-dependent coproporphyrinogen-III oxidase, mitochondrial	CPOX	7.13523	8.83808	8.95864	9.4673	7.17513	6.73587	8.69736	8.7102	7.33108	6.50207	6.44326	6.5184	6.36725	6.44538	-1.83548
	1247	Serine/arginine-rich splicing factor 3	SRSF3	8.21985	7.73691	8.15168	7.78963	8.36834	8.35919	7.93109	8.07965	7.60418	6.15563	6.36493	6.48844	6.41125	5.96061	-1.83709
	1248	Splicing factor U2AF 65 kDa subunit	U2AF2	8.39056	7.71234	8.50318	7.80851	8.47832	8.46669	7.3412	8.5052	8.25741	6.44207	6.26997	6.16182	6.5897	6.22912	-1.84532
	1249	NHP2-like protein 1;NHP2-like protein 1, N-terminally processed	NHP2L1	8.15119	8.05584	8.48266	8.47301	8.15688	8.07361	8.17667	8.40816	7.28101	6.30942	6.3505	6.41965	6.74125	6.41681	-1.84764
	1250	Lamina-associated polypeptide 2, isoforms beta/gamma;Thymopoietin;Thymopentin	TMPO	8.05365	8.51767	8.25358	8.63569	8.26628	8.34189	8.58998	8.45731	8.28876	6.79721	6.65888	6.46639	6.23518	6.71822	-1.84895
	1251	X-ray repair cross-complementing protein 5	XRCC5	8.57894	8.84527	9.14101	8.9333	8.35407	8.06915	8.89196	9.25638	8.34366	7.52966	6.71462	6.81552	6.44823	7.08084	-1.85653
	1252	Poly [ADP-ribose] polymerase 1	PARP1	9.16026	8.77565	9.09374	9.12966	8.86192	8.89593	8.84927	9.21408	8.31201	7.24209	7.94383	8.0721	6.13307	6.35241	-1.85873
	1253	RNA-binding protein FUS	FUS	8.20968	8.18814	8.19904	8.19293	8.11893	8.4323	8.01502	8.24304	8.08607	5.99419	6.73654	6.21932	6.35014	6.39001	-1.86217
	1254	Semaphorin-3A	SEMA3A	9.3181	9.73103	7.10897	7.99382	9.05565	8.577	9.15718	6.95223	7.56859	6.23507	5.9164	6.19611	6.68373	6.33099	-1.86835
	1255	Matrin-3	MATR3	8.21203	8.05956	8.20164	8.30468	8.18107	8.08037	7.86088	8.37116	7.9512	5.97485	6.3092	6.49702	6.6428	5.9903	-1.8838
	1256	Heterogeneous nuclear ribonucleoprotein U	HNRNPU	8.51515	8.53025	8.49245	8.51406	8.64775	8.65905	8.51558	8.41108	8.31649	6.7701	6.32873	6.79002	6.19732	7.17932	-1.88689
	1257	G-protein coupled receptor 126	GPR126	8.80323	9.06941	8.17479	8.34337	8.42233	8.48343	8.321	8.11421	6.48738	6.38207	6.55071	6.11672	6.74257	6.30257	-1.89093
	1258	Far upstream element-binding protein 1	FUBP1	8.13348	8.3095	8.54064	8.714	8.40401	8.56632	8.46244	8.51627	8.4559	6.38806	7.25402	6.64666	6.60523	6.30562	-1.89403
	1259	Poly(U)-binding-splicing factor PUF60	PUF60	8.05721	8.16575	8.25837	8.30053	8.06804	8.24827	8.12522	8.25225	8.06822	6.53289	5.82613	6.79875	6.38159	6.03398	-1.89411
	1260	U1 small nuclear ribonucleoprotein 70 kDa	SNRNP70	8.24993	8.3123	8.52638	8.52453	8.6628	8.70307	8.22966	8.49447	7.33177	7.30192	6.11502	7.12126	6.36919	6.18599	-1.9048
	1261	THO complex subunit 4	ALYREF	8.07324	8.47716	8.65016	8.62709	8.39093	8.4548	8.49547	8.61345	8.36246	7.27326	6.33359	6.61287	6.65854	6.21952	-1.9191
	1262	Exportin-2	CSE1L	8.9578	8.25486	8.76116	8.19529	8.30662	8.52834	8.09816	8.80484	8.37632	6.1945	6.24519	6.651	6.52111	6.96442	-1.93382
	1263	Obg-like ATPase 1	OLA1	8.83131	8.57998	8.62712	8.50833	8.60702	8.60487	8.55572	8.6585	8.20445	7.19162	6.50775	6.74517	5.98155	6.70154	-1.96807
	1264	Eukaryotic translation initiation factor 3 subunit C;Eukaryotic translation initiation factor 3 subunit C-like protein	EIF3C	7.98933	8.21867	8.43778	8.55247	8.39832	8.31323	8.34412	8.59453	7.59675	6.39016	6.44194	6.55493	6.54402	6.40323	-1.97322
	1265	Heterogeneous nuclear ribonucleoprotein L	HNRNPL	8.69083	8.5607	9.0816	8.8154	8.70204	8.65588	8.74598	9.04123	8.27265	7.35234	7.02391	6.8325	6.65202	6.34751	-1.9987
	1266	Lamin-B2	LMNB2	8.25938	8.27339	8.57344	8.80197	8.47205	8.42452	8.77303	8.57421	8.52197	6.80711	6.62668	6.51464	6.52764	6.49554	-2.00888
	1267	Chromobox protein homolog 3	CBX3	7.99957	8.13303	8.38037	8.50969	8.45831	8.4472	8.46479	8.45773	8.11291	6.87806	6.59332	6.37022	6.19143	6.11982	-2.02245
	1268	Heterogeneous nuclear ribonucleoprotein A/B	HNRNPAB	8.41412	8.58138	8.54781	8.7687	8.72274	8.80451	8.60678	8.9452	8.11939	6.9945	6.77523	6.01683	6.69876	7.05526	-2.02451
	1269	Fatty acid-binding protein, epidermal	FABP5	7.83411	8.39648	9.18193	9.34696	8.03607	7.74225	8.71781	9.14604	8.41886	6.762	6.67805	6.58599	6.78642	6.49265	-2.03415
	1270	Sorbitol dehydrogenase	SORD	8.07078	8.3904	8.83352	8.79164	8.33656	8.14073	8.41755	8.86992	7.77565	6.83441	6.64087	6.23443	6.08526	6.80663	-2.04466
	1271	Elongation factor 1-alpha 2	EEF1A2	8.76011	8.37867	8.24467	8.27474	8.35987	8.31838	8.41497	8.43101	6.3311	6.60406	6.32174	6.15319	6.18212	6.2092	-2.04654
	1272	X-ray repair cross-complementing protein 6	XRCC6	8.45326	8.85126	9.14579	9.07809	8.46377	8.29188	9.05096	9.17085	8.22326	7.39768	6.67856	6.69746	6.03817	7.23447	-2.05762
	1273	Histone H2A type 2-C;Histone H2A type 2-A;Histone H2A type 1-J;Histone H2A type 1-H;Histone H2A.J;Histone H2A type 1-D;Histone H2A type 1	HIST2H2AC	9.42042	9.51626	9.83357	9.50393	8.99121	8.89007	9.32067	9.73843	8.23732	7.48541	7.09374	7.14342	7.23779	7.62578	-2.06242
	1274	High mobility group protein B3	HMGB3	8.15461	8.28346	8.65664	8.62119	8.04313	8.07882	8.54337	8.60896	7.47	6.42338	6.19463	6.35975	6.23922	6.52334	-2.07729
	1275	Splicing factor 3B subunit 1	SF3B1	8.28178	8.27827	8.58448	8.43556	8.20118	8.44454	8.1617	8.59271	7.8507	6.23781	6.49786	6.6241	6.1672	6.09738	-2.07849
	1276	High mobility group protein HMG-I/HMG-Y	HMGA1	8.17079	8.69825	8.6727	8.70926	8.42071	8.12473	8.55	8.62853	8.55854	6.51281	6.29476	6.07309	6.69844	6.60087	-2.08166
	1277	ATP-dependent RNA helicase A	DHX9	8.4009	8.34203	8.76501	8.52541	8.33471	8.29237	8.52354	8.94846	7.5979	6.6517	6.53817	6.46785	6.42196	6.31655	-2.08567
	1278	Protein RCC2	RCC2	8.39003	8.6305	8.9197	8.77887	8.38443	8.5119	8.76218	8.92485	8.37623	7.52567	6.069	6.5115	6.77833	6.2426	-2.08823
	1279	RNA-binding protein EWS	EWSR1	8.0758	8.20211	8.37871	8.38906	8.14383	8.14123	8.12795	8.37412	7.7207	6.49316	5.93281	5.96692	6.21748	6.21757	-2.09356
	1280	Splicing factor 3B subunit 3	SF3B3	8.61671	8.68769	8.8022	8.75201	8.61353	8.6598	8.61951	8.72481	8.18915	7.09805	6.79145	6.90899	6.04365	6.13352	-2.10018
	1281	Acidic leucine-rich nuclear phosphoprotein 32 family member B	ANP32B	8.15824	8.5068	8.70413	8.73877	8.56476	8.60477	8.13893	8.73223	8.04653	6.34768	6.31525	6.93182	5.99993	6.80415	-2.10083
	1282	Lupus La protein	SSB	8.64972	8.34477	8.35457	8.40921	8.78897	8.85163	8.45402	8.39078	8.35864	6.26257	6.317	6.52431	6.43248	6.54806	-2.12464
	1283	Amphiregulin	AREG	8.37469	8.19036	8.26326	8.75014	7.91463	7.80228	8.35405	8.05346	6.63919	6.43208	5.73367	6.4772	5.58564	5.96674	-2.15057
	1284	Ras GTPase-activating protein-binding protein 1	G3BP1	8.40413	8.43677	8.64822	8.78684	8.32691	8.38645	8.79974	8.70874	8.18415	6.6134	6.35503	6.51165	6.42727	6.38655	-2.1507
	1285	Probable ATP-dependent RNA helicase DDX17	DDX17	8.28961	8.18153	8.72581	8.59381	8.37086	8.27212	8.46845	8.73325	7.71538	6.11769	6.69254	6.55601	5.99397	6.49503	-2.15633
	1286	Kallikrein-6	KLK6	8.01423	10.0815	8.37672	8.72737	8.48736	7.67665	9.36014	8.40664	6.82652	5.92571	6.15049	6.45454	6.53826	6.58126	-2.17576
	1287	FACT complex subunit SPT16	SUPT16H	8.33143	8.30036	8.65278	8.5427	8.39756	8.21096	8.4832	8.6318	7.83152	6.35507	6.38618	6.40589	6.38755	5.95574	-2.18841
	1288	Proliferating cell nuclear antigen	PCNA	8.37151	8.53783	8.8703	8.87261	8.28253	8.52677	8.91449	8.86619	8.6012	7.00009	6.76348	6.27183	6.22684	6.37859	-2.19398
	1289	Heat shock protein HSP 90-alpha	HSP90AA1	9.92259	9.77581	10.1985	10.0139	9.99282	10.1731	10.1425	10.1816	9.09251	8.3863	8.17941	8.0016	6.44789	8.50292	-2.21345
	1290	Putative heat shock protein HSP 90-beta 2	HSP90AB2P	8.6264	8.42375	8.71982	8.99315	8.38977	8.37363	8.98053	8.58548	7.69607	6.28707	6.50388	6.69795	6.67636	6.09653	-2.22137
	1291	Heterogeneous nuclear ribonucleoproteins C1/C2;Heterogeneous nuclear ribonucleoprotein C-like 1;Heterogeneous nuclear ribonucleoprotein C-like 2	HNRNPC	8.92051	8.8084	8.86297	9.06636	8.94527	8.99072	9.00582	9.02024	8.62361	7.08661	6.80579	6.50221	7.18156	6.20085	-2.22649
	1292	Acidic leucine-rich nuclear phosphoprotein 32 family member A	ANP32A	8.55351	8.28885	8.73353	9.10226	8.85361	8.94598	8.48608	8.71765	7.86889	6.69323	6.52251	6.43957	6.10209	6.99385	-2.25627
	1293	Protein SET;Protein SETSIP	SET	8.55617	8.36665	8.52933	8.58958	8.79323	8.80768	8.56084	8.59316	6.69231	6.58327	6.26623	6.6434	6.10631	6.30666	-2.26446
	1294	FACT complex subunit SSRP1	SSRP1	8.31954	8.30713	8.69999	8.65018	8.40038	8.42141	8.37012	8.7893	8.10192	6.24522	6.19815	6.27527	6.23634	6.41463	-2.28131
	1295	Nucleophosmin	NPM1	8.55703	8.57179	9.05293	9.10116	8.87802	8.83511	8.7817	9.01603	7.64148	6.72867	6.49031	6.88815	6.57085	6.51765	-2.30503
	1296	Histone H1.2	HIST1H1C	8.19376	8.33995	8.90427	8.8657	8.23078	8.04423	9.00694	8.7331	8.40681	6.23474	6.36721	6.32246	6.06305	6.24513	-2.38431
	1297	Interleukin enhancer-binding factor 3	ILF3	8.98731	9.09153	9.20997	9.26884	8.98008	8.98846	9.2011	9.23144	8.85751	7.29996	6.82887	6.80108	6.42238	6.38528	-2.39913
	1298	Heterogeneous nuclear ribonucleoprotein D0	HNRNPD	8.5586	8.69341	9.3358	9.33056	9.01444	9.04313	8.83735	9.53653	8.11608	7.08803	6.12317	6.76069	6.6605	6.84078	-2.48833
	1299	Nucleolin	NCL	9.2464	9.08016	9.46773	9.44215	9.479	9.74106	9.17702	9.43417	8.52874	6.74719	6.53507	7.3832	6.75161	7.04198	-2.56504
	1300	High mobility group protein B2	HMGB2	8.40033	8.89698	9.20512	9.27017	8.48941	8.65181	9.32329	9.23674	8.06759	6.04563	6.44576	6.45155	6.25931	6.41742	-2.70549
	1301	High mobility group protein B1;Putative high mobility group protein B1-like 1	HMGB1	8.9678	9.1733	9.47929	9.60907	9.2023	9.2785	9.65233	9.53537	8.46076	7.02506	6.07241	6.41592	6.24526	6.44026	-3.01969

## Sheet: TEST_C_TEST Top 50
		Protein names	Gene names	LFQ intensity 2	LFQ intensity 3	LFQ intensity 4	LFQ intensity 5	LFQ intensity 6	LFQ intensity 7	LFQ intensity 8	LFQ intensity 9	LFQ intensity 10	LFQ intensity 11	LFQ intensity 12	LFQ intensity 13	LFQ intensity 14	LFQ intensity 15	Student's T-test Difference
		T	T	C_CTRL	C_CTRL	C_TEST	C_TEST	C_TEST	C_TEST	C_TEST	C_TEST	S_CTRL	S_TEST	S_TEST	S_TEST	S_TEST	S_TEST	S_TEST_C_TEST
	#			BxPC-3	Panc-1	PCC-1	PCC-2	PCC-3	PCC-4	PCC-5	PCC-6	HPaSteC	PSC-2	PSC-3	PSC-4	PSC-5	PSC-6	N																		Category	Number	% of total	% of DR
1	1	Collagen alpha-1(I) chain	COL1A1	5.54234	5.67201	5.82551	5.88073	5.82334	5.90591	5.48151	5.79739	10.3837	10.8246	10.736	10.8288	10.9004	10.7246	5.01714		5.54234	5.67201	5.82551	5.88073	5.82334	5.90591	5.48151	5.79739	10.3837	10.8246	10.736	10.8288	10.9004	10.7246	COL1A1		Other proteins	3209	100
2	2	Insulin-like growth factor-binding protein 7	IGFBP7	5.59677	4.92101	5.14395	5.07871	5.37577	5.53579	6.77313	6.45	9.45678	10.5844	10.556	10.5238	10.763	10.266	4.81241		5.59677	4.92101	5.14395	5.07871	5.37577	5.53579	6.77313	6.45	9.45678	10.5844	10.556	10.5238	10.763	10.266	IGFBP7		Differentially regulated proteins	1301	40.5422
3	3	Fibrillin-1	FBN1	5.8589	4.96016	5.65379	5.44196	5.69853	5.58204	5.49859	5.44799	9.6861	9.80251	10.0648	10.0559	10.2552	9.91922	4.46571		5.8589	4.96016	5.65379	5.44196	5.69853	5.58204	5.49859	5.44799	9.6861	9.80251	10.0648	10.0559	10.2552	9.91922	FBN1		Up-regulated proteins	213	6.63758	16.372
4	4	Lumican	LUM	5.79966	6.25751	5.74522	5.34727	6.45111	6.03302	5.331	5.41951	9.7998	10.4216	9.89792	9.93211	10.3564	9.34887	4.27019		5.79966	6.25751	5.74522	5.34727	6.45111	6.03302	5.331	5.41951	9.7998	10.4216	9.89792	9.93211	10.3564	9.34887	LUM		Down-regulated	1088	33.9046	83.628
5	5	Collagen alpha-1(III) chain	COL3A1	5.70272	6.11344	5.93515	5.6853	5.6906	5.67384	5.61746	5.77067	10.2769	10.1211	9.51363	9.58125	9.95657	10.1713	4.13994		5.70272	6.11344	5.93515	5.6853	5.6906	5.67384	5.61746	5.77067	10.2769	10.1211	9.51363	9.58125	9.95657	10.1713	COL3A1
6	6	Transgelin	TAGLN	6.11414	4.96275	5.31351	5.57907	5.49343	5.67517	5.36637	5.25566	6.63845	9.7457	9.56978	9.41179	8.82226	9.70999	4.0047		6.11414	4.96275	5.31351	5.57907	5.49343	5.67517	5.36637	5.25566	6.63845	9.7457	9.56978	9.41179	8.82226	9.70999	TAGLN
7	7	Periostin	POSTN	5.4951	5.18574	5.69471	5.87951	5.79234	5.32976	6.01561	6.42869	9.24628	9.73359	10.2466	10.1493	9.98523	9.18515	4.00322		5.4951	5.18574	5.69471	5.87951	5.79234	5.32976	6.01561	6.42869	9.24628	9.73359	10.2466	10.1493	9.98523	9.18515	POSTN
8	8	Collagen alpha-2(I) chain	COL1A2	7.75443	9.4049	6.14173	6.00924	8.82202	6.55377	6.48249	5.8568	10.5832	10.8074	10.473	10.5478	10.7311	10.6589	3.99927		7.75443	9.4049	6.14173	6.00924	8.82202	6.55377	6.48249	5.8568	10.5832	10.8074	10.473	10.5478	10.7311	10.6589	COL1A2
9	9	72 kDa type IV collagenase;PEX	MMP2	6.51344	5.67479	6.67172	5.78617	5.56303	6.53821	5.72634	5.79157	9.73881	10.0817	9.89122	9.96855	10.1062	9.59926	3.91656		6.51344	5.67479	6.67172	5.78617	5.56303	6.53821	5.72634	5.79157	9.73881	10.0817	9.89122	9.96855	10.1062	9.59926	MMP2
10	10	Collagen alpha-2(IV) chain;Canstatin	COL4A2	6.47881	6.78823	5.85146	5.79196	6.14517	6.3629	6.3755	5.93923	8.98363	9.73648	9.5789	9.59422	9.62326	9.87484	3.60384		6.47881	6.78823	5.85146	5.79196	6.14517	6.3629	6.3755	5.93923	8.98363	9.73648	9.5789	9.59422	9.62326	9.87484	COL4A2
11	11	Fibronectin;Anastellin;Ugl-Y1;Ugl-Y2;Ugl-Y3	FN1	5.73194	7.02674	7.35265	7.14067	6.3689	6.56865	8.58347	7.5292	10.5967	10.8938	10.5575	10.7309	10.6897	10.5921	3.43555		5.73194	7.02674	7.35265	7.14067	6.3689	6.56865	8.58347	7.5292	10.5967	10.8938	10.5575	10.7309	10.6897	10.5921	FN1
12	12	Collagen alpha-1(IV) chain;Arresten	COL4A1	6.69549	6.60234	5.86499	5.71168	5.84488	6.8035	6.01824	6.69766	8.27275	9.39366	9.33931	9.29938	9.28224	9.65648	3.23739		6.69549	6.60234	5.86499	5.71168	5.84488	6.8035	6.01824	6.69766	8.27275	9.39366	9.33931	9.29938	9.28224	9.65648	COL4A1
13	13	Transforming growth factor-beta-induced protein ig-h3	TGFBI	7.07214	8.73355	5.67357	5.89631	8.56564	6.48126	6.28328	5.61301	10.1211	10.0939	9.43508	9.26818	9.58043	9.66226	3.18914		7.07214	8.73355	5.67357	5.89631	8.56564	6.48126	6.28328	5.61301	10.1211	10.0939	9.43508	9.26818	9.58043	9.66226	TGFBI
14	14	Decorin	DCN	6.34514	6.39905	6.149	6.66848	6.66837	6.60563	6.4048	6.7342	9.83152	10.0789	9.48366	9.50958	9.66008	9.52224	3.11247		6.34514	6.39905	6.149	6.66848	6.66837	6.60563	6.4048	6.7342	9.83152	10.0789	9.48366	9.50958	9.66008	9.52224	DCN
15	15	Biglycan	BGN	6.47892	6.66307	7.02073	6.17783	6.51958	6.79561	6.45304	6.30531	8.54253	10.0662	9.17751	9.59374	9.31492	10.017	3.08852		6.47892	6.66307	7.02073	6.17783	6.51958	6.79561	6.45304	6.30531	8.54253	10.0662	9.17751	9.59374	9.31492	10.017	BGN
16	16	Insulin-like growth factor-binding protein 5	IGFBP5	6.27389	5.72244	5.75935	5.83802	6.13491	6.28169	5.98286	6.58735	9.29673	9.32129	8.54549	9.55326	9.07551	9.28387	3.05852		6.27389	5.72244	5.75935	5.83802	6.13491	6.28169	5.98286	6.58735	9.29673	9.32129	8.54549	9.55326	9.07551	9.28387	IGFBP5
17	17	Thrombospondin-2	THBS2	5.96486	5.85032	6.56129	6.87745	6.19753	6.24864	6.17846	6.4823	7.76818	10.0516	9.38342	9.90295	8.44509	8.88609	2.90956		5.96486	5.85032	6.56129	6.87745	6.19753	6.24864	6.17846	6.4823	7.76818	10.0516	9.38342	9.90295	8.44509	8.88609	THBS2
18	18	Dickkopf-related protein 3	DKK3	6.49365	6.40995	6.49567	6.40066	6.21812	6.37643	6.62008	6.80027	8.58335	9.4955	9.01899	8.83393	9.45684	9.57429	2.79071		6.49365	6.40995	6.49567	6.40066	6.21812	6.37643	6.62008	6.80027	8.58335	9.4955	9.01899	8.83393	9.45684	9.57429	DKK3
19	19	Caldesmon	CALD1	6.20398	6.52481	6.62121	6.63738	7.03547	6.98759	6.60978	6.26799	8.39192	9.58101	9.6594	9.5561	8.77806	9.54005	2.72969		6.20398	6.52481	6.62121	6.63738	7.03547	6.98759	6.60978	6.26799	8.39192	9.58101	9.6594	9.5561	8.77806	9.54005	CALD1
20	20	Cartilage oligomeric matrix protein	COMP	6.53649	5.71835	6.19723	5.45693	5.49272	6.40585	6.40109	6.83075	5.57915	8.60283	9.82898	9.66854	9.46373	6.13168	2.60839		6.53649	5.71835	6.19723	5.45693	5.49272	6.40585	6.40109	6.83075	5.57915	8.60283	9.82898	9.66854	9.46373	6.13168	COMP
21	21	SPARC	SPARC	7.31122	7.89226	7.56086	8.62369	7.51089	7.133	9.55023	8.121	9.9853	10.6536	10.6464	10.6488	10.9113	10.5041	2.58957		7.31122	7.89226	7.56086	8.62369	7.51089	7.133	9.55023	8.121	9.9853	10.6536	10.6464	10.6488	10.9113	10.5041	SPARC
22	22	Insulin-like growth factor-binding protein 4	IGFBP4	6.82647	8.5586	6.49155	6.63908	7.32191	6.7706	6.42034	6.69345	9.23518	9.35342	9.23588	9.2895	9.32836	9.29563	2.57774		6.82647	8.5586	6.49155	6.63908	7.32191	6.7706	6.42034	6.69345	9.23518	9.35342	9.23588	9.2895	9.32836	9.29563	IGFBP4
23	23	Latent-transforming growth factor beta-binding protein 2	LTBP2	6.51383	6.63629	6.4968	6.46416	6.53698	6.43592	6.52477	6.75459	8.11504	9.24586	8.97377	9.18113	9.26675	8.86013	2.56999		6.51383	6.63629	6.4968	6.46416	6.53698	6.43592	6.52477	6.75459	8.11504	9.24586	8.97377	9.18113	9.26675	8.86013	LTBP2
24	24	Connective tissue growth factor	CTGF	6.89279	6.80455	6.85259	6.64037	6.45446	6.3763	7.11076	5.92335	7.66218	8.52969	9.3524	9.21709	9.05565	9.42454	2.55623		6.89279	6.80455	6.85259	6.64037	6.45446	6.3763	7.11076	5.92335	7.66218	8.52969	9.3524	9.21709	9.05565	9.42454	CTGF
25	25	Collagen alpha-1(V) chain	COL5A1	6.64497	6.58198	7.4682	7.58079	6.08769	6.67982	6.23072	6.29609	9.1322	9.27059	9.29462	8.93273	9.30462	9.26489	2.4896		6.64497	6.58198	7.4682	7.58079	6.08769	6.67982	6.23072	6.29609	9.1322	9.27059	9.29462	8.93273	9.30462	9.26489	COL5A1
26	1277	ATP-dependent RNA helicase A	DHX9	8.4009	8.34203	8.76501	8.52541	8.33471	8.29237	8.52354	8.94846	7.5979	6.6517	6.53817	6.46785	6.42196	6.31655	-2.08567		8.4009	8.34203	8.76501	8.52541	8.33471	8.29237	8.52354	8.94846	7.5979	6.6517	6.53817	6.46785	6.42196	6.31655	DHX9
27	1278	Protein RCC2	RCC2	8.39003	8.6305	8.9197	8.77887	8.38443	8.5119	8.76218	8.92485	8.37623	7.52567	6.069	6.5115	6.77833	6.2426	-2.08823		8.39003	8.6305	8.9197	8.77887	8.38443	8.5119	8.76218	8.92485	8.37623	7.52567	6.069	6.5115	6.77833	6.2426	RCC2
28	1279	RNA-binding protein EWS	EWSR1	8.0758	8.20211	8.37871	8.38906	8.14383	8.14123	8.12795	8.37412	7.7207	6.49316	5.93281	5.96692	6.21748	6.21757	-2.09356		8.0758	8.20211	8.37871	8.38906	8.14383	8.14123	8.12795	8.37412	7.7207	6.49316	5.93281	5.96692	6.21748	6.21757	EWSR1
29	1280	Splicing factor 3B subunit 3	SF3B3	8.61671	8.68769	8.8022	8.75201	8.61353	8.6598	8.61951	8.72481	8.18915	7.09805	6.79145	6.90899	6.04365	6.13352	-2.10018		8.61671	8.68769	8.8022	8.75201	8.61353	8.6598	8.61951	8.72481	8.18915	7.09805	6.79145	6.90899	6.04365	6.13352	SF3B3
30	1281	Acidic leucine-rich nuclear phosphoprotein 32 family member B	ANP32B	8.15824	8.5068	8.70413	8.73877	8.56476	8.60477	8.13893	8.73223	8.04653	6.34768	6.31525	6.93182	5.99993	6.80415	-2.10083		8.15824	8.5068	8.70413	8.73877	8.56476	8.60477	8.13893	8.73223	8.04653	6.34768	6.31525	6.93182	5.99993	6.80415	ANP32B
31	1282	Lupus La protein	SSB	8.64972	8.34477	8.35457	8.40921	8.78897	8.85163	8.45402	8.39078	8.35864	6.26257	6.317	6.52431	6.43248	6.54806	-2.12464		8.64972	8.34477	8.35457	8.40921	8.78897	8.85163	8.45402	8.39078	8.35864	6.26257	6.317	6.52431	6.43248	6.54806	SSB
32	1283	Amphiregulin	AREG	8.37469	8.19036	8.26326	8.75014	7.91463	7.80228	8.35405	8.05346	6.63919	6.43208	5.73367	6.4772	5.58564	5.96674	-2.15057		8.37469	8.19036	8.26326	8.75014	7.91463	7.80228	8.35405	8.05346	6.63919	6.43208	5.73367	6.4772	5.58564	5.96674	AREG
33	1284	Ras GTPase-activating protein-binding protein 1	G3BP1	8.40413	8.43677	8.64822	8.78684	8.32691	8.38645	8.79974	8.70874	8.18415	6.6134	6.35503	6.51165	6.42727	6.38655	-2.1507		8.40413	8.43677	8.64822	8.78684	8.32691	8.38645	8.79974	8.70874	8.18415	6.6134	6.35503	6.51165	6.42727	6.38655	G3BP1
34	1285	Probable ATP-dependent RNA helicase DDX17	DDX17	8.28961	8.18153	8.72581	8.59381	8.37086	8.27212	8.46845	8.73325	7.71538	6.11769	6.69254	6.55601	5.99397	6.49503	-2.15633		8.28961	8.18153	8.72581	8.59381	8.37086	8.27212	8.46845	8.73325	7.71538	6.11769	6.69254	6.55601	5.99397	6.49503	DDX17
35	1286	Kallikrein-6	KLK6	8.01423	10.0815	8.37672	8.72737	8.48736	7.67665	9.36014	8.40664	6.82652	5.92571	6.15049	6.45454	6.53826	6.58126	-2.17576		8.01423	10.0815	8.37672	8.72737	8.48736	7.67665	9.36014	8.40664	6.82652	5.92571	6.15049	6.45454	6.53826	6.58126	KLK6
36	1287	FACT complex subunit SPT16	SUPT16H	8.33143	8.30036	8.65278	8.5427	8.39756	8.21096	8.4832	8.6318	7.83152	6.35507	6.38618	6.40589	6.38755	5.95574	-2.18841		8.33143	8.30036	8.65278	8.5427	8.39756	8.21096	8.4832	8.6318	7.83152	6.35507	6.38618	6.40589	6.38755	5.95574	SUPT16H
37	1288	Proliferating cell nuclear antigen	PCNA	8.37151	8.53783	8.8703	8.87261	8.28253	8.52677	8.91449	8.86619	8.6012	7.00009	6.76348	6.27183	6.22684	6.37859	-2.19398		8.37151	8.53783	8.8703	8.87261	8.28253	8.52677	8.91449	8.86619	8.6012	7.00009	6.76348	6.27183	6.22684	6.37859	PCNA
38	1289	Heat shock protein HSP 90-alpha	HSP90AA1	9.92259	9.77581	10.1985	10.0139	9.99282	10.1731	10.1425	10.1816	9.09251	8.3863	8.17941	8.0016	6.44789	8.50292	-2.21345		9.92259	9.77581	10.1985	10.0139	9.99282	10.1731	10.1425	10.1816	9.09251	8.3863	8.17941	8.0016	6.44789	8.50292	HSP90AA1
39	1290	Putative heat shock protein HSP 90-beta 2	HSP90AB2P	8.6264	8.42375	8.71982	8.99315	8.38977	8.37363	8.98053	8.58548	7.69607	6.28707	6.50388	6.69795	6.67636	6.09653	-2.22137		8.6264	8.42375	8.71982	8.99315	8.38977	8.37363	8.98053	8.58548	7.69607	6.28707	6.50388	6.69795	6.67636	6.09653	HSP90AB2P
40	1291	Heterogeneous nuclear ribonucleoproteins C1/C2;Heterogeneous nuclear ribonucleoprotein C-like 1;Heterogeneous nuclear ribonucleoprotein C-like 2	HNRNPC	8.92051	8.8084	8.86297	9.06636	8.94527	8.99072	9.00582	9.02024	8.62361	7.08661	6.80579	6.50221	7.18156	6.20085	-2.22649		8.92051	8.8084	8.86297	9.06636	8.94527	8.99072	9.00582	9.02024	8.62361	7.08661	6.80579	6.50221	7.18156	6.20085	HNRNPC
41	1292	Acidic leucine-rich nuclear phosphoprotein 32 family member A	ANP32A	8.55351	8.28885	8.73353	9.10226	8.85361	8.94598	8.48608	8.71765	7.86889	6.69323	6.52251	6.43957	6.10209	6.99385	-2.25627		8.55351	8.28885	8.73353	9.10226	8.85361	8.94598	8.48608	8.71765	7.86889	6.69323	6.52251	6.43957	6.10209	6.99385	ANP32A
42	1293	Protein SET;Protein SETSIP	SET	8.55617	8.36665	8.52933	8.58958	8.79323	8.80768	8.56084	8.59316	6.69231	6.58327	6.26623	6.6434	6.10631	6.30666	-2.26446		8.55617	8.36665	8.52933	8.58958	8.79323	8.80768	8.56084	8.59316	6.69231	6.58327	6.26623	6.6434	6.10631	6.30666	SET
43	1294	FACT complex subunit SSRP1	SSRP1	8.31954	8.30713	8.69999	8.65018	8.40038	8.42141	8.37012	8.7893	8.10192	6.24522	6.19815	6.27527	6.23634	6.41463	-2.28131		8.31954	8.30713	8.69999	8.65018	8.40038	8.42141	8.37012	8.7893	8.10192	6.24522	6.19815	6.27527	6.23634	6.41463	SSRP1
44	1295	Nucleophosmin	NPM1	8.55703	8.57179	9.05293	9.10116	8.87802	8.83511	8.7817	9.01603	7.64148	6.72867	6.49031	6.88815	6.57085	6.51765	-2.30503		8.55703	8.57179	9.05293	9.10116	8.87802	8.83511	8.7817	9.01603	7.64148	6.72867	6.49031	6.88815	6.57085	6.51765	NPM1
45	1296	Histone H1.2	HIST1H1C	8.19376	8.33995	8.90427	8.8657	8.23078	8.04423	9.00694	8.7331	8.40681	6.23474	6.36721	6.32246	6.06305	6.24513	-2.38431		8.19376	8.33995	8.90427	8.8657	8.23078	8.04423	9.00694	8.7331	8.40681	6.23474	6.36721	6.32246	6.06305	6.24513	HIST1H1C
46	1297	Interleukin enhancer-binding factor 3	ILF3	8.98731	9.09153	9.20997	9.26884	8.98008	8.98846	9.2011	9.23144	8.85751	7.29996	6.82887	6.80108	6.42238	6.38528	-2.39913		8.98731	9.09153	9.20997	9.26884	8.98008	8.98846	9.2011	9.23144	8.85751	7.29996	6.82887	6.80108	6.42238	6.38528	ILF3
47	1298	Heterogeneous nuclear ribonucleoprotein D0	HNRNPD	8.5586	8.69341	9.3358	9.33056	9.01444	9.04313	8.83735	9.53653	8.11608	7.08803	6.12317	6.76069	6.6605	6.84078	-2.48833		8.5586	8.69341	9.3358	9.33056	9.01444	9.04313	8.83735	9.53653	8.11608	7.08803	6.12317	6.76069	6.6605	6.84078	HNRNPD
48	1299	Nucleolin	NCL	9.2464	9.08016	9.46773	9.44215	9.479	9.74106	9.17702	9.43417	8.52874	6.74719	6.53507	7.3832	6.75161	7.04198	-2.56504		9.2464	9.08016	9.46773	9.44215	9.479	9.74106	9.17702	9.43417	8.52874	6.74719	6.53507	7.3832	6.75161	7.04198	NCL
49	1300	High mobility group protein B2	HMGB2	8.40033	8.89698	9.20512	9.27017	8.48941	8.65181	9.32329	9.23674	8.06759	6.04563	6.44576	6.45155	6.25931	6.41742	-2.70549		8.40033	8.89698	9.20512	9.27017	8.48941	8.65181	9.32329	9.23674	8.06759	6.04563	6.44576	6.45155	6.25931	6.41742	HMGB2
50	1301	High mobility group protein B1;Putative high mobility group protein B1-like 1	HMGB1	8.9678	9.1733	9.47929	9.60907	9.2023	9.2785	9.65233	9.53537	8.46076	7.02506	6.07241	6.41592	6.24526	6.44026	-3.01969		8.9678	9.1733	9.47929	9.60907	9.2023	9.2785	9.65233	9.53537	8.46076	7.02506	6.07241	6.41592	6.24526	6.44026	HMGB1

## Sheet: TEST_C_TEST ALL + t test
		Protein names	Gene names	Student's T-test Difference
		T	T	S_TEST_C_TEST
	#			N		Category	Number	%
	1	Collagen alpha-1(I) chain	COL1A1	5.01714		Total identified proteins	3209	100
	2	Insulin-like growth factor-binding protein 7	IGFBP7	4.81241		Differentially regulated proteins	1301	40.5422
	3	Fibrillin-1	FBN1	4.46571		Up-regulated proteins	213	6.63758
	4	Lumican	LUM	4.27019		Down-regulated	1088	33.9046
	5	Collagen alpha-1(III) chain	COL3A1	4.13994
	6	Transgelin	TAGLN	4.0047
	7	Periostin	POSTN	4.00322
	8	Collagen alpha-2(I) chain	COL1A2	3.99927
	9	72 kDa type IV collagenase;PEX	MMP2	3.91656
	10	Collagen alpha-2(IV) chain;Canstatin	COL4A2	3.60384
	11	Fibronectin;Anastellin;Ugl-Y1;Ugl-Y2;Ugl-Y3	FN1	3.43555
	12	Collagen alpha-1(IV) chain;Arresten	COL4A1	3.23739
	13	Transforming growth factor-beta-induced protein ig-h3	TGFBI	3.18914
	14	Decorin	DCN	3.11247
	15	Biglycan	BGN	3.08852
	16	Insulin-like growth factor-binding protein 5	IGFBP5	3.05852
	17	Thrombospondin-2	THBS2	2.90956
	18	Dickkopf-related protein 3	DKK3	2.79071
	19	Caldesmon	CALD1	2.72969
	20	Cartilage oligomeric matrix protein	COMP	2.60839
	21	SPARC	SPARC	2.58957
	22	Insulin-like growth factor-binding protein 4	IGFBP4	2.57774
	23	Latent-transforming growth factor beta-binding protein 2	LTBP2	2.56999
	24	Connective tissue growth factor	CTGF	2.55623
	25	Collagen alpha-1(V) chain	COL5A1	2.4896
	26	Adipocyte enhancer-binding protein 1	AEBP1	2.467
	27	Thrombospondin-1	THBS1	2.40618
	28	Coiled-coil domain-containing protein 80	CCDC80	2.37926
	29	Protein-lysine 6-oxidase	LOX	2.28388
	30	Integrin beta-like protein 1	ITGBL1	2.27531
	31	Insulin-like growth factor-binding protein 3	IGFBP3	2.26112
	32	Latent-transforming growth factor beta-binding protein 1	LTBP1	2.24576
	33	Collagen alpha-3(VI) chain	COL6A3	2.17563
	34	Fibulin-5	FBLN5	2.1571
	35	Collagen alpha-2(V) chain	COL5A2	2.14054
	36	Matrix-remodeling-associated protein 5	MXRA5	2.11588
	37	Extracellular matrix protein 1	ECM1	2.09776
	38	Collagen alpha-1(XI) chain	COL11A1	2.08321
	39	Pentraxin-related protein PTX3	PTX3	2.0756
	40	Complement C1r subcomponent;Complement C1r subcomponent heavy chain;Complement C1r subcomponent light chain	C1R	2.05361
	41	Complement C1s subcomponent;Complement C1s subcomponent heavy chain;Complement C1s subcomponent light chain	C1S	2.04982
	42	Complement factor H	CFH	2.0202
	43	Follistatin-related protein 1	FSTL1	1.94515
	44	Laminin subunit alpha-4	LAMA4	1.94255
	45	Prolow-density lipoprotein receptor-related protein 1;Low-density lipoprotein receptor-related protein 1 85 kDa subunit;Low-density lipoprotein receptor-related protein 1 515 kDa subunit;Low-density lipoprotein receptor-related protein 1 intracellular domain	LRP1	1.9377
	46	Serine protease HTRA1	HTRA1	1.89448
	47	Retinoic acid receptor responder protein 2	RARRES2	1.85237
	48	Plasminogen activator inhibitor 1	SERPINE1	1.81533
	49	Thrombospondin-3	THBS3	1.79608
	50	Cadherin-2	CDH2	1.79434
	51	Nidogen-1	NID1	1.68744
	52	Stanniocalcin-2	STC2	1.66169
	53	Tropomyosin beta chain	TPM2	1.63851
	54	Peroxidasin homolog	PXDN	1.57354
	55	Semaphorin-7A	SEMA7A	1.53074
	56	Pregnancy-specific beta-1-glycoprotein 5	PSG5	1.52847
	57	Pappalysin-1	PAPPA	1.4747
	58	Vimentin	VIM	1.46331
	59	Calumenin	CALU	1.46035
	60	Tetranectin	CLEC3B	1.45179
	61	Procollagen-lysine,2-oxoglutarate 5-dioxygenase 2	PLOD2	1.44167
	62	EGF-containing fibulin-like extracellular matrix protein 2	EFEMP2	1.42795
	63	Neurobeachin	NBEA	1.41748
	64	Laminin subunit alpha-2	LAMA2	1.417
	65	Anthrax toxin receptor 1	ANTXR1	1.40909
	66	Astrocytic phosphoprotein PEA-15	PEA15	1.4025
	67	Versican core protein	VCAN	1.3971
	68	Prostaglandin-H2 D-isomerase	PTGDS	1.3966
	69	Microtubule-associated protein 1B;MAP1B heavy chain;MAP1 light chain LC1	MAP1B	1.33481
	70	Glia-derived nexin	SERPINE2	1.29761
	71	Neogenin	NEO1	1.29027
	72	Growth arrest-specific protein 6	GAS6	1.28156
	73	EMILIN-1	EMILIN1	1.27741
	74	Serine protease 23	PRSS23	1.25489
	75	Laminin subunit beta-1	LAMB1	1.23868
	76	Cell migration-inducing and hyaluronan-binding protein	CEMIP	1.23496
	77	Sushi, von Willebrand factor type A, EGF and pentraxin domain-containing protein 1	SVEP1	1.23149
	78	Exostosin-2	EXT2	1.22975
	79	Retinol-binding protein 4;Plasma retinol-binding protein(1-182);Plasma retinol-binding protein(1-181);Plasma retinol-binding protein(1-179);Plasma retinol-binding protein(1-176)	RBP4	1.19678
	80	Vasorin	VASN	1.19617
	81	Acid ceramidase;Acid ceramidase subunit alpha;Acid ceramidase subunit beta	ASAH1	1.15015
	82	Angiopoietin-related protein 4	ANGPTL4	1.14123
	83	Carboxypeptidase A4	CPA4	1.13667
	84	Collagen alpha-1(XII) chain	COL12A1	1.12982
	85	Filamin-C	FLNC	1.12913
	86	Beta-mannosidase	MANBA	1.11904
	87	Tropomyosin alpha-4 chain	TPM4	1.11535
	88	Neuropilin-1	NRP1	1.11083
	89	Lysyl oxidase homolog 2	LOXL2	1.1094
	90	MAM domain-containing protein 2	MAMDC2	1.10236
	91	Hyaluronan and proteoglycan link protein 3	HAPLN3	1.09256
	92	Follistatin-related protein 3	FSTL3	1.08396
	93	Laminin subunit gamma-1	LAMC1	1.0822
	94	Plasma protease C1 inhibitor	SERPING1	1.07776
	95	Lactadherin;Lactadherin short form;Medin	MFGE8	1.06188
	96	Alpha-actinin-1	ACTN1	1.06032
	97	Four and a half LIM domains protein 2	FHL2	1.05779
	98	Tropomyosin alpha-1 chain	TPM1	1.05159
	99	Beta-hexosaminidase subunit alpha	HEXA	1.02991
	100	Monocyte differentiation antigen CD14;Monocyte differentiation antigen CD14, urinary form;Monocyte differentiation antigen CD14, membrane-bound form	CD14	1.02883
	101	Fermitin family homolog 2	FERMT2	1.02788
	102	Collagen alpha-2(VI) chain	COL6A2	1.01737
	103	Exostosin-1	EXT1	0.99083
	104	Arylsulfatase A;Arylsulfatase A component B;Arylsulfatase A component C	ARSA	0.976273
	105	Tissue-type plasminogen activator;Tissue-type plasminogen activator chain A;Tissue-type plasminogen activator chain B	PLAT	0.975626
	106	Vascular endothelial growth factor C	VEGFC	0.960749
	107	Cysteine and glycine-rich protein 2	CSRP2	0.949777
	108	Zyxin	ZYX	0.939595
	109	Macrophage colony-stimulating factor 1;Processed macrophage colony-stimulating factor 1	CSF1	0.918349
	110	Insulin-like growth factor II;Insulin-like growth factor II;Insulin-like growth factor II Ala-25 Del;Preptin	IGF2	0.897987
	111	Sushi repeat-containing protein SRPX2	SRPX2	0.89755
	112	Collagen triple helix repeat-containing protein 1	CTHRC1	0.895312
	113	Glypican-1;Secreted glypican-1	GPC1	0.892676
	114	Lysyl oxidase homolog 1	LOXL1	0.884002
	115	Olfactomedin-like protein 3	OLFML3	0.879805
	116	Peptidyl-prolyl cis-trans isomerase FKBP10	FKBP10	0.878392
	117	Putative phospholipase B-like 2;Putative phospholipase B-like 2 32 kDa form;Putative phospholipase B-like 2 45 kDa form	PLBD2	0.877962
	118	Signal transducing adapter molecule 1	STAM	0.87433
	119	Actin, cytoplasmic 1;Actin, cytoplasmic 1, N-terminally processed	ACTB	0.852229
	120	Glypican-4;Secreted glypican-4	GPC4	0.850958
	121	Neurofascin	NFASC	0.830599
	122	Lysosome-associated membrane glycoprotein 1	LAMP1	0.825948
	123	Carboxypeptidase E	CPE	0.824571
	124	N-acetylglucosamine-6-sulfatase	GNS	0.799396
	125	Ras suppressor protein 1	RSU1	0.797534
	126	C-type mannose receptor 2	MRC2	0.795403
	127	Filamin-A	FLNA	0.792759
	128	SH3 domain-binding glutamic acid-rich-like protein	SH3BGRL	0.789504
	129	Peptidyl-prolyl cis-trans isomerase FKBP9	FKBP9	0.776376
	130	Lysosomal protective protein;Lysosomal protective protein 32 kDa chain;Lysosomal protective protein 20 kDa chain	CTSA	0.772591
	131	Alpha-N-acetylglucosaminidase;Alpha-N-acetylglucosaminidase 82 kDa form;Alpha-N-acetylglucosaminidase 77 kDa form	NAGLU	0.742905
	132	Collagen alpha-1(VI) chain	COL6A1	0.735273
	133	Lysosome-associated membrane glycoprotein 2	LAMP2	0.725603
	134	PDZ and LIM domain protein 7	PDLIM7	0.722079
	135	Dihydropyrimidinase-related protein 3	DPYSL3	0.716175
	136	LIM domain only protein 7	LMO7	0.712098
	137	Myristoylated alanine-rich C-kinase substrate	MARCKS	0.709647
	138	Complement factor B;Complement factor B Ba fragment;Complement factor B Bb fragment	CFB	0.708352
	139	Cysteine and glycine-rich protein 1	CSRP1	0.705919
	140	Secernin-1	SCRN1	0.700097
	141	Metalloproteinase inhibitor 1	TIMP1	0.694968
	142	Integral membrane protein 2B;BRI2, membrane form;BRI2 intracellular domain;BRI2C, soluble form;Bri23 peptide	ITM2B	0.671856
	143	Laminin subunit beta-2	LAMB2	0.65204
	144	Cathepsin D;Cathepsin D light chain;Cathepsin D heavy chain	CTSD	0.651621
	145	Four and a half LIM domains protein 1	FHL1	0.651157
	146	Beta-1,4-glucuronyltransferase 1	B4GAT1	0.648543
	147	Alpha-parvin	PARVA	0.644977
	148	Prolyl 3-hydroxylase 1	LEPRE1	0.641544
	149	Serpin H1	SERPINH1	0.640823
	150	Pigment epithelium-derived factor	SERPINF1	0.637256
	151	Alpha-actinin-4	ACTN4	0.621563
	152	Plastin-3	PLS3	0.618407
	153	Beta-1,4-galactosyltransferase 1;Lactose synthase A protein;N-acetyllactosamine synthase;Beta-N-acetylglucosaminylglycopeptide beta-1,4-galactosyltransferase;Beta-N-acetylglucosaminyl-glycolipid beta-1,4-galactosyltransferase;Processed beta-1,4-galactosyltransferase 1	B4GALT1	0.609439
	154	Glutaminyl-peptide cyclotransferase	QPCT	0.605304
	155	Basement membrane-specific heparan sulfate proteoglycan core protein;Endorepellin;LG3 peptide	HSPG2	0.598142
	156	Cathepsin Z	CTSZ	0.593905
	157	Protein CYR61	CYR61	0.589542
	158	Calmodulin-1	CALM1	0.587688
	159	Annexin A2;Putative annexin A2-like protein	ANXA2	0.572931
	160	RGM domain family member B	RGMB	0.565028
	161	Tyrosine-protein kinase receptor UFO	AXL	0.547682
	162	Epididymal secretory protein E1	NPC2	0.546564
	163	Calponin-3	CNN3	0.539521
	164	Myosin regulatory light chain 12A;Myosin regulatory light chain 12B	MYL12A	0.539233
	165	Beta-2-microglobulin;Beta-2-microglobulin form pI 5.3	B2M	0.536787
	166	Ribonuclease 4	RNASE4	0.523355
	167	Sulfhydryl oxidase 1	QSOX1	0.510046
	168	Metalloproteinase inhibitor 2	TIMP2	0.509085
	169	PDZ and LIM domain protein 1	PDLIM1	0.50696
	170	Aspartate aminotransferase, cytoplasmic	GOT1	0.500819
	171	Dihydropyrimidinase-related protein 2	DPYSL2	0.493597
	172	Group XV phospholipase A2	PLA2G15	0.488395
	173	Destrin	DSTN	0.487105
	174	Reticulocalbin-1	RCN1	0.474703
	175	Beta-hexosaminidase subunit beta;Beta-hexosaminidase subunit beta chain B;Beta-hexosaminidase subunit beta chain A	HEXB	0.463878
	176	LIM and SH3 domain protein 1	LASP1	0.456569
	177	Cathepsin B;Cathepsin B light chain;Cathepsin B heavy chain	CTSB	0.442485
	178	Actin, cytoplasmic 2;Actin, cytoplasmic 2, N-terminally processed	ACTG1	0.440454
	179	Nucleotide exchange factor SIL1	SIL1	0.411183
	180	N-acetylgalactosamine-6-sulfatase	GALNS	0.403463
	181	Intercellular adhesion molecule 1	ICAM1	0.396258
	182	Cytoplasmic dynein 1 light intermediate chain 2	DYNC1LI2	0.388569
	183	Inactive tyrosine-protein kinase 7	PTK7	0.3882
	184	Palladin	PALLD	0.385572
	185	Cysteine-rich motor neuron 1 protein;Processed cysteine-rich motor neuron 1 protein	CRIM1	0.374972
	186	Cofilin-2	CFL2	0.372638
	187	Microtubule-associated protein 4	MAP4	0.370988
	188	Calponin-2	CNN2	0.365234
	189	Procollagen-lysine,2-oxoglutarate 5-dioxygenase 1	PLOD1	0.359527
	190	Nucleobindin-2;Nesfatin-1	NUCB2	0.358367
	191	Lysosomal Pro-X carboxypeptidase	PRCP	0.351819
	192	Heat shock protein beta-1	HSPB1	0.350925
	193	Myosin light polypeptide 6	MYL6	0.343779
	194	Oligoribonuclease, mitochondrial	REXO2	0.332506
	195	Polypeptide N-acetylgalactosaminyltransferase 2;Polypeptide N-acetylgalactosaminyltransferase 2 soluble form	GALNT2	0.330732
	196	Gamma-glutamyl hydrolase	GGH	0.327462
	197	Protein CutA	CUTA	0.32593
	198	Annexin A5	ANXA5	0.320552
	199	Glucosylceramidase	GBA	0.310386
	200	Tyrosine-protein phosphatase non-receptor type substrate 1;Signal-regulatory protein beta-1 isoform 3	SIRPA	0.296539
	201	UTP--glucose-1-phosphate uridylyltransferase	UGP2	0.292598
	202	PDZ and LIM domain protein 5	PDLIM5	0.281401
	203	Tripeptidyl-peptidase 1	TPP1	0.275361
	204	SH3 domain-binding glutamic acid-rich-like protein 3	SH3BGRL3	0.27046
	205	Peptidyl-prolyl cis-trans isomerase C	PPIC	0.268337
	206	Nucleobindin-1	NUCB1	0.266481
	207	Vinculin	VCL	0.261374
	208	Neuroblast differentiation-associated protein AHNAK	AHNAK	0.256604
	209	Sialidase-1	NEU1	0.218935
	210	Deoxyribonuclease-2-alpha	DNASE2	0.188392
	211	Four and a half LIM domains protein 3	FHL3	0.176403
	212	Complement component C7	C7	0.171523
	213	Peptidyl-prolyl cis-trans isomerase B	PPIB	0.162107
	214	Rho GDP-dissociation inhibitor 1	ARHGDIA	-0.123779
	215	Superoxide dismutase [Cu-Zn]	SOD1	-0.151701
	216	Twinfilin-1	TWF1	-0.170959
	217	Annexin A1	ANXA1	-0.183256
	218	Thioredoxin	TXN	-0.196938
	219	Endothelial protein C receptor	PROCR	-0.207
	220	Plectin	PLEC	-0.218429
	221	ATP synthase subunit beta, mitochondrial	ATP5B	-0.220075
	222	Malate dehydrogenase, cytoplasmic	MDH1	-0.223235
	223	Immunity-related GTPase family Q protein	IRGQ	-0.223452
	224	Septin-7	SEPTIN7	-0.22935
	225	Glucose-6-phosphate isomerase	GPI	-0.238557
	226	Ubiquitin thioesterase OTUB1	OTUB1	-0.24076
	227	Ubiquitin-conjugating enzyme E2 N	UBE2N	-0.241357
	228	E3 ubiquitin-protein ligase KCMF1	KCMF1	-0.241666
	229	Profilin-1	PFN1	-0.251579
	230	Adapter molecule crk	CRK	-0.26118
	231	Serine/threonine-protein phosphatase 2A activator	PPP2R4	-0.26129
	232	Cofilin-1	CFL1	-0.262428
	233	Eukaryotic translation initiation factor 4E type 2	EIF4E2	-0.268791
	234	Microtubule-associated protein 1S;MAP1S heavy chain;MAP1S light chain	MAP1S	-0.274599
	235	Pro-cathepsin H;Cathepsin H mini chain;Cathepsin H;Cathepsin H heavy chain;Cathepsin H light chain	CTSH	-0.276722
	236	Elongation factor 1-alpha 1;Putative elongation factor 1-alpha-like 3	EEF1A1	-0.2781
	237	Triosephosphate isomerase	TPI1	-0.278335
	238	14-3-3 protein zeta/delta	YWHAZ	-0.27857
	239	Protein transport protein Sec23A	SEC23A	-0.283481
	240	Neuroserpin	SERPINI1	-0.286075
	241	Cation-independent mannose-6-phosphate receptor	IGF2R	-0.291918
	242	Radixin	RDX	-0.296043
	243	Pseudouridine-5-phosphatase	HDHD1	-0.296669
	244	V-type proton ATPase subunit E 1	ATP6V1E1	-0.297212
	245	Protein phosphatase 1 regulatory subunit 12A	PPP1R12A	-0.305223
	246	Fructose-bisphosphate aldolase A	ALDOA	-0.306178
	247	Filamin-B	FLNB	-0.309869
	248	Target of Myb protein 1	TOM1	-0.311342
	249	Phosphoglycerate mutase 1	PGAM1	-0.31581
	250	Exportin-T	XPOT	-0.316269
	251	Phosphatidylethanolamine-binding protein 1;Hippocampal cholinergic neurostimulating peptide	PEBP1	-0.317978
	252	Ubiquitin-conjugating enzyme E2 G1;Ubiquitin-conjugating enzyme E2 G1, N-terminally processed	UBE2G1	-0.319401
	253	RNA binding motif protein, X-linked-like-1	RBMXL1	-0.319648
	254	F-actin-capping protein subunit alpha-2	CAPZA2	-0.322153
	255	Protein lin-7 homolog C;Protein lin-7 homolog A	LIN7C	-0.326116
	256	Beta-catenin-like protein 1	CTNNBL1	-0.330146
	257	Dynamin-like 120 kDa protein, mitochondrial;Dynamin-like 120 kDa protein, form S1	OPA1	-0.339997
	258	Dynein light chain roadblock-type 1;Dynein light chain roadblock-type 2	DYNLRB1	-0.342002
	259	Ras-related protein Rab-14	RAB14	-0.351837
	260	Calsyntenin-1;Soluble Alc-alpha;CTF1-alpha	CLSTN1	-0.353806
	261	Thioredoxin-dependent peroxide reductase, mitochondrial	PRDX3	-0.356177
	262	Glucosamine-6-phosphate isomerase 1	GNPDA1	-0.357017
	263	Tumor suppressor p53-binding protein 1	TP53BP1	-0.362677
	264	5-nucleotidase	NT5E	-0.365424
	265	78 kDa glucose-regulated protein	HSPA5	-0.366785
	266	Transketolase	TKT	-0.377692
	267	Adenylyl cyclase-associated protein 1	CAP1	-0.38631
	268	Barrier-to-autointegration factor;Barrier-to-autointegration factor, N-terminally processed	BANF1	-0.387783
	269	AP-2 complex subunit alpha-1	AP2A1	-0.391657
	270	Palmitoyl-protein thioesterase 1	PPT1	-0.392696
	271	RNA pseudouridylate synthase domain-containing protein 2	RPUSD2	-0.392871
	272	UDP-glucose 6-dehydrogenase	UGDH	-0.395215
	273	Histidine triad nucleotide-binding protein 2, mitochondrial	HINT2	-0.399248
	274	Cold shock domain-containing protein E1	CSDE1	-0.399497
	275	Galectin-3	LGALS3	-0.400639
	276	6-phosphogluconolactonase	PGLS	-0.404257
	277	Thyroid receptor-interacting protein 6	TRIP6	-0.406939
	278	Vigilin	HDLBP	-0.408113
	279	60S ribosomal protein L35	RPL35	-0.414698
	280	Exportin-5	XPO5	-0.415966
	281	1,2-dihydroxy-3-keto-5-methylthiopentene dioxygenase	ADI1	-0.417604
	282	Glutathione synthetase	GSS	-0.419504
	283	Multiple inositol polyphosphate phosphatase 1	MINPP1	-0.421262
	284	Sulfhydryl oxidase 2	QSOX2	-0.421344
	285	Endoplasmic reticulum resident protein 29	ERP29	-0.422673
	286	NEDD8	NEDD8	-0.424725
	287	Proteasome subunit beta type-3	PSMB3	-0.428262
	288	Ribonucleases P/MRP protein subunit POP1	POP1	-0.430175
	289	Proteasome subunit alpha type-6	PSMA6	-0.431129
	290	Fascin	FSCN1	-0.431504
	291	Twinfilin-2	TWF2	-0.431992
	292	Alcohol dehydrogenase class-3	ADH5	-0.433988
	293	GDP-L-fucose synthase	TSTA3	-0.434201
	294	Glutathione S-transferase P	GSTP1	-0.436257
	295	60 kDa SS-A/Ro ribonucleoprotein	TROVE2	-0.437791
	296	Protein deglycase DJ-1	PARK7	-0.438031
	297	Dynactin subunit 1	DCTN1	-0.439808
	298	Protein disulfide-isomerase A6	PDIA6	-0.443282
	299	FLYWCH family member 2	FLYWCH2	-0.443354
	300	Aminopeptidase B	RNPEP	-0.44379
	301	Acylamino-acid-releasing enzyme	APEH	-0.445178
	302	26S protease regulatory subunit 6B	PSMC4	-0.447023
	303	Glycylpeptide N-tetradecanoyltransferase 1	NMT1	-0.452486
	304	THO complex subunit 2	THOC2	-0.455364
	305	Phosphoserine phosphatase	PSPH	-0.455559
	306	Vesicle-trafficking protein SEC22b	SEC22B	-0.455909
	307	Tyrosine-protein phosphatase non-receptor type 11	PTPN11	-0.457551
	308	26S proteasome non-ATPase regulatory subunit 1	PSMD1	-0.459345
	309	Vasodilator-stimulated phosphoprotein	VASP	-0.461347
	310	Ras-related protein Rab-11B;Ras-related protein Rab-11A	RAB11B	-0.462016
	311	Ubiquitin carboxyl-terminal hydrolase 14	USP14	-0.463157
	312	Pyruvate kinase PKM	PKM	-0.465868
	313	Kinesin-1 heavy chain	KIF5B	-0.467015
	314	Peptidase M20 domain-containing protein 2	PM20D2	-0.467544
	315	Flavin reductase (NADPH)	BLVRB	-0.468537
	316	Xaa-Pro aminopeptidase 1	XPNPEP1	-0.469958
	317	Serine/threonine-protein kinase Nek9	NEK9	-0.471378
	318	Inorganic pyrophosphatase 2, mitochondrial	PPA2	-0.471598
	319	NAD(P)H-hydrate epimerase	APOA1BP	-0.471972
	320	AP-2 complex subunit alpha-2	AP2A2	-0.473319
	321	Golgi reassembly-stacking protein 2	GORASP2	-0.477781
	322	Guanine nucleotide-binding protein G(I)/G(S)/G(T) subunit beta-1	GNB1	-0.483037
	323	Parafibromin	CDC73	-0.483769
	324	Renin receptor	ATP6AP2	-0.484516
	325	3(2),5-bisphosphate nucleotidase 1	BPNT1	-0.485097
	326	Bleomycin hydrolase	BLMH	-0.486737
	327	Prelamin-A/C;Lamin-A/C	LMNA	-0.486995
	328	Transcription elongation factor B polypeptide 1	TCEB1	-0.487538
	329	26S proteasome non-ATPase regulatory subunit 2	PSMD2	-0.491702
	330	Neutral alpha-glucosidase AB	GANAB	-0.492969
	331	Acyl-protein thioesterase 2	LYPLA2	-0.49589
	332	Ubiquitin fusion degradation protein 1 homolog	UFD1L	-0.495963
	333	Ras-related protein Rab-2A;Ras-related protein Rab-2B	RAB2A	-0.497082
	334	Myotrophin	MTPN	-0.497422
	335	Septin-2	SEPTIN2	-0.497573
	336	Argininosuccinate lyase	ASL	-0.505944
	337	Peroxiredoxin-6	PRDX6	-0.506618
	338	Phosphatidylinositol transfer protein beta isoform	PITPNB	-0.506945
	339	Coactosin-like protein	COTL1	-0.507654
	340	Eukaryotic translation initiation factor 5A-1;Eukaryotic translation initiation factor 5A-1-like	EIF5A	-0.512482
	341	Serine/threonine-protein kinase PRP4 homolog	PRPF4B	-0.515921
	342	Crk-like protein	CRKL	-0.516527
	343	Protein phosphatase methylesterase 1	PPME1	-0.517454
	344	Vesicle-associated membrane protein 7	VAMP7	-0.522041
	345	Afadin	MLLT4	-0.522343
	346	Signal recognition particle subunit SRP72	SRP72	-0.523165
	347	Microtubule-associated protein RP/EB family member 1	MAPRE1	-0.527516
	348	Platelet-derived growth factor C;Platelet-derived growth factor C, latent form;Platelet-derived growth factor C, receptor-binding form	PDGFC	-0.528338
	349	Mesencephalic astrocyte-derived neurotrophic factor	MANF	-0.529897
	350	Deoxycytidylate deaminase	DCTD	-0.532626
	351	26S protease regulatory subunit 7	PSMC2	-0.532923
	352	ATP-citrate synthase	ACLY	-0.533723
	353	von Willebrand factor A domain-containing protein 9	VWA9	-0.536105
	354	H/ACA ribonucleoprotein complex subunit 3	NOP10	-0.540513
	355	Probable cytosolic iron-sulfur protein assembly protein CIAO1	CIAO1	-0.540959
	356	Succinate dehydrogenase [ubiquinone] flavoprotein subunit, mitochondrial	SDHA	-0.542327
	357	Membrane-bound transcription factor site-1 protease	MBTPS1	-0.548768
	358	N-alpha-acetyltransferase 15, NatA auxiliary subunit	NAA15	-0.549866
	359	Ubiquitin-associated protein 2-like	UBAP2L	-0.550287
	360	Gamma-interferon-inducible lysosomal thiol reductase	IFI30	-0.551063
	361	DDRGK domain-containing protein 1	DDRGK1	-0.552616
	362	Cleavage and polyadenylation specificity factor subunit 1	CPSF1	-0.553244
	363	Actin-related protein 2/3 complex subunit 3	ARPC3	-0.55558
	364	Tumor protein D54	TPD52L2	-0.559531
	365	Multiple epidermal growth factor-like domains protein 8	MEGF8	-0.559998
	366	Peroxiredoxin-5, mitochondrial	PRDX5	-0.560189
	367	Glucosidase 2 subunit beta	PRKCSH	-0.563083
	368	ATP-dependent 6-phosphofructokinase, platelet type	PFKP	-0.563449
	369	Electron transfer flavoprotein subunit beta	ETFB	-0.564408
	370	CTP synthase 1	CTPS1	-0.565465
	371	CD109 antigen	CD109	-0.566062
	372	Protein diaphanous homolog 1	DIAPH1	-0.568276
	373	AP-3 complex subunit delta-1	AP3D1	-0.568304
	374	N(G),N(G)-dimethylarginine dimethylaminohydrolase 1	DDAH1	-0.569486
	375	Peroxiredoxin-2	PRDX2	-0.569538
	376	Protein shisa-5	SHISA5	-0.570746
	377	DnaJ homolog subfamily B member 11	DNAJB11	-0.571776
	378	Adenylate kinase isoenzyme 1	AK1	-0.572639
	379	RNA-binding protein 3	RBM3	-0.573909
	380	ADP-ribosylation factor 1;ADP-ribosylation factor 3	ARF1	-0.581197
	381	Protein PRRC2A	PRRC2A	-0.584351
	382	Proteasome subunit alpha type-4	PSMA4	-0.587498
	383	Protein phosphatase 1 regulatory subunit 14B	PPP1R14B	-0.587679
	384	Growth factor receptor-bound protein 2	GRB2	-0.588131
	385	Cysteine--tRNA ligase, cytoplasmic	CARS	-0.588348
	386	Proteasome subunit alpha type-2	PSMA2	-0.588576
	387	Malate dehydrogenase, mitochondrial	MDH2	-0.597129
	388	CAP-Gly domain-containing linker protein 2	CLIP2	-0.598669
	389	Regulator of nonsense transcripts 2	UPF2	-0.598825
	390	Cold-inducible RNA-binding protein	CIRBP	-0.598962
	391	26S proteasome non-ATPase regulatory subunit 7	PSMD7	-0.602921
	392	Cytosolic purine 5-nucleotidase	NT5C2	-0.603582
	393	Coiled-coil domain-containing protein 124	CCDC124	-0.605063
	394	Large proline-rich protein BAG6	BAG6	-0.605454
	395	Plasma alpha-L-fucosidase	FUCA2	-0.6069
	396	Alpha/beta hydrolase domain-containing protein 11	ABHD11	-0.607147
	397	Paxillin	PXN	-0.607678
	398	F-actin-capping protein subunit beta	CAPZB	-0.608301
	399	Nucleoside diphosphate kinase B;Putative nucleoside diphosphate kinase	NME2	-0.618039
	400	Nck-associated protein 1	NCKAP1	-0.618334
	401	14-3-3 protein eta	YWHAH	-0.618505
	402	Acyl-CoA-binding protein	DBI	-0.620852
	403	Ribulose-phosphate 3-epimerase	RPE	-0.625649
	404	Coronin-1B	CORO1B	-0.626419
	405	Quinone oxidoreductase	CRYZ	-0.627188
	406	ADP-ribosylation factor-like protein 3	ARL3	-0.629286
	407	Transcription elongation factor B polypeptide 2	TCEB2	-0.630745
	408	Armadillo repeat-containing protein 10	ARMC10	-0.630837
	409	Platelet-activating factor acetylhydrolase IB subunit beta	PAFAH1B2	-0.632367
	410	Perilipin-3	PLIN3	-0.634679
	411	Protein transport protein Sec24B	SEC24B	-0.634988
	412	4-trimethylaminobutyraldehyde dehydrogenase	ALDH9A1	-0.635254
	413	Proteasome subunit alpha type-3	PSMA3	-0.636077
	414	60S ribosomal protein L23	RPL23	-0.638261
	415	14 kDa phosphohistidine phosphatase	PHPT1	-0.638426
	416	Glucose-6-phosphate 1-dehydrogenase	G6PD	-0.638443
	417	Protein FAM3C	FAM3C	-0.638542
	418	Serine/threonine-protein phosphatase 2A 65 kDa regulatory subunit A alpha isoform	PPP2R1A	-0.638743
	419	BAG family molecular chaperone regulator 2	BAG2	-0.64035
	420	26S proteasome non-ATPase regulatory subunit 13	PSMD13	-0.64113
	421	Uncharacterized protein C19orf43	C19orf43	-0.643227
	422	GMP reductase 2	GMPR2	-0.644512
	423	Nuclear transport factor 2	NUTF2	-0.646929
	424	Small nuclear ribonucleoprotein G;Putative small nuclear ribonucleoprotein G-like protein 15	SNRPG	-0.647161
	425	AP-2 complex subunit beta	AP2B1	-0.647248
	426	Ubiquitin-conjugating enzyme E2 variant 1	UBE2V1	-0.6476
	427	Hematological and neurological expressed 1-like protein	HN1L	-0.647792
	428	Haloacid dehalogenase-like hydrolase domain-containing protein 2	HDHD2	-0.647831
	429	Mitogen-activated protein kinase 1	MAPK1	-0.648354
	430	Peptidyl-prolyl cis-trans isomerase FKBP2	FKBP2	-0.648734
	431	Clusterin;Clusterin beta chain;Clusterin alpha chain	CLU	-0.648878
	432	Alpha-centractin	ACTR1A	-0.651505
	433	CD2-associated protein	CD2AP	-0.651995
	434	Glutathione S-transferase omega-1	GSTO1	-0.65474
	435	Golgi resident protein GCP60	ACBD3	-0.658318
	436	Protein BUD31 homolog	BUD31	-0.659493
	437	AP-1 complex subunit mu-1	AP1M1	-0.664589
	438	Nucleoside diphosphate kinase A	NME1	-0.665718
	439	D-dopachrome decarboxylase;D-dopachrome decarboxylase-like protein	DDT	-0.666392
	440	Adenosine deaminase	ADA	-0.666632
	441	Methylosome protein 50	WDR77	-0.667209
	442	Delta(3,5)-Delta(2,4)-dienoyl-CoA isomerase, mitochondrial	ECH1	-0.667752
	443	Thioredoxin domain-containing protein 12	TXNDC12	-0.668479
	444	Myc box-dependent-interacting protein 1	BIN1	-0.670667
	445	Septin-8	SEPTIN8	-0.671362
	446	Guanine nucleotide-binding protein G(i) subunit alpha-1	GNAI1	-0.672223
	447	Ribosyldihydronicotinamide dehydrogenase [quinone]	NQO2	-0.67676
	448	Tubulin beta-3 chain	TUBB3	-0.676833
	449	Serine--tRNA ligase, cytoplasmic	SARS	-0.678179
	450	NAD-dependent malic enzyme, mitochondrial	ME2	-0.67869
	451	Y-box-binding protein 3	YBX3	-0.679647
	452	Cytoplasmic aconitate hydratase	ACO1	-0.679723
	453	Proline-, glutamic acid- and leucine-rich protein 1	PELP1	-0.680559
	454	Exosome complex exonuclease RRP44	DIS3	-0.680754
	455	DNA replication licensing factor MCM3	MCM3	-0.682129
	456	Intraflagellar transport protein 25 homolog	HSPB11	-0.682734
	457	BolA-like protein 2	BOLA2	-0.683299
	458	Intercellular adhesion molecule 5	ICAM5	-0.683895
	459	RNA-binding protein 10	RBM10	-0.685871
	460	Splicing factor 45	RBM17	-0.688025
	461	Gamma-glutamylcyclotransferase	GGCT	-0.689137
	462	Proteasome subunit beta type-6	PSMB6	-0.691057
	463	Disintegrin and metalloproteinase domain-containing protein 17	ADAM17	-0.691498
	464	IST1 homolog	IST1	-0.692177
	465	Septin-9	SEPTIN9	-0.692595
	466	Out at first protein homolog	OAF	-0.693049
	467	Protein TFG	TFG	-0.693749
	468	Protein phosphatase 1F	PPM1F	-0.694997
	469	Thioredoxin domain-containing protein 17	TXNDC17	-0.69563
	470	Histidine--tRNA ligase, cytoplasmic	HARS	-0.696889
	471	Coatomer subunit alpha;Xenin;Proxenin	COPA	-0.696916
	472	CTP synthase 2	CTPS2	-0.698348
	473	Tyrosine-protein phosphatase non-receptor type 23	PTPN23	-0.698467
	474	Endothelial differentiation-related factor 1	EDF1	-0.69957
	475	Transcription elongation factor SPT5	SUPT5H	-0.702409
	476	UPF0696 protein C11orf68	C11orf68	-0.702699
	477	Protein flightless-1 homolog	FLII	-0.702716
	478	Sialate O-acetylesterase	SIAE	-0.707902
	479	Isoleucine--tRNA ligase, mitochondrial	IARS2	-0.708632
	480	Costars family protein ABRACL	ABRACL	-0.708825
	481	Aminoacyl tRNA synthase complex-interacting multifunctional protein 2	AIMP2	-0.711052
	482	Superkiller viralicidic activity 2-like 2	SKIV2L2	-0.711271
	483	Coatomer subunit delta	ARCN1	-0.71316
	484	Aminoacyl tRNA synthase complex-interacting multifunctional protein 1;Endothelial monocyte-activating polypeptide 2	AIMP1	-0.713639
	485	FAS-associated factor 1	FAF1	-0.713834
	486	Alanine--tRNA ligase, cytoplasmic	AARS	-0.714602
	487	NEDD8-activating enzyme E1 catalytic subunit	UBA3	-0.715336
	488	Proteasome subunit beta type-1	PSMB1	-0.715496
	489	Adenylosuccinate synthetase isozyme 2	ADSS	-0.719487
	490	Puromycin-sensitive aminopeptidase	NPEPPS	-0.719804
	491	Membrane cofactor protein	CD46	-0.719808
	492	Importin subunit alpha-4	KPNA3	-0.720919
	493	Translation initiation factor eIF-2B subunit alpha	EIF2B1	-0.72212
	494	Glyoxalase domain-containing protein 4	GLOD4	-0.723046
	495	Protein O-GlcNAcase	MGEA5	-0.724067
	496	U6 snRNA-associated Sm-like protein LSm1	LSM1	-0.724218
	497	Polyadenylate-binding protein 4	PABPC4	-0.726133
	498	UPF0587 protein C1orf123	C1orf123	-0.726238
	499	Fructose-bisphosphate aldolase C	ALDOC	-0.728824
	500	Farnesyl pyrophosphate synthase	FDPS	-0.729546
	501	Ribose-phosphate pyrophosphokinase 1	PRPS1	-0.73039
	502	Aldehyde dehydrogenase family 1 member A3	ALDH1A3	-0.730658
	503	Galanin peptides;Galanin;Galanin message-associated peptide	GAL	-0.731099
	504	NIF3-like protein 1	NIF3L1	-0.734231
	505	Protocadherin-1	PCDH1	-0.735763
	506	Ubiquitin carboxyl-terminal hydrolase 5	USP5	-0.736861
	507	TIP41-like protein	TIPRL	-0.737109
	508	Serine/threonine-protein kinase OSR1	OXSR1	-0.737668
	509	60S ribosomal protein L29	RPL29	-0.738315
	510	tRNA-splicing ligase RtcB homolog	RTCB	-0.739159
	511	Semaphorin-3C	SEMA3C	-0.740132
	512	Bifunctional purine biosynthesis protein PURH;Phosphoribosylaminoimidazolecarboxamide formyltransferase;IMP cyclohydrolase	ATIC	-0.740755
	513	Dynactin subunit 4	DCTN4	-0.741509
	514	40S ribosomal protein S21	RPS21	-0.741705
	515	Cytosol aminopeptidase	LAP3	-0.741773
	516	Cytosolic non-specific dipeptidase	CNDP2	-0.743432
	517	Biliverdin reductase A	BLVRA	-0.745486
	518	Protein-glutamate O-methyltransferase	ARMT1	-0.746596
	519	Disintegrin and metalloproteinase domain-containing protein 15	ADAM15	-0.748872
	520	RNA polymerase II-associated factor 1 homolog	PAF1	-0.750435
	521	DNA-directed RNA polymerase II subunit RPB1	POLR2A	-0.750778
	522	PC4 and SFRS1-interacting protein	PSIP1	-0.750809
	523	40S ribosomal protein S3	RPS3	-0.753314
	524	Hsp70-binding protein 1	HSPBP1	-0.757358
	525	Protein enabled homolog	ENAH	-0.75815
	526	Collagen alpha-1(XVIII) chain;Endostatin	COL18A1	-0.759585
	527	Proteasome subunit alpha type-7	PSMA7	-0.75997
	528	Pinin	PNN	-0.76173
	529	Receptor-type tyrosine-protein phosphatase S	PTPRS	-0.761918
	530	Peroxiredoxin-4	PRDX4	-0.76261
	531	Clathrin heavy chain 1	CLTC	-0.76373
	532	Transitional endoplasmic reticulum ATPase	VCP	-0.764987
	533	Muscleblind-like protein 1;Muscleblind-like protein 2	MBNL1	-0.766408
	534	14-3-3 protein theta	YWHAQ	-0.766485
	535	Protein MEMO1	MEMO1	-0.768315
	536	E3 ubiquitin-protein ligase UBR4	UBR4	-0.768559
	537	Elongation factor 2	EEF2	-0.770064
	538	Eukaryotic translation initiation factor 3 subunit G	EIF3G	-0.770896
	539	Tubulin-specific chaperone A	TBCA	-0.772787
	540	Asparagine synthetase [glutamine-hydrolyzing]	ASNS	-0.773963
	541	Aspartyl aminopeptidase	DNPEP	-0.77549
	542	WD40 repeat-containing protein SMU1;WD40 repeat-containing protein SMU1, N-terminally processed	SMU1	-0.779227
	543	60S ribosomal protein L30	RPL30	-0.779544
	544	40S ribosomal protein S5;40S ribosomal protein S5, N-terminally processed	RPS5	-0.779722
	545	Eukaryotic peptide chain release factor GTP-binding subunit ERF3A	GSPT1	-0.782281
	546	Rho GTPase-activating protein 18	ARHGAP18	-0.783346
	547	40S ribosomal protein S23	RPS23	-0.784402
	548	40S ribosomal protein S9	RPS9	-0.785821
	549	Cullin-3	CUL3	-0.786764
	550	Dynamin-2	DNM2	-0.788043
	551	Nuclear protein localization protein 4 homolog	NPLOC4	-0.788709
	552	Probable ATP-dependent RNA helicase DDX46	DDX46	-0.789434
	553	3-hydroxyisobutyryl-CoA hydrolase, mitochondrial	HIBCH	-0.789622
	554	Protein disulfide-isomerase A5	PDIA5	-0.790403
	555	Peroxiredoxin-1	PRDX1	-0.79105
	556	Cohesin subunit SA-2	STAG2	-0.791188
	557	Transaldolase	TALDO1	-0.794786
	558	Eukaryotic initiation factor 4A-I	EIF4A1	-0.795173
	559	Protein Dr1	DR1	-0.795465
	560	Luc7-like protein 3	LUC7L3	-0.795894
	561	Importin-5	IPO5	-0.796948
	562	Metastasis-associated protein MTA1	MTA1	-0.799389
	563	Poly(rC)-binding protein 1	PCBP1	-0.799756
	564	40S ribosomal protein S16	RPS16	-0.801771
	565	Proteasome subunit alpha type-1	PSMA1	-0.805701
	566	Nectin-2	PVRL2	-0.806716
	567	Transcription and mRNA export factor ENY2	ENY2	-0.806837
	568	Cytokine receptor-like factor 1	CRLF1	-0.807142
	569	Proteasome activator complex subunit 2	PSME2	-0.807383
	570	Profilin-2	PFN2	-0.810319
	571	Heterogeneous nuclear ribonucleoprotein U-like protein 1	HNRNPUL1	-0.81048
	572	WD repeat-containing protein 82	WDR82	-0.811697
	573	Prefoldin subunit 5	PFDN5	-0.811872
	574	Caprin-1	CAPRIN1	-0.811981
	575	Serine hydroxymethyltransferase, mitochondrial	SHMT2	-0.812139
	576	Elongation factor 1-beta	EEF1B2	-0.814357
	577	Echinoderm microtubule-associated protein-like 4	EML4	-0.8146
	578	Heat shock 70 kDa protein 1B;Heat shock 70 kDa protein 1A	HSPA1B	-0.817163
	579	C-Jun-amino-terminal kinase-interacting protein 4	SPAG9	-0.817269
	580	Heterogeneous nuclear ribonucleoproteins A2/B1	HNRNPA2B1	-0.818374
	581	Symplekin	SYMPK	-0.819327
	582	3-mercaptopyruvate sulfurtransferase	MPST	-0.819674
	583	Serine/threonine-protein phosphatase 2A 55 kDa regulatory subunit B alpha isoform	PPP2R2A	-0.819747
	584	Pseudouridylate synthase 7 homolog	PUS7	-0.820296
	585	Nuclear cap-binding protein subunit 1	NCBP1	-0.821174
	586	Seizure 6-like protein 2	SEZ6L2	-0.821757
	587	Ubiquitin-conjugating enzyme E2 H	UBE2H	-0.822144
	588	NAD(P)H dehydrogenase [quinone] 1	NQO1	-0.822542
	589	Elongation factor 1-gamma	EEF1G	-0.822553
	590	Ubiquitin-conjugating enzyme E2 K	UBE2K	-0.822661
	591	Ribosome biogenesis protein WDR12	WDR12	-0.82369
	592	AP-1 complex subunit beta-1	AP1B1	-0.8242
	593	Activity-dependent neuroprotector homeobox protein	ADNP	-0.824318
	594	CWF19-like protein 1	CWF19L1	-0.824375
	595	Tripeptidyl-peptidase 2	TPP2	-0.825378
	596	Exosome complex component MTR3	EXOSC6	-0.826454
	597	UPF0568 protein C14orf166	C14orf166	-0.826722
	598	D-3-phosphoglycerate dehydrogenase	PHGDH	-0.827003
	599	Phosphomannomutase 2	PMM2	-0.82928
	600	Trifunctional purine biosynthetic protein adenosine-3;Phosphoribosylamine--glycine ligase;Phosphoribosylformylglycinamidine cyclo-ligase;Phosphoribosylglycinamide formyltransferase	GART	-0.830121
	601	Deoxyuridine 5-triphosphate nucleotidohydrolase, mitochondrial	DUT	-0.831663
	602	Density-regulated protein	DENR	-0.832081
	603	Histone deacetylase 1	HDAC1	-0.832251
	604	F-actin-capping protein subunit alpha-1	CAPZA1	-0.83287
	605	Eukaryotic translation initiation factor 6	EIF6	-0.834627
	606	C-Myc-binding protein	MYCBP	-0.836576
	607	AP-3 complex subunit beta-1	AP3B1	-0.841437
	608	Semaphorin-4B	SEMA4B	-0.84405
	609	Peptidyl-prolyl cis-trans isomerase NIMA-interacting 1	PIN1	-0.844194
	610	Serine/threonine-protein kinase PAK 2;PAK-2p27;PAK-2p34	PAK2	-0.844836
	611	Peptidyl-prolyl cis-trans isomerase-like 1	PPIL1	-0.844921
	612	Peptidyl-prolyl cis-trans isomerase A;Peptidyl-prolyl cis-trans isomerase A, N-terminally processed	PPIA	-0.84784
	613	Vesicular integral-membrane protein VIP36	LMAN2	-0.847842
	614	NSFL1 cofactor p47	NSFL1C	-0.84933
	615	Importin subunit alpha-3	KPNA4	-0.849427
	616	Pyridoxine-5-phosphate oxidase	PNPO	-0.849858
	617	Selenocysteine lyase	SCLY	-0.85116
	618	Kunitz-type protease inhibitor 2	SPINT2	-0.852456
	619	Spermidine synthase	SRM	-0.852795
	620	mRNA export factor	RAE1	-0.852945
	621	Cysteine-rich protein 2	CRIP2	-0.852976
	622	Double-strand-break repair protein rad21 homolog	RAD21	-0.853305
	623	Hepatocyte growth factor receptor	MET	-0.85395
	624	Coiled-coil domain-containing protein 121	CCDC121	-0.854028
	625	Oxysterol-binding protein 1	OSBP	-0.855528
	626	RNA polymerase-associated protein LEO1	LEO1	-0.856469
	627	Glucosamine 6-phosphate N-acetyltransferase	GNPNAT1	-0.857516
	628	Echinoderm microtubule-associated protein-like 2	EML2	-0.858194
	629	Sec1 family domain-containing protein 1	SCFD1	-0.859734
	630	Nucleoporin p54	NUP54	-0.859772
	631	Cleavage and polyadenylation specificity factor subunit 7	CPSF7	-0.861477
	632	Alpha-enolase	ENO1	-0.862719
	633	Glycogen phosphorylase, liver form	PYGL	-0.86315
	634	Proteasome subunit alpha type-5	PSMA5	-0.863447
	635	Exosome complex component RRP41	EXOSC4	-0.864585
	636	Cell division cycle and apoptosis regulator protein 1	CCAR1	-0.865168
	637	Golgi apparatus protein 1	GLG1	-0.86747
	638	Glycogen debranching enzyme;4-alpha-glucanotransferase;Amylo-alpha-1,6-glucosidase	AGL	-0.867991
	639	Protein canopy homolog 3	CNPY3	-0.871006
	640	SET and MYND domain-containing protein 5	SMYD5	-0.871059
	641	Protein phosphatase 1 regulatory subunit 7	PPP1R7	-0.871455
	642	RuvB-like 1	RUVBL1	-0.872512
	643	Hepatocyte growth factor-regulated tyrosine kinase substrate	HGS	-0.873586
	644	Aspartate--tRNA ligase, cytoplasmic	DARS	-0.874873
	645	Exosome complex component RRP4	EXOSC2	-0.875958
	646	Phenylalanine--tRNA ligase alpha subunit	FARSA	-0.877043
	647	Sorcin	SRI	-0.878002
	648	Inosine-5-monophosphate dehydrogenase 2	IMPDH2	-0.878986
	649	Programmed cell death 6-interacting protein	PDCD6IP	-0.879497
	650	Proteasome subunit beta type-5	PSMB5	-0.879832
	651	Olfactomedin-like protein 2A	OLFML2A	-0.879935
	652	Coiled-coil domain-containing protein 86	CCDC86	-0.881213
	653	Spermine synthase	SMS	-0.882031
	654	DnaJ homolog subfamily C member 8	DNAJC8	-0.884225
	655	Ubiquitin-conjugating enzyme E2 Z	UBE2Z	-0.887441
	656	Methylthioribulose-1-phosphate dehydratase	APIP	-0.887504
	657	Transmembrane protein 132A	TMEM132A	-0.889186
	658	Rap1 GTPase-GDP dissociation stimulator 1	RAP1GDS1	-0.889855
	659	40S ribosomal protein S25	RPS25	-0.890364
	660	rRNA 2-O-methyltransferase fibrillarin	FBL	-0.890903
	661	Enoyl-CoA hydratase, mitochondrial	ECHS1	-0.891373
	662	Peptidyl-prolyl cis-trans isomerase NIMA-interacting 4	PIN4	-0.892218
	663	Heat shock cognate 71 kDa protein	HSPA8	-0.892275
	664	Lysophospholipase-like protein 1	LYPLAL1	-0.893066
	665	Cullin-2	CUL2	-0.896351
	666	DNA replication licensing factor MCM2	MCM2	-0.896503
	667	Methylthioribose-1-phosphate isomerase	MRI1	-0.896823
	668	Glutamine amidotransferase-like class 1 domain-containing protein 3B, mitochondrial	GATD3B	-0.897076
	669	Endoplasmin	HSP90B1	-0.897642
	670	Serine/threonine-protein phosphatase 1 regulatory subunit 10	PPP1R10	-0.900679
	671	ADP-sugar pyrophosphatase	NUDT5	-0.900855
	672	LIM domain and actin-binding protein 1	LIMA1	-0.903398
	673	Exosome complex component RRP45	EXOSC9	-0.903494
	674	Cleavage stimulation factor subunit 1	CSTF1	-0.90375
	675	Soluble calcium-activated nucleotidase 1	CANT1	-0.904055
	676	Vacuolar protein sorting-associated protein 29	VPS29	-0.904079
	677	T-complex protein 1 subunit epsilon	CCT5	-0.904347
	678	Negative elongation factor B	NELFB	-0.906288
	679	S-phase kinase-associated protein 1	SKP1	-0.906743
	680	Ubiquitin-conjugating enzyme E2 D3	UBE2D3	-0.907237
	681	Omega-amidase NIT2	NIT2	-0.908959
	682	Glycogen phosphorylase, brain form	PYGB	-0.910649
	683	Isocitrate dehydrogenase [NADP] cytoplasmic	IDH1	-0.910892
	684	Prolyl endopeptidase	PREP	-0.911374
	685	Protein-L-isoaspartate(D-aspartate) O-methyltransferase	PCMT1	-0.911455
	686	Basigin	BSG	-0.911601
	687	Protein transport protein Sec23B	SEC23B	-0.912665
	688	Eukaryotic initiation factor 4A-II;Eukaryotic initiation factor 4A-II, N-terminally processed	EIF4A2	-0.91334
	689	T-complex protein 1 subunit beta	CCT2	-0.91355
	690	Cochlin	COCH	-0.914162
	691	COP9 signalosome complex subunit 7b	COPS7B	-0.914736
	692	40S ribosomal protein S4, X isoform	RPS4X	-0.917602
	693	Cellular nucleic acid-binding protein	CNBP	-0.918112
	694	Importin-9	IPO9	-0.923302
	695	Ubiquitin-like domain-containing CTD phosphatase 1	UBLCP1	-0.925944
	696	Pleiotropic regulator 1	PLRG1	-0.927156
	697	NEDD8-activating enzyme E1 regulatory subunit	NAE1	-0.927932
	698	Heat shock 70 kDa protein 4	HSPA4	-0.928494
	699	Eukaryotic translation elongation factor 1 epsilon-1	EEF1E1	-0.928543
	700	Integrin-linked kinase-associated serine/threonine phosphatase 2C	ILKAP	-0.929169
	701	CD81 antigen	CD81	-0.931386
	702	Unconventional myosin-XVIIIa	MYO18A	-0.93629
	703	Proteasome subunit beta type-2	PSMB2	-0.936371
	704	N-acetyllactosaminide beta-1,3-N-acetylglucosaminyltransferase 2	B3GNT2	-0.937049
	705	Disks large homolog 1	DLG1	-0.940203
	706	Eukaryotic translation initiation factor 1	EIF1	-0.940468
	707	DCN1-like protein 1	DCUN1D1	-0.941179
	708	40S ribosomal protein S3a	RPS3A	-0.941875
	709	Basal cell adhesion molecule	BCAM	-0.943393
	710	Inosine triphosphate pyrophosphatase	ITPA	-0.943509
	711	Ephrin-A1;Ephrin-A1, secreted form	EFNA1	-0.94384
	712	NudC domain-containing protein 1	NUDCD1	-0.945245
	713	40S ribosomal protein S17	RPS17	-0.946097
	714	Tyrosine--tRNA ligase, cytoplasmic;Tyrosine--tRNA ligase, cytoplasmic, N-terminally processed	YARS	-0.94647
	715	40S ribosomal protein S12	RPS12	-0.946723
	716	Transforming growth factor beta-1;Latency-associated peptide	TGFB1	-0.947138
	717	Eukaryotic translation initiation factor 2A;Eukaryotic translation initiation factor 2A, N-terminally processed	EIF2A	-0.947674
	718	Transforming protein RhoA;Rho-related GTP-binding protein RhoC	RHOA	-0.948188
	719	Ribonuclease P protein subunit p30	RPP30	-0.951525
	720	Protein S100-A4	S100A4	-0.953366
	721	Proteasome-associated protein ECM29 homolog	ECM29	-0.955443
	722	4F2 cell-surface antigen heavy chain	SLC3A2	-0.956074
	723	SAFB-like transcription modulator	SLTM	-0.956705
	724	Protein dpy-30 homolog	DPY30	-0.956712
	725	Transferrin receptor protein 1;Transferrin receptor protein 1, serum form	TFRC	-0.95727
	726	DnaJ homolog subfamily A member 2	DNAJA2	-0.959441
	727	Serine/threonine-protein phosphatase 5	PPP5C	-0.95983
	728	Mitochondrial import receptor subunit TOM70	TOMM70A	-0.960969
	729	Neural cell adhesion molecule L1	L1CAM	-0.961051
	730	DNA damage-binding protein 2	DDB2	-0.961143
	731	Porphobilinogen deaminase	HMBS	-0.963997
	732	AP-3 complex subunit mu-1	AP3M1	-0.966291
	733	Methionine--tRNA ligase, cytoplasmic	MARS	-0.966559
	734	Uroporphyrinogen decarboxylase	UROD	-0.966914
	735	ATP synthase subunit alpha, mitochondrial	ATP5A1	-0.966993
	736	Phosphoribosyl pyrophosphate synthase-associated protein 2	PRPSAP2	-0.969753
	737	ARF GTPase-activating protein GIT1	GIT1	-0.970928
	738	Flap endonuclease 1	FEN1	-0.971488
	739	60S ribosomal protein L14	RPL14	-0.972532
	740	Prefoldin subunit 4	PFDN4	-0.972545
	741	Acetyl-CoA acetyltransferase, cytosolic	ACAT2	-0.973938
	742	Heat shock protein 75 kDa, mitochondrial	TRAP1	-0.977642
	743	Threonine--tRNA ligase, cytoplasmic	TARS	-0.980512
	744	Growth-regulated alpha protein;GRO-alpha(4-73);GRO-alpha(5-73);GRO-alpha(6-73)	CXCL1	-0.98098
	745	Cell division cycle 5-like protein	CDC5L	-0.981108
	746	Citrate synthase, mitochondrial	CS	-0.983531
	747	Vesicle-associated membrane protein-associated protein A	VAPA	-0.984101
	748	Glutathione S-transferase theta-2B;Glutathione S-transferase theta-2	GSTT2B	-0.98465
	749	F-box-like/WD repeat-containing protein TBL1XR1	TBL1XR1	-0.986361
	750	Pre-mRNA-processing factor 40 homolog A	PRPF40A	-0.98648
	751	RuvB-like 2	RUVBL2	-0.98704
	752	Phosphopantothenate--cysteine ligase	PPCS	-0.98784
	753	Eukaryotic translation initiation factor 1A, X-chromosomal;Eukaryotic translation initiation factor 1A, Y-chromosomal	EIF1AX	-0.988443
	754	Acidic leucine-rich nuclear phosphoprotein 32 family member E	ANP32E	-0.994229
	755	Apoptotic chromatin condensation inducer in the nucleus	ACIN1	-0.994247
	756	F-box only protein 22	FBXO22	-0.994358
	757	SWI/SNF complex subunit SMARCC2	SMARCC2	-0.994831
	758	Glutaredoxin-3	GLRX3	-0.996179
	759	Plasminogen activator inhibitor 1 RNA-binding protein	SERBP1	-0.996503
	760	Nardilysin	NRD1	-0.999746
	761	cAMP-dependent protein kinase type II-alpha regulatory subunit	PRKAR2A	-0.999801
	762	Programmed cell death protein 5	PDCD5	-1.00054
	763	Ubiquilin-1	UBQLN1	-1.00103
	764	Leukocyte elastase inhibitor	SERPINB1	-1.00135
	765	HLA class I histocompatibility antigen, A-24 alpha chain;HLA class I histocompatibility antigen, A-23 alpha chain	HLA-A	-1.00267
	766	Focal adhesion kinase 1	PTK2	-1.00328
	767	U6 snRNA-associated Sm-like protein LSm5	LSM5	-1.00338
	768	AP-1 complex subunit gamma-1	AP1G1	-1.00469
	769	tRNA (guanine(26)-N(2))-dimethyltransferase	TRMT1	-1.00494
	770	40S ribosomal protein S28	RPS28	-1.00642
	771	Heterogeneous nuclear ribonucleoprotein M	HNRNPM	-1.00654
	772	TAR DNA-binding protein 43	TARDBP	-1.00794
	773	Cell division control protein 42 homolog	CDC42	-1.00985
	774	Alpha-ketoglutarate-dependent dioxygenase FTO	FTO	-1.01126
	775	Ras-related protein Rab-7a	RAB7A	-1.01161
	776	Aminoacylase-1	ACY1	-1.01283
	777	Isoleucine--tRNA ligase, cytoplasmic	IARS	-1.01471
	778	Glutathione reductase, mitochondrial	GSR	-1.01716
	779	Transportin-3	TNPO3	-1.01774
	780	Vacuolar protein sorting-associated protein VTA1 homolog	VTA1	-1.01933
	781	Reticulon-4 receptor	RTN4R	-1.0204
	782	Adenosine kinase	ADK	-1.02061
	783	Double-stranded RNA-specific adenosine deaminase	ADAR	-1.02165
	784	Protein FAM50A	FAM50A	-1.02215
	785	Serine-threonine kinase receptor-associated protein	STRAP	-1.02486
	786	Receptor-type tyrosine-protein phosphatase F	PTPRF	-1.0261
	787	U6 snRNA-associated Sm-like protein LSm3	LSM3	-1.02678
	788	Bifunctional glutamate/proline--tRNA ligase;Glutamate--tRNA ligase;Proline--tRNA ligase	EPRS	-1.0284
	789	Pyrroline-5-carboxylate reductase 3	PYCRL	-1.02849
	790	Regulator of nonsense transcripts 1	UPF1	-1.02896
	791	Far upstream element-binding protein 3	FUBP3	-1.03016
	792	40S ribosomal protein S14	RPS14	-1.03022
	793	Amyloid beta A4 protein;N-APP;Soluble APP-alpha;Soluble APP-beta;C99;Beta-amyloid protein 42;Beta-amyloid protein 40;C83;P3(42);P3(40);C80;Gamma-secretase C-terminal fragment 59;Gamma-secretase C-terminal fragment 57;Gamma-secretase C-terminal fragment 50;C31	APP	-1.03351
	794	Heterogeneous nuclear ribonucleoprotein H3	HNRNPH3	-1.03452
	795	Hsp90 co-chaperone Cdc37;Hsp90 co-chaperone Cdc37, N-terminally processed	CDC37	-1.03796
	796	Latent-transforming growth factor beta-binding protein 3	LTBP3	-1.03822
	797	DNA fragmentation factor subunit alpha	DFFA	-1.0383
	798	Nucleolar protein 56	NOP56	-1.04063
	799	DnaJ homolog subfamily A member 1	DNAJA1	-1.04118
	800	Anamorsin	CIAPIN1	-1.04206
	801	COP9 signalosome complex subunit 5	COPS5	-1.04247
	802	Asparagine--tRNA ligase, cytoplasmic	NARS	-1.04291
	803	Ribosomal RNA small subunit methyltransferase NEP1	EMG1	-1.04536
	804	U6 snRNA-associated Sm-like protein LSm2	LSM2	-1.04672
	805	Cell growth-regulating nucleolar protein	LYAR	-1.04681
	806	Galactosylgalactosylxylosylprotein 3-beta-glucuronosyltransferase 3	B3GAT3	-1.04786
	807	60S ribosomal protein L7	RPL7	-1.05007
	808	Carbonic anhydrase-related protein 11	CA11	-1.05026
	809	UBX domain-containing protein 7	UBXN7	-1.05081
	810	Peptidyl-prolyl cis-trans isomerase H	PPIH	-1.05205
	811	Glia maturation factor beta	GMFB	-1.05404
	812	Insulin-degrading enzyme	IDE	-1.05412
	813	60S ribosomal protein L24	RPL24	-1.05675
	814	Carboxymethylenebutenolidase homolog	CMBL	-1.05695
	815	Mitochondrial import inner membrane translocase subunit Tim13	TIMM13	-1.06136
	816	Splicing factor 3B subunit 6	SF3B6	-1.06254
	817	Poly(A) polymerase alpha	PAPOLA	-1.06435
	818	Regulator of G-protein signaling 10	RGS10	-1.06439
	819	Poly(rC)-binding protein 2	PCBP2	-1.0644
	820	COP9 signalosome complex subunit 1	GPS1	-1.06464
	821	Hematological and neurological expressed 1 protein;Hematological and neurological expressed 1 protein, N-terminally processed	HN1	-1.06496
	822	Eukaryotic translation initiation factor 4B	EIF4B	-1.06706
	823	BRO1 domain-containing protein BROX	BROX	-1.06752
	824	Kynurenine--oxoglutarate transaminase 3	CCBL2	-1.06836
	825	Cysteine and histidine-rich domain-containing protein 1	CHORDC1	-1.06947
	826	SEC23-interacting protein	SEC23IP	-1.07017
	827	Bifunctional 3-phosphoadenosine 5-phosphosulfate synthase 1;Sulfate adenylyltransferase;Adenylyl-sulfate kinase	PAPSS1	-1.07032
	828	Dickkopf-related protein 1	DKK1	-1.07112
	829	Dynein light chain 1, cytoplasmic	DYNLL1	-1.0735
	830	Nucleolysin TIAR	TIAL1	-1.07463
	831	Vesicle-associated membrane protein-associated protein B/C	VAPB	-1.075
	832	Non-specific lipid-transfer protein	SCP2	-1.07555
	833	THUMP domain-containing protein 1	THUMPD1	-1.07657
	834	Selenide, water dikinase 1	SEPHS1	-1.07743
	835	Tubulin-folding cofactor B	TBCB	-1.07866
	836	Small ubiquitin-related modifier 1	SUMO1	-1.07886
	837	Purine nucleoside phosphorylase	PNP	-1.079
	838	Dipeptidyl peptidase 9	DPP9	-1.08184
	839	Paraspeckle component 1	PSPC1	-1.08209
	840	Eukaryotic translation initiation factor 2 subunit 2	EIF2S2	-1.08301
	841	Transcription elongation factor A protein 1	TCEA1	-1.08365
	842	ATP-dependent RNA helicase DDX1	DDX1	-1.08453
	843	Creatine kinase U-type, mitochondrial	CKMT1A	-1.08897
	844	U5 small nuclear ribonucleoprotein 40 kDa protein	SNRNP40	-1.08909
	845	Prefoldin subunit 6	PFDN6	-1.08986
	846	N-alpha-acetyltransferase 25, NatB auxiliary subunit	NAA25	-1.08995
	847	AP-2 complex subunit mu	AP2M1	-1.09187
	848	Peptidyl-prolyl cis-trans isomerase FKBP3	FKBP3	-1.09284
	849	Hypoxanthine-guanine phosphoribosyltransferase	HPRT1	-1.09323
	850	T-complex protein 1 subunit alpha	TCP1	-1.09431
	851	Platelet-activating factor acetylhydrolase IB subunit alpha	PAFAH1B1	-1.09486
	852	60S ribosomal protein L5	RPL5	-1.09545
	853	Non-histone chromosomal protein HMG-17	HMGN2	-1.10035
	854	UPF0160 protein MYG1, mitochondrial	C12orf10	-1.10266
	855	Importin subunit alpha-7;Importin subunit alpha-6	KPNA6	-1.10668
	856	Cytoskeleton-associated protein 5	CKAP5	-1.10674
	857	10 kDa heat shock protein, mitochondrial	HSPE1	-1.10864
	858	U3 small nucleolar RNA-interacting protein 2	RRP9	-1.10893
	859	26S proteasome non-ATPase regulatory subunit 4	PSMD4	-1.10903
	860	Heterogeneous nuclear ribonucleoprotein K	HNRNPK	-1.10903
	861	Aldehyde dehydrogenase family 16 member A1	ALDH16A1	-1.11183
	862	Inorganic pyrophosphatase	PPA1	-1.11343
	863	Ezrin	EZR	-1.11381
	864	Prefoldin subunit 2	PFDN2	-1.11513
	865	Stathmin	STMN1	-1.11579
	866	COP9 signalosome complex subunit 2	COPS2	-1.11754
	867	mRNA turnover protein 4 homolog	MRTO4	-1.11875
	868	Epidermal growth factor receptor kinase substrate 8-like protein 2	EPS8L2	-1.11916
	869	6-phosphogluconate dehydrogenase, decarboxylating	PGD	-1.12146
	870	Ephrin type-A receptor 4	EPHA4	-1.12161
	871	Junction plakoglobin	JUP	-1.12181
	872	Acylphosphatase-1	ACYP1	-1.12182
	873	Double-stranded RNA-binding protein Staufen homolog 1	STAU1	-1.1225
	874	Phosphoglycolate phosphatase	PGP	-1.12661
	875	Eukaryotic translation initiation factor 3 subunit J	EIF3J	-1.12833
	876	Histone H4	HIST1H4A	-1.13044
	877	m7GpppX diphosphatase	DCPS	-1.13093
	878	Proteasome activator complex subunit 1	PSME1	-1.13127
	879	Heterogeneous nuclear ribonucleoprotein U-like protein 2	HNRNPUL2	-1.13137
	880	40S ribosomal protein SA	RPSA	-1.13267
	881	Prefoldin subunit 3	VBP1	-1.13282
	882	Peptidyl-prolyl cis-trans isomerase D	PPID	-1.13463
	883	UPF0687 protein C20orf27	C20orf27	-1.13477
	884	Telomeric repeat-binding factor 2-interacting protein 1	TERF2IP	-1.13545
	885	COP9 signalosome complex subunit 3	COPS3	-1.13548
	886	5-nucleotidase domain-containing protein 1	NT5DC1	-1.13631
	887	Ribose-phosphate pyrophosphokinase 2	PRPS2	-1.13643
	888	Protein DEK	DEK	-1.13665
	889	60S ribosomal protein L17	RPL17	-1.13705
	890	Proteasome assembly chaperone 1	PSMG1	-1.13882
	891	Nuclear pore complex protein Nup50	NUP50	-1.13954
	892	Methionine adenosyltransferase 2 subunit beta	MAT2B	-1.14171
	893	Cell adhesion molecule 4	CADM4	-1.14203
	894	Protocadherin Fat 1;Protocadherin Fat 1, nuclear form	FAT1	-1.14261
	895	Ubiquitin domain-containing protein UBFD1	UBFD1	-1.14356
	896	Synaptobrevin homolog YKT6	YKT6	-1.14377
	897	DNA replication licensing factor MCM6	MCM6	-1.14469
	898	SAP domain-containing ribonucleoprotein	SARNP	-1.14486
	899	T-complex protein 1 subunit gamma	CCT3	-1.14528
	900	Catenin beta-1	CTNNB1	-1.14529
	901	60S ribosomal protein L12	RPL12	-1.1473
	902	Structural maintenance of chromosomes protein 1A	SMC1A	-1.14809
	903	General vesicular transport factor p115	USO1	-1.14906
	904	Low molecular weight phosphotyrosine protein phosphatase	ACP1	-1.14935
	905	Cystathionine gamma-lyase	CTH	-1.15001
	906	SUMO-activating enzyme subunit 2	UBA2	-1.15186
	907	Suppressor of G2 allele of SKP1 homolog	SUGT1	-1.1523
	908	COP9 signalosome complex subunit 6	COPS6	-1.1531
	909	40S ribosomal protein S18	RPS18	-1.15472
	910	LanC-like protein 1	LANCL1	-1.15566
	911	Exosome complex component RRP42	EXOSC7	-1.15615
	912	Ran-specific GTPase-activating protein	RANBP1	-1.15644
	913	60S ribosomal protein L4	RPL4	-1.1584
	914	Na(+)/H(+) exchange regulatory cofactor NHE-RF1	SLC9A3R1	-1.15909
	915	Eukaryotic translation initiation factor 3 subunit H	EIF3H	-1.16053
	916	60S ribosomal protein L18	RPL18	-1.16135
	917	Protein PBDC1	PBDC1	-1.16309
	918	Heat shock protein 105 kDa	HSPH1	-1.16601
	919	Zinc transporter ZIP10	SLC39A10	-1.16704
	920	Transformer-2 protein homolog beta	TRA2B	-1.16718
	921	Leucine--tRNA ligase, cytoplasmic	LARS	-1.16824
	922	U1 small nuclear ribonucleoprotein C	SNRPC	-1.16955
	923	Latent-transforming growth factor beta-binding protein 4	LTBP4	-1.17124
	924	40S ribosomal protein S2	RPS2	-1.174
	925	Epidermal growth factor receptor substrate 15-like 1	EPS15L1	-1.17586
	926	Importin subunit beta-1	KPNB1	-1.17635
	927	Phosphoglycerate kinase 1	PGK1	-1.17775
	928	Tubulin--tyrosine ligase-like protein 12	TTLL12	-1.18075
	929	N-alpha-acetyltransferase 50	NAA50	-1.18337
	930	Protein transport protein Sec24C	SEC24C	-1.18473
	931	SUMO-activating enzyme subunit 1;SUMO-activating enzyme subunit 1, N-terminally processed	SAE1	-1.18475
	932	26S proteasome non-ATPase regulatory subunit 5	PSMD5	-1.18546
	933	DNA damage-binding protein 1	DDB1	-1.1859
	934	Splicing factor 3B subunit 4	SF3B4	-1.18805
	935	60S ribosomal protein L3	RPL3	-1.18934
	936	Pre-mRNA-splicing factor ATP-dependent RNA helicase DHX15	DHX15	-1.19097
	937	Guanine nucleotide-binding protein subunit beta-2-like 1;Guanine nucleotide-binding protein subunit beta-2-like 1, N-terminally processed	GNB2L1	-1.19237
	938	Squamous cell carcinoma antigen recognized by T-cells 3	SART3	-1.19259
	939	60S ribosomal protein L19	RPL19	-1.19276
	940	Inositol-3-phosphate synthase 1	ISYNA1	-1.19282
	941	Histone H1.4	HIST1H1E	-1.19342
	942	Dr1-associated corepressor	DRAP1	-1.19478
	943	Catenin alpha-1	CTNNA1	-1.19777
	944	Transportin-1	TNPO1	-1.19781
	945	60S ribosomal protein L13	RPL13	-1.19835
	946	Peptidyl-prolyl cis-trans isomerase F, mitochondrial	PPIF	-1.1984
	947	Serine/threonine-protein phosphatase 2A catalytic subunit beta isoform;Serine/threonine-protein phosphatase 2A catalytic subunit alpha isoform	PPP2CB	-1.19879
	948	Amyloid-like protein 2	APLP2	-1.20269
	949	Peroxisomal multifunctional enzyme type 2;(3R)-hydroxyacyl-CoA dehydrogenase;Enoyl-CoA hydratase 2	HSD17B4	-1.20279
	950	Laminin subunit alpha-5	LAMA5	-1.20303
	951	Mitochondrial import inner membrane translocase subunit Tim8 A	TIMM8A	-1.20494
	952	Regulation of nuclear pre-mRNA domain-containing protein 1B	RPRD1B	-1.20759
	953	Chromobox protein homolog 5	CBX5	-1.20812
	954	Bcl-2-associated transcription factor 1	BCLAF1	-1.20881
	955	Methionine aminopeptidase 2	METAP2	-1.21361
	956	U6 snRNA-associated Sm-like protein LSm6	LSM6	-1.21503
	957	Heterochromatin protein 1-binding protein 3	HP1BP3	-1.21558
	958	E3 SUMO-protein ligase RanBP2	RANBP2	-1.21625
	959	DnaJ homolog subfamily C member 9	DNAJC9	-1.2163
	960	Programmed cell death protein 10	PDCD10	-1.2164
	961	Alpha/beta hydrolase domain-containing protein 14B	ABHD14B	-1.2181
	962	Sepiapterin reductase	SPR	-1.21876
	963	U2 small nuclear ribonucleoprotein B	SNRPB2	-1.21973
	964	60S ribosomal protein L15	RPL15	-1.2198
	965	Histone H1.0;Histone H1.0, N-terminally processed	H1F0	-1.2209
	966	RNA-binding protein 39	RBM39	-1.22283
	967	Calcium homeostasis endoplasmic reticulum protein	CHERP	-1.22433
	968	Activator of 90 kDa heat shock protein ATPase homolog 1	AHSA1	-1.2262
	969	Cdc42-interacting protein 4	TRIP10	-1.2275
	970	Ubiquitin-fold modifier-conjugating enzyme 1	UFC1	-1.22912
	971	Nucleolar protein 3	NOL3	-1.23106
	972	2-deoxynucleoside 5-phosphate N-hydrolase 1	DNPH1	-1.23445
	973	Desmoplakin	DSP	-1.23964
	974	Eukaryotic translation initiation factor 4 gamma 1	EIF4G1	-1.24056
	975	Cleavage stimulation factor subunit 3	CSTF3	-1.24083
	976	Golgi membrane protein 1	GOLM1	-1.24153
	977	Heterogeneous nuclear ribonucleoprotein A1;Heterogeneous nuclear ribonucleoprotein A1, N-terminally processed;Heterogeneous nuclear ribonucleoprotein A1-like 2	HNRNPA1	-1.24172
	978	U4/U6.U5 tri-snRNP-associated protein 2	USP39	-1.24245
	979	U6 snRNA-associated Sm-like protein LSm8	LSM8	-1.24275
	980	Putative RNA-binding protein Luc7-like 2	LUC7L2	-1.24357
	981	Lactoylglutathione lyase	GLO1	-1.2448
	982	Zinc finger RNA-binding protein	ZFR	-1.24484
	983	Valine--tRNA ligase	VARS	-1.24677
	984	28 kDa heat- and acid-stable phosphoprotein	PDAP1	-1.24702
	985	Eukaryotic translation initiation factor 3 subunit E	EIF3E	-1.24782
	986	Serine/threonine-protein kinase 24;Serine/threonine-protein kinase 24 36 kDa subunit;Serine/threonine-protein kinase 24 12 kDa subunit	STK24	-1.24791
	987	Developmentally-regulated GTP-binding protein 1	DRG1	-1.24998
	988	5-3 exoribonuclease 2	XRN2	-1.25236
	989	Serine/arginine-rich splicing factor 11	SRSF11	-1.25731
	990	Serine/arginine repetitive matrix protein 2	SRRM2	-1.25733
	991	Keratin, type I cytoskeletal 18	KRT18	-1.25947
	992	Heterogeneous nuclear ribonucleoprotein Q	SYNCRIP	-1.2596
	993	Adenylosuccinate lyase	ADSL	-1.26101
	994	Ubiquitin-like modifier-activating enzyme 1	UBA1	-1.26332
	995	Isochorismatase domain-containing protein 1	ISOC1	-1.26364
	996	CD9 antigen	CD9	-1.26364
	997	Nucleolar protein 58	NOP58	-1.26405
	998	Histone acetyltransferase type B catalytic subunit	HAT1	-1.26443
	999	Eukaryotic translation initiation factor 3 subunit M	EIF3M	-1.2646
	1000	Proteasome activator complex subunit 3	PSME3	-1.26484
	1001	General transcription factor IIF subunit 1	GTF2F1	-1.26527
	1002	Splicing factor 3B subunit 5	SF3B5	-1.2665
	1003	Dihydropteridine reductase	QDPR	-1.2667
	1004	Thioredoxin-like protein 1	TXNL1	-1.27039
	1005	T-complex protein 1 subunit zeta	CCT6A	-1.27219
	1006	Serine/arginine-rich splicing factor 2;Serine/arginine-rich splicing factor 8	SRSF2	-1.27365
	1007	Neurolysin, mitochondrial	NLN	-1.27368
	1008	Small nuclear ribonucleoprotein E	SNRPE	-1.27409
	1009	RNA-binding protein 8A	RBM8A	-1.2778
	1010	Heat shock 70 kDa protein 6;Putative heat shock 70 kDa protein 7	HSPA6	-1.27799
	1011	Probable ATP-dependent RNA helicase DDX6	DDX6	-1.28111
	1012	SUMO-conjugating enzyme UBC9	UBE2I	-1.28339
	1013	Eukaryotic translation initiation factor 3 subunit I	EIF3I	-1.28666
	1014	40S ribosomal protein S10	RPS10	-1.28748
	1015	WD repeat-containing protein 43	WDR43	-1.28752
	1016	Small nuclear ribonucleoprotein Sm D1	SNRPD1	-1.28786
	1017	Arginine--tRNA ligase, cytoplasmic	RARS	-1.28901
	1018	Small nuclear ribonucleoprotein Sm D3	SNRPD3	-1.28964
	1019	Histone-arginine methyltransferase CARM1	CARM1	-1.29306
	1020	T-complex protein 1 subunit theta	CCT8	-1.29316
	1021	Extracellular matrix protein FRAS1	FRAS1	-1.29488
	1022	Mycophenolic acid acyl-glucuronide esterase, mitochondrial	ABHD10	-1.29537
	1023	Desmoglein-2	DSG2	-1.29591
	1024	Calsyntenin-3	CLSTN3	-1.29653
	1025	Sialic acid synthase	NANS	-1.29829
	1026	Serine/arginine-rich splicing factor 7	SRSF7	-1.29869
	1027	Ubiquitin-40S ribosomal protein S27a;Ubiquitin;40S ribosomal protein S27a;Ubiquitin-60S ribosomal protein L40;Ubiquitin;60S ribosomal protein L40;Polyubiquitin-B;Ubiquitin;Polyubiquitin-C;Ubiquitin	RPS27A	-1.29931
	1028	Protein arginine N-methyltransferase 5;Protein arginine N-methyltransferase 5, N-terminally processed	PRMT5	-1.30138
	1029	Non-POU domain-containing octamer-binding protein	NONO	-1.30185
	1030	Splicing factor 3A subunit 2	SF3A2	-1.30207
	1031	60S ribosomal protein L27	RPL27	-1.30342
	1032	Gem-associated protein 5	GEMIN5	-1.30366
	1033	Core histone macro-H2A.1	H2AFY	-1.30608
	1034	Ribosomal L1 domain-containing protein 1	RSL1D1	-1.31397
	1035	Cullin-4B	CUL4B	-1.31455
	1036	Acyl-protein thioesterase 1	LYPLA1	-1.31502
	1037	Malignant T-cell-amplified sequence 1	MCTS1	-1.31591
	1038	Chromobox protein homolog 1	CBX1	-1.31693
	1039	Phosphoribosylformylglycinamidine synthase	PFAS	-1.31936
	1040	Transcription elongation factor SPT6	SUPT6H	-1.32276
	1041	Nucleoplasmin-3	NPM3	-1.32443
	1042	Kallikrein-7	KLK7	-1.32502
	1043	E3 ubiquitin/ISG15 ligase TRIM25	TRIM25	-1.32542
	1044	DNA-(apurinic or apyrimidinic site) lyase;DNA-(apurinic or apyrimidinic site) lyase, mitochondrial	APEX1	-1.32589
	1045	1-phosphatidylinositol 4,5-bisphosphate phosphodiesterase beta-3	PLCB3	-1.33093
	1046	Splicing factor 1	SF1	-1.33136
	1047	Histidine triad nucleotide-binding protein 1	HINT1	-1.3326
	1048	T-complex protein 1 subunit delta	CCT4	-1.33603
	1049	39S ribosomal protein L12, mitochondrial	MRPL12	-1.33719
	1050	C-1-tetrahydrofolate synthase, cytoplasmic;Methylenetetrahydrofolate dehydrogenase;Methenyltetrahydrofolate cyclohydrolase;Formyltetrahydrofolate synthetase;C-1-tetrahydrofolate synthase, cytoplasmic, N-terminally processed	MTHFD1	-1.33789
	1051	Polyadenylate-binding protein 2	PABPN1	-1.33797
	1052	S-adenosylmethionine synthase isoform type-2	MAT2A	-1.33866
	1053	Coiled-coil domain-containing protein 58	CCDC58	-1.34144
	1054	Importin subunit alpha-1	KPNA2	-1.34162
	1055	Serine hydroxymethyltransferase, cytosolic	SHMT1	-1.3449
	1056	Calpain-1 catalytic subunit	CAPN1	-1.34511
	1057	Protein FAM49B	FAM49B	-1.34551
	1058	PHD finger-like domain-containing protein 5A	PHF5A	-1.34652
	1059	RNA-binding protein 25	RBM25	-1.34841
	1060	F-box only protein 2	FBXO2	-1.34847
	1061	Replication protein A 14 kDa subunit	RPA3	-1.34885
	1062	Eukaryotic initiation factor 4A-III;Eukaryotic initiation factor 4A-III, N-terminally processed	EIF4A3	-1.35274
	1063	T-complex protein 1 subunit eta	CCT7	-1.35289
	1064	Tetratricopeptide repeat protein 1	TTC1	-1.3566
	1065	60 kDa heat shock protein, mitochondrial	HSPD1	-1.3603
	1066	RNA-binding protein 12	RBM12	-1.36283
	1067	Signal recognition particle 14 kDa protein	SRP14	-1.36628
	1068	MOB kinase activator 1A	MOB1A	-1.36766
	1069	Neurosecretory protein VGF;Neuroendocrine regulatory peptide-1;Neuroendocrine regulatory peptide-2;Antimicrobial peptide VGF[554-577]	VGF	-1.36834
	1070	COP9 signalosome complex subunit 8	COPS8	-1.36846
	1071	Dynamin-1-like protein	DNM1L	-1.37273
	1072	60S ribosomal protein L10a	RPL10A	-1.37914
	1073	CD44 antigen	CD44	-1.38098
	1074	Thimet oligopeptidase	THOP1	-1.38869
	1075	Enhancer of rudimentary homolog	ERH	-1.39004
	1076	Eukaryotic peptide chain release factor subunit 1	ETF1	-1.39125
	1077	40S ribosomal protein S6	RPS6	-1.39134
	1078	Mitotic checkpoint protein BUB3	BUB3	-1.39141
	1079	Replication protein A 32 kDa subunit	RPA2	-1.4034
	1080	Complement component 1 Q subcomponent-binding protein, mitochondrial	C1QBP	-1.40353
	1081	Apoptosis-inducing factor 1, mitochondrial	AIFM1	-1.40647
	1082	Glyceraldehyde-3-phosphate dehydrogenase	GAPDH	-1.40696
	1083	60S ribosomal protein L8	RPL8	-1.40854
	1084	Probable ATP-dependent RNA helicase DDX23	DDX23	-1.4129
	1085	Nucleolar and coiled-body phosphoprotein 1	NOLC1	-1.41344
	1086	Small nuclear ribonucleoprotein Sm D2	SNRPD2	-1.41377
	1087	Glyoxylate reductase/hydroxypyruvate reductase	GRHPR	-1.4165
	1088	Nuclease-sensitive element-binding protein 1	YBX1	-1.41677
	1089	Leucine-rich repeat-containing protein 47	LRRC47	-1.41749
	1090	Transcription elongation regulator 1	TCERG1	-1.41759
	1091	Nucleolar RNA helicase 2	DDX21	-1.41866
	1092	Protein arginine N-methyltransferase 1	PRMT1	-1.41885
	1093	Cytoplasmic FMR1-interacting protein 1	CYFIP1	-1.41936
	1094	Macrophage-capping protein	CAPG	-1.41971
	1095	Lysine--tRNA ligase	KARS	-1.42172
	1096	40S ribosomal protein S15a	RPS15A	-1.42208
	1097	Eukaryotic translation initiation factor 3 subunit K	EIF3K	-1.4235
	1098	Cleavage stimulation factor subunit 2	CSTF2	-1.4245
	1099	Cystatin-B	CSTB	-1.42477
	1100	60S ribosomal protein L6	RPL6	-1.42555
	1101	Elongation factor 1-delta	EEF1D	-1.42646
	1102	Host cell factor 1;HCF N-terminal chain 1;HCF N-terminal chain 2;HCF N-terminal chain 3;HCF N-terminal chain 4;HCF N-terminal chain 5;HCF N-terminal chain 6;HCF C-terminal chain 1;HCF C-terminal chain 2;HCF C-terminal chain 3;HCF C-terminal chain 4;HCF C-terminal chain 5;HCF C-terminal chain 6	HCFC1	-1.42948
	1103	Pre-mRNA-processing-splicing factor 8	PRPF8	-1.42975
	1104	40S ribosomal protein S13	RPS13	-1.43031
	1105	Nuclear mitotic apparatus protein 1	NUMA1	-1.43056
	1106	Polyadenylate-binding protein 1;Polyadenylate-binding protein 3	PABPC1	-1.43131
	1107	General transcription factor IIF subunit 2	GTF2F2	-1.43136
	1108	Aflatoxin B1 aldehyde reductase member 2	AKR7A2	-1.43232
	1109	Fructose-2,6-bisphosphatase TIGAR	TIGAR	-1.43555
	1110	BUB3-interacting and GLEBS motif-containing protein ZNF207	ZNF207	-1.43835
	1111	WD repeat-containing protein 5	WDR5	-1.43912
	1112	Fatty acid synthase;[Acyl-carrier-protein] S-acetyltransferase;[Acyl-carrier-protein] S-malonyltransferase;3-oxoacyl-[acyl-carrier-protein] synthase;3-oxoacyl-[acyl-carrier-protein] reductase;3-hydroxyacyl-[acyl-carrier-protein] dehydratase;Enoyl-[acyl-carrier-protein] reductase;Oleoyl-[acyl-carrier-protein] hydrolase	FASN	-1.44147
	1113	L-xylulose reductase	DCXR	-1.44271
	1114	Acetyl-CoA acetyltransferase, mitochondrial	ACAT1	-1.44325
	1115	Cell cycle and apoptosis regulator protein 2	CCAR2	-1.45184
	1116	DNA topoisomerase 1	TOP1	-1.45347
	1117	Thyroid hormone receptor-associated protein 3	THRAP3	-1.45577
	1118	Cullin-1	CUL1	-1.45685
	1119	Eukaryotic translation initiation factor 4E	EIF4E	-1.45838
	1120	Phenylalanine--tRNA ligase beta subunit	FARSB	-1.46364
	1121	Ubiquitin carboxyl-terminal hydrolase 7	USP7	-1.46519
	1122	Treacle protein	TCOF1	-1.47099
	1123	Replication protein A 70 kDa DNA-binding subunit;Replication protein A 70 kDa DNA-binding subunit, N-terminally processed	RPA1	-1.47151
	1124	Ras GTPase-activating protein-binding protein 2	G3BP2	-1.47275
	1125	Cleavage and polyadenylation specificity factor subunit 5	NUDT21	-1.47441
	1126	COP9 signalosome complex subunit 4	COPS4	-1.47643
	1127	Spliceosome RNA helicase DDX39B	DDX39B	-1.47653
	1128	Eukaryotic translation initiation factor 3 subunit L	EIF3L	-1.47766
	1129	Platelet-activating factor acetylhydrolase IB subunit gamma	PAFAH1B3	-1.48826
	1130	Transcription intermediary factor 1-beta	TRIM28	-1.48882
	1131	Adipogenesis regulatory factor	ADIRF	-1.48921
	1132	Actin-like protein 6A	ACTL6A	-1.49083
	1133	Chloride intracellular channel protein 1	CLIC1	-1.49199
	1134	Eukaryotic translation initiation factor 5	EIF5	-1.49334
	1135	60S ribosomal protein L7a	RPL7A	-1.49501
	1136	Heterogeneous nuclear ribonucleoprotein F;Heterogeneous nuclear ribonucleoprotein F, N-terminally processed	HNRNPF	-1.4975
	1137	Serpin B9	SERPINB9	-1.49877
	1138	Ras-related C3 botulinum toxin substrate 1;Ras-related C3 botulinum toxin substrate 3	RAC1	-1.50125
	1139	Eukaryotic translation initiation factor 5B	EIF5B	-1.50205
	1140	40S ribosomal protein S7	RPS7	-1.50257
	1141	Heterogeneous nuclear ribonucleoprotein A0	HNRNPA0	-1.50318
	1142	Eukaryotic translation initiation factor 2 subunit 1	EIF2S1	-1.5168
	1143	Splicing factor, proline- and glutamine-rich	SFPQ	-1.51689
	1144	Nuclear ubiquitous casein and cyclin-dependent kinase substrate 1	NUCKS1	-1.51795
	1145	GMP synthase [glutamine-hydrolyzing]	GMPS	-1.52263
	1146	S-formylglutathione hydrolase	ESD	-1.52273
	1147	Metastasis-associated protein MTA2	MTA2	-1.52351
	1148	Urokinase-type plasminogen activator;Urokinase-type plasminogen activator long chain A;Urokinase-type plasminogen activator short chain A;Urokinase-type plasminogen activator chain B	PLAU	-1.52489
	1149	Nicotinamide phosphoribosyltransferase	NAMPT	-1.52529
	1150	Apoptosis inhibitor 5	API5	-1.5255
	1151	Small glutamine-rich tetratricopeptide repeat-containing protein alpha	SGTA	-1.52763
	1152	dCTP pyrophosphatase 1	DCTPP1	-1.53024
	1153	Stress-70 protein, mitochondrial	HSPA9	-1.53154
	1154	ELAV-like protein 1	ELAVL1	-1.53218
	1155	Interleukin enhancer-binding factor 2	ILF2	-1.53337
	1156	Probable 28S rRNA (cytosine(4447)-C(5))-methyltransferase	NOP2	-1.53696
	1157	Glutamine--tRNA ligase	QARS	-1.54355
	1158	Scaffold attachment factor B1	SAFB	-1.54807
	1159	Midkine	MDK	-1.551
	1160	Cleavage and polyadenylation specificity factor subunit 6	CPSF6	-1.55525
	1161	Proline synthase co-transcribed bacterial homolog protein	PROSC	-1.5554
	1162	Probable ATP-dependent RNA helicase DDX5	DDX5	-1.56208
	1163	Heat shock protein HSP 90-beta	HSP90AB1	-1.56312
	1164	Nucleosome assembly protein 1-like 1	NAP1L1	-1.56395
	1165	Ran GTPase-activating protein 1	RANGAP1	-1.56517
	1166	Small nuclear ribonucleoprotein-associated proteins B and B;Small nuclear ribonucleoprotein-associated protein N	SNRPB	-1.56854
	1167	Serine/arginine-rich splicing factor 1	SRSF1	-1.57362
	1168	U5 small nuclear ribonucleoprotein 200 kDa helicase	SNRNP200	-1.5764
	1169	Nascent polypeptide-associated complex subunit alpha;Nascent polypeptide-associated complex subunit alpha, muscle-specific form	NACA	-1.58404
	1170	Eukaryotic translation initiation factor 2 subunit 3;Putative eukaryotic translation initiation factor 2 subunit 3-like protein	EIF2S3	-1.58713
	1171	Nucleosome assembly protein 1-like 4	NAP1L4	-1.58926
	1172	DAZ-associated protein 1	DAZAP1	-1.58987
	1173	S-methyl-5-thioadenosine phosphorylase	MTAP	-1.59115
	1174	RNA-binding motif protein, X chromosome;RNA-binding motif protein, X chromosome, N-terminally processed	RBMX	-1.59488
	1175	Prothymosin alpha;Prothymosin alpha, N-terminally processed;Thymosin alpha-1	PTMA	-1.59714
	1176	60S ribosomal protein L22	RPL22	-1.59718
	1177	Leucine-rich repeat-containing protein 59	LRRC59	-1.59901
	1178	Amidophosphoribosyltransferase	PPAT	-1.59902
	1179	Hepatoma-derived growth factor	HDGF	-1.60219
	1180	Adenosylhomocysteinase	AHCY	-1.60856
	1181	40S ribosomal protein S19	RPS19	-1.61046
	1182	Proliferation-associated protein 2G4	PA2G4	-1.61279
	1183	Lamin-B1	LMNB1	-1.61388
	1184	Exportin-1	XPO1	-1.61626
	1185	116 kDa U5 small nuclear ribonucleoprotein component	EFTUD2	-1.61676
	1186	Splicing factor 3A subunit 1	SF3A1	-1.62655
	1187	U1 small nuclear ribonucleoprotein A	SNRPA	-1.62754
	1188	Signal recognition particle 9 kDa protein	SRP9	-1.63332
	1189	Tumor necrosis factor receptor superfamily member 6B	TNFRSF6B	-1.63677
	1190	Histone-binding protein RBBP4	RBBP4	-1.63784
	1191	60S ribosomal protein L23a	RPL23A	-1.65092
	1192	Nuclear migration protein nudC	NUDC	-1.65145
	1193	Transcription factor BTF3	BTF3	-1.65416
	1194	Calcyclin-binding protein	CACYBP	-1.65632
	1195	Proprotein convertase subtilisin/kexin type 9	PCSK9	-1.6623
	1196	DnaJ homolog subfamily B member 1	DNAJB1	-1.66648
	1197	14-3-3 protein sigma	SFN	-1.66803
	1198	Basic leucine zipper and W2 domain-containing protein 2	BZW2	-1.66977
	1199	H/ACA ribonucleoprotein complex subunit 4	DKC1	-1.67323
	1200	Hsc70-interacting protein;Putative protein FAM10A5	ST13	-1.67569
	1201	Bifunctional ATP-dependent dihydroxyacetone kinase/FAD-AMP lyase (cyclizing);ATP-dependent dihydroxyacetone kinase;FAD-AMP lyase (cyclizing)	DAK	-1.67691
	1202	Adenylate kinase 2, mitochondrial;Adenylate kinase 2, mitochondrial, N-terminally processed	AK2	-1.6774
	1203	BRCA2 and CDKN1A-interacting protein	BCCIP	-1.67856
	1204	U2 small nuclear ribonucleoprotein A	SNRPA1	-1.68709
	1205	60S acidic ribosomal protein P0;60S acidic ribosomal protein P0-like	RPLP0	-1.68737
	1206	Tumor protein D52	TPD52	-1.69123
	1207	40S ribosomal protein S8	RPS8	-1.69179
	1208	Prostaglandin E synthase 3	PTGES3	-1.69251
	1209	Cullin-associated NEDD8-dissociated protein 1	CAND1	-1.70039
	1210	Nucleoprotein TPR	TPR	-1.70064
	1211	Histone-binding protein RBBP7	RBBP7	-1.70113
	1212	Heterogeneous nuclear ribonucleoprotein A3	HNRNPA3	-1.71178
	1213	Heterogeneous nuclear ribonucleoprotein D-like	HNRNPDL	-1.71459
	1214	Far upstream element-binding protein 2	KHSRP	-1.72259
	1215	GTP-binding nuclear protein Ran	RAN	-1.72331
	1216	Splicing factor 3A subunit 3	SF3A3	-1.72372
	1217	KH domain-containing, RNA-binding, signal transduction-associated protein 1	KHDRBS1	-1.72483
	1218	Serine/arginine repetitive matrix protein 1	SRRM1	-1.72537
	1219	Pre-mRNA-processing factor 19	PRPF19	-1.7261
	1220	Cytosolic acyl coenzyme A thioester hydrolase	ACOT7	-1.72731
	1221	Eukaryotic translation initiation factor 3 subunit F	EIF3F	-1.73025
	1222	Protein phosphatase 1G	PPM1G	-1.73114
	1223	Histone H3.1;Histone H3.2;Histone H3.1t;Histone H3.3;Histone H3.3C	HIST1H3A	-1.73281
	1224	Peptidyl-prolyl cis-trans isomerase FKBP4;Peptidyl-prolyl cis-trans isomerase FKBP4, N-terminally processed	FKBP4	-1.73421
	1225	NEDD8-conjugating enzyme Ubc12	UBE2M	-1.73655
	1226	ATP-dependent RNA helicase DDX42	DDX42	-1.73676
	1227	Heterogeneous nuclear ribonucleoprotein H;Heterogeneous nuclear ribonucleoprotein H, N-terminally processed	HNRNPH1	-1.73773
	1228	Stress-induced-phosphoprotein 1	STIP1	-1.73887
	1229	60S acidic ribosomal protein P2	RPLP2	-1.74837
	1230	Eukaryotic translation initiation factor 3 subunit B	EIF3B	-1.75737
	1231	Protein disulfide-isomerase A4	PDIA4	-1.76274
	1232	Eukaryotic translation initiation factor 3 subunit D	EIF3D	-1.76302
	1233	Activated RNA polymerase II transcriptional coactivator p15	SUB1	-1.76529
	1234	Nuclear autoantigenic sperm protein	NASP	-1.76625
	1235	Splicing factor 3B subunit 2	SF3B2	-1.76815
	1236	Protein mago nashi homolog 2	MAGOHB	-1.78302
	1237	Polypyrimidine tract-binding protein 1	PTBP1	-1.78606
	1238	Regulator of chromosome condensation	RCC1	-1.79223
	1239	Small ubiquitin-related modifier 2	SUMO2	-1.79237
	1240	Eukaryotic translation initiation factor 3 subunit A	EIF3A	-1.79459
	1241	40S ribosomal protein S20	RPS20	-1.79722
	1242	Heterogeneous nuclear ribonucleoprotein R	HNRNPR	-1.80682
	1243	Mesothelin;Megakaryocyte-potentiating factor;Mesothelin, cleaved form	MSLN	-1.80884
	1244	60S acidic ribosomal protein P1	RPLP1	-1.8106
	1245	Multifunctional protein ADE2;Phosphoribosylaminoimidazole-succinocarboxamide synthase;Phosphoribosylaminoimidazole carboxylase	PAICS	-1.8182
	1246	Oxygen-dependent coproporphyrinogen-III oxidase, mitochondrial	CPOX	-1.83548
	1247	Serine/arginine-rich splicing factor 3	SRSF3	-1.83709
	1248	Splicing factor U2AF 65 kDa subunit	U2AF2	-1.84532
	1249	NHP2-like protein 1;NHP2-like protein 1, N-terminally processed	NHP2L1	-1.84764
	1250	Lamina-associated polypeptide 2, isoforms beta/gamma;Thymopoietin;Thymopentin	TMPO	-1.84895
	1251	X-ray repair cross-complementing protein 5	XRCC5	-1.85653
	1252	Poly [ADP-ribose] polymerase 1	PARP1	-1.85873
	1253	RNA-binding protein FUS	FUS	-1.86217
	1254	Semaphorin-3A	SEMA3A	-1.86835
	1255	Matrin-3	MATR3	-1.8838
	1256	Heterogeneous nuclear ribonucleoprotein U	HNRNPU	-1.88689
	1257	G-protein coupled receptor 126	GPR126	-1.89093
	1258	Far upstream element-binding protein 1	FUBP1	-1.89403
	1259	Poly(U)-binding-splicing factor PUF60	PUF60	-1.89411
	1260	U1 small nuclear ribonucleoprotein 70 kDa	SNRNP70	-1.9048
	1261	THO complex subunit 4	ALYREF	-1.9191
	1262	Exportin-2	CSE1L	-1.93382
	1263	Obg-like ATPase 1	OLA1	-1.96807
	1264	Eukaryotic translation initiation factor 3 subunit C;Eukaryotic translation initiation factor 3 subunit C-like protein	EIF3C	-1.97322
	1265	Heterogeneous nuclear ribonucleoprotein L	HNRNPL	-1.9987
	1266	Lamin-B2	LMNB2	-2.00888
	1267	Chromobox protein homolog 3	CBX3	-2.02245
	1268	Heterogeneous nuclear ribonucleoprotein A/B	HNRNPAB	-2.02451
	1269	Fatty acid-binding protein, epidermal	FABP5	-2.03415
	1270	Sorbitol dehydrogenase	SORD	-2.04466
	1271	Elongation factor 1-alpha 2	EEF1A2	-2.04654
	1272	X-ray repair cross-complementing protein 6	XRCC6	-2.05762
	1273	Histone H2A type 2-C;Histone H2A type 2-A;Histone H2A type 1-J;Histone H2A type 1-H;Histone H2A.J;Histone H2A type 1-D;Histone H2A type 1	HIST2H2AC	-2.06242
	1274	High mobility group protein B3	HMGB3	-2.07729
	1275	Splicing factor 3B subunit 1	SF3B1	-2.07849
	1276	High mobility group protein HMG-I/HMG-Y	HMGA1	-2.08166
	1277	ATP-dependent RNA helicase A	DHX9	-2.08567
	1278	Protein RCC2	RCC2	-2.08823
	1279	RNA-binding protein EWS	EWSR1	-2.09356
	1280	Splicing factor 3B subunit 3	SF3B3	-2.10018
	1281	Acidic leucine-rich nuclear phosphoprotein 32 family member B	ANP32B	-2.10083
	1282	Lupus La protein	SSB	-2.12464
	1283	Amphiregulin	AREG	-2.15057
	1284	Ras GTPase-activating protein-binding protein 1	G3BP1	-2.1507
	1285	Probable ATP-dependent RNA helicase DDX17	DDX17	-2.15633
	1286	Kallikrein-6	KLK6	-2.17576
	1287	FACT complex subunit SPT16	SUPT16H	-2.18841
	1288	Proliferating cell nuclear antigen	PCNA	-2.19398
	1289	Heat shock protein HSP 90-alpha	HSP90AA1	-2.21345
	1290	Putative heat shock protein HSP 90-beta 2	HSP90AB2P	-2.22137
	1291	Heterogeneous nuclear ribonucleoproteins C1/C2;Heterogeneous nuclear ribonucleoprotein C-like 1;Heterogeneous nuclear ribonucleoprotein C-like 2	HNRNPC	-2.22649
	1292	Acidic leucine-rich nuclear phosphoprotein 32 family member A	ANP32A	-2.25627
	1293	Protein SET;Protein SETSIP	SET	-2.26446
	1294	FACT complex subunit SSRP1	SSRP1	-2.28131
	1295	Nucleophosmin	NPM1	-2.30503
	1296	Histone H1.2	HIST1H1C	-2.38431
	1297	Interleukin enhancer-binding factor 3	ILF3	-2.39913
	1298	Heterogeneous nuclear ribonucleoprotein D0	HNRNPD	-2.48833
	1299	Nucleolin	NCL	-2.56504
	1300	High mobility group protein B2	HMGB2	-2.70549
	1301	High mobility group protein B1;Putative high mobility group protein B1-like 1	HMGB1	-3.01969

## Sheet: David FC_BP_All DR
Annotation Cluster 1	Enrichment Score: 44.466487142005
Category	Term	Count	%	PValue	Genes	List Total	Pop Hits	Pop Total	Fold Enrichment	Bonferroni	Benjamini	FDR
GOTERM_BP_FAT	GO:0008380	RNA splicing	110	8.71632	3.63843e-46	NCBP1, PRPF4B, U2AF2, LSM6, SNRPD3, SNRPD1, SYNCRIP, SNRPD2, PNN, NONO, DDX23, RBM8A, TARDBP, SRRM2, DNAJC8, WDR77, LSM5, SRRM1, LSM3, LSM2, LSM1, RBM10, LUC7L3, CCAR1, PABPN1, SNRPA1, EFTUD2, HNRNPA2B1, PTBP1, HNRNPR, HNRNPU, SNRPB, SNRPA, SNRPC, SNRPE, SNRPG, FUS, NHP2L1, STRAP, PPIL1, SNRPB2, HNRNPL, HNRNPA3, HNRNPM, DDX46, HNRNPK, HNRNPF, HNRNPD, HNRNPC, PABPC1, PRPF40A, DHX9, CSTF3, CSTF2, D…	1117	284	13528	4.69088	1.21851e-42	4.0617e-43	6.63191e-43
GOTERM_BP_FAT	GO:0016071	mRNA metabolic process	125	9.90491	4.25102e-45	NCBP1, PRPF4B, U2AF2, LSM6, SNRPD3, SNRPD1, SNRPD2, SYNCRIP, PNN, DCPS, NONO, APP, DNAJB11, DDX23, RBM8A, SRRM2, TARDBP, WDR77, DNAJC8, LSM5, SRRM1, LSM3, LSM2, LSM1, RBM10, LUC7L3, CCAR1, PABPN1, SNRPA1, EFTUD2, HNRNPA2B1, PTBP1, HNRNPR, HNRNPU, SERBP1, SNRPB, SNRPA, SNRPC, SNRPE, XRN2, SNRPG, FUS, STRAP, NHP2L1, PPIL1, SNRPB2, HSPA1B, HNRNPA3, HNRNPL, HNRNPM, DDX46, HNRNPK, HNRNPF, EIF3E, HNRNP…	1117	370	13528	4.09156	1.42367e-41	3.55916e-42	7.74849e-42
GOTERM_BP_FAT	GO:0006397	mRNA processing	115	9.11252	2.5771e-44	NCBP1, PRPF4B, U2AF2, LSM6, SNRPD3, SNRPD1, SNRPD2, SYNCRIP, PNN, NONO, APP, DDX23, RBM8A, TARDBP, SRRM2, WDR77, DNAJC8, LSM5, SRRM1, LSM3, LSM2, LSM1, RBM10, LUC7L3, CCAR1, PABPN1, SNRPA1, EFTUD2, HNRNPA2B1, PTBP1, HNRNPR, HNRNPU, SNRPB, SNRPA, SNRPC, SNRPE, XRN2, SNRPG, FUS, NHP2L1, STRAP, PPIL1, SNRPB2, HNRNPA3, HNRNPL, HNRNPM, DDX46, HNRNPK, HNRNPF, HNRNPD, HNRNPC, PABPC1, PRPF40A, DHX9, CSTF…	1117	321	13528	4.33884	8.63072e-41	1.72614e-41	4.69739e-41
Annotation Cluster 2	Enrichment Score: 40.165834401739595
Category	Term	Count	%	PValue	Genes	List Total	Pop Hits	Pop Total	Fold Enrichment	Bonferroni	Benjamini	FDR
GOTERM_BP_FAT	GO:0000377	RNA splicing, via transesterification reactions with bulged adenosine as nucleophile	76	6.02219	6.82599e-41	NCBP1, SNRPD3, U2AF2, SNRPD1, SNRPD2, YBX1, DDX23, RBM8A, PCBP1, PRMT5, WDR77, DNAJC8, PCBP2, SRRM1, LSM2, CCAR1, PABPN1, SNRPA1, EFTUD2, PTBP1, HNRNPA2B1, SF1, MBNL1, HNRNPR, HNRNPU, SNRNP200, CPSF7, SNRPB, SNRPA, SNRNP40, SNRPC, SNRPE, CPSF1, SNRPG, FUS, NHP2L1, TRA2B, SNRPB2, SF3B5, SF3B4, SF3B3, POLR2A, SF3B2, HNRNPA3, HNRNPL, SF3B1, HNRNPM, HNRNPK, HNRNPF, PRPF8, USP39, NUDT21, HNRNPD, HNRNP…	1117	153	13528	6.01593	2.28602e-37	3.81004e-38	1.2442e-37
GOTERM_BP_FAT	GO:0000375	RNA splicing, via transesterification reactions	76	6.02219	6.82599e-41	NCBP1, SNRPD3, U2AF2, SNRPD1, SNRPD2, YBX1, DDX23, RBM8A, PCBP1, PRMT5, WDR77, DNAJC8, PCBP2, SRRM1, LSM2, CCAR1, PABPN1, SNRPA1, EFTUD2, PTBP1, HNRNPA2B1, SF1, MBNL1, HNRNPR, HNRNPU, SNRNP200, CPSF7, SNRPB, SNRPA, SNRNP40, SNRPC, SNRPE, CPSF1, SNRPG, FUS, NHP2L1, TRA2B, SNRPB2, SF3B5, SF3B4, SF3B3, POLR2A, SF3B2, HNRNPA3, HNRNPL, SF3B1, HNRNPM, HNRNPK, HNRNPF, PRPF8, USP39, NUDT21, HNRNPD, HNRNP…	1117	153	13528	6.01593	2.28602e-37	3.81004e-38	1.2442e-37
GOTERM_BP_FAT	GO:0000398	nuclear mRNA splicing, via spliceosome	76	6.02219	6.82599e-41	NCBP1, SNRPD3, U2AF2, SNRPD1, SNRPD2, YBX1, DDX23, RBM8A, PCBP1, PRMT5, WDR77, DNAJC8, PCBP2, SRRM1, LSM2, CCAR1, PABPN1, SNRPA1, EFTUD2, PTBP1, HNRNPA2B1, SF1, MBNL1, HNRNPR, HNRNPU, SNRNP200, CPSF7, SNRPB, SNRPA, SNRNP40, SNRPC, SNRPE, CPSF1, SNRPG, FUS, NHP2L1, TRA2B, SNRPB2, SF3B5, SF3B4, SF3B3, POLR2A, SF3B2, HNRNPA3, HNRNPL, SF3B1, HNRNPM, HNRNPK, HNRNPF, PRPF8, USP39, NUDT21, HNRNPD, HNRNP…	1117	153	13528	6.01593	2.28602e-37	3.81004e-38	1.2442e-37
Annotation Cluster 3	Enrichment Score: 9.951103016258505
Category	Term	Count	%	PValue	Genes	List Total	Pop Hits	Pop Total	Fold Enrichment	Bonferroni	Benjamini	FDR
GOTERM_BP_FAT	GO:0042254	ribosome biogenesis	39	3.09033	2.33109e-13	EIF6, RPL14, NHP2L1, LSM6, EIF2A, PIN4, RPS28, DKC1, RPL7, RPLP0, NPM1, NPM3, WDR12, RPL5, RPL7A, EXOSC9, EXOSC6, EMG1, EXOSC7, EXOSC4, EXOSC2, RPL24, RRP9, RPS6, NOP10, FBL, MRTO4, RPS7, DIS3, EIF4A3, PA2G4, NOP2, RPS19, NOLC1, RPS16, RPS17, RPS14, NOP58, NOP56	1117	122	13528	3.87155	7.80809e-10	6.50674e-11	4.24971e-10
GOTERM_BP_FAT	GO:0006364	rRNA processing	31	2.45642	2.13079e-11	RPL14, LSM6, PIN4, RPS28, DKC1, RPL7, NPM3, WDR12, RPL5, EXOSC9, EXOSC6, EXOSC7, EMG1, EXOSC4, EXOSC2, RRP9, RPS6, NOP10, FBL, RPS7, DIS3, EIF4A3, PA2G4, NOP2, RPS19, NOLC1, RPS16, RPS17, RPS14, NOP58, NOP56	1117	92	13528	4.08088	7.136e-08	3.75579e-09	3.88386e-08
GOTERM_BP_FAT	GO:0016072	rRNA metabolic process	31	2.45642	7.10661e-11	RPL14, LSM6, PIN4, RPS28, DKC1, RPL7, NPM3, WDR12, RPL5, EXOSC9, EXOSC6, EXOSC7, EMG1, EXOSC4, EXOSC2, RRP9, RPS6, NOP10, FBL, RPS7, DIS3, EIF4A3, PA2G4, NOP2, RPS19, NOLC1, RPS16, RPS17, RPS14, NOP58, NOP56	1117	96	13528	3.91085	2.38e-07	9.52001e-09	1.29535e-07
GOTERM_BP_FAT	GO:0034470	ncRNA processing	38	3.01109	4.44454e-07	RPL14, LSM6, TRMT1, PIN4, PUS7, RPS28, DKC1, RPL7, NPM3, WDR12, RPP30, RPL5, EXOSC9, EXOSC6, EXOSC7, EMG1, SARS, EXOSC4, AARS, EXOSC2, SSB, RRP9, RPS6, NOP10, FBL, RPS7, DIS3, EIF4A3, PA2G4, NOP2, RPS19, NOLC1, RPS16, RPS17, RPS14, POP1, NOP58, NOP56	1117	187	13528	2.46106	0.00148737	2.7564e-05	0.000810121
Annotation Cluster 4	Enrichment Score: 9.684762484704084
Category	Term	Count	%	PValue	Genes	List Total	Pop Hits	Pop Total	Fold Enrichment	Bonferroni	Benjamini	FDR
GOTERM_BP_FAT	GO:0051443	positive regulation of ubiquitin-protein ligase activity	28	2.2187	2.32743e-12	PSMA7, PIN1, PSMB5, PSMB6, PSMB1, PSMB3, PSMD1, PSMB2, PSMD2, PSMD4, PSMD5, PSMD7, CUL1, RPS27A, SKP1, UBE2N, PSMA2, PSMA1, PSMD13, PSMA6, PSMC4, PSME1, PSME2, PSMA5, PSMA4, PSMC2, PSMA3, PSME3	1117	70	13528	4.8444	7.7947e-09	5.99592e-10	4.24237e-09
GOTERM_BP_FAT	GO:0051438	regulation of ubiquitin-protein ligase activity	29	2.29794	7.13437e-12	PSMA7, PIN1, PSMB5, PSMB6, PSMB1, PSMB3, PSMD1, PSMB2, PSMD2, PSMD4, PSMD5, PSMD7, CUL1, BUB3, RPS27A, SKP1, UBE2N, PSMA2, PSMA1, PSMD13, PSMA6, PSME1, PSMC4, PSME2, PSMA5, PSMA4, PSMC2, PSMA3, PSME3	1117	78	13528	4.50281	2.38931e-08	1.49332e-09	1.30042e-08
GOTERM_BP_FAT	GO:0051351	positive regulation of ligase activity	28	2.2187	7.48393e-12	PSMA7, PIN1, PSMB5, PSMB6, PSMB1, PSMB3, PSMD1, PSMB2, PSMD2, PSMD4, PSMD5, PSMD7, CUL1, RPS27A, SKP1, UBE2N, PSMA2, PSMA1, PSMD13, PSMA6, PSMC4, PSME1, PSME2, PSMA5, PSMA4, PSMC2, PSMA3, PSME3	1117	73	13528	4.64532	2.50636e-08	1.47433e-09	1.36412e-08
GOTERM_BP_FAT	GO:0051340	regulation of ligase activity	29	2.29794	2.03899e-11	PSMA7, PIN1, PSMB5, PSMB6, PSMB1, PSMB3, PSMD1, PSMB2, PSMD2, PSMD4, PSMD5, PSMD7, CUL1, BUB3, RPS27A, SKP1, UBE2N, PSMA2, PSMA1, PSMD13, PSMA6, PSME1, PSMC4, PSME2, PSMA5, PSMA4, PSMC2, PSMA3, PSME3	1117	81	13528	4.33604	6.82858e-08	3.79366e-09	3.71655e-08
GOTERM_BP_FAT	GO:0051439	regulation of ubiquitin-protein ligase activity during mitotic cell cycle	27	2.13946	2.3815e-11	PSMA7, PSMB5, PSMB6, PSMB1, PSMB3, PSMD1, PSMB2, PSMD2, PSMD4, PSMD5, PSMD7, CUL1, BUB3, RPS27A, SKP1, PSMA2, PSMA1, PSMD13, PSMA6, PSMC4, PSME1, PSME2, PSMA5, PSMA4, PSMC2, PSMA3, PSME3	1117	71	13528	4.6056	7.97566e-08	3.98783e-09	4.34086e-08
GOTERM_BP_FAT	GO:0051437	positive regulation of ubiquitin-protein ligase activity during mitotic cell cycle	26	2.06022	5.21589e-11	PSMA7, PSMB5, PSMB6, PSMB1, PSMB3, PSMB2, PSMD1, PSMD2, PSMD4, PSMD5, PSMD7, CUL1, RPS27A, SKP1, PSMA2, PSMA1, PSMD13, PSMA6, PSMC4, PSME1, PSME2, PSMA5, PSMA4, PSMC2, PSMA3, PSME3	1117	68	13528	4.63068	1.7468e-07	7.27835e-09	9.50722e-08
GOTERM_BP_FAT	GO:0031145	anaphase-promoting complex-dependent proteasomal ubiquitin-dependent protein catabolic process	25	1.98098	1.14185e-10	PSMA7, PSMB5, PSMB6, PSMB1, PSMB3, PSMB2, PSMD1, PSMD2, PSMD4, PSMD5, PSMD7, BUB3, RPS27A, PSMA2, PSMA1, PSMD13, PSMA6, PSMC4, PSME1, PSME2, PSMA5, PSMA4, PSMC2, PSMA3, PSME3	1117	65	13528	4.65808	3.82406e-07	1.41632e-08	2.0813e-07
GOTERM_BP_FAT	GO:0051436	negative regulation of ubiquitin-protein ligase activity during mitotic cell cycle	25	1.98098	1.14185e-10	PSMA7, PSMB5, PSMB6, PSMB1, PSMB3, PSMB2, PSMD1, PSMD2, PSMD4, PSMD5, PSMD7, BUB3, RPS27A, PSMA2, PSMA1, PSMD13, PSMA6, PSMC4, PSME1, PSME2, PSMA5, PSMA4, PSMC2, PSMA3, PSME3	1117	65	13528	4.65808	3.82406e-07	1.41632e-08	2.0813e-07
GOTERM_BP_FAT	GO:0051352	negative regulation of ligase activity	25	1.98098	2.37998e-10	PSMA7, PSMB5, PSMB6, PSMB1, PSMB3, PSMB2, PSMD1, PSMD2, PSMD4, PSMD5, PSMD7, BUB3, RPS27A, PSMA2, PSMA1, PSMD13, PSMA6, PSMC4, PSME1, PSME2, PSMA5, PSMA4, PSMC2, PSMA3, PSME3	1117	67	13528	4.51903	7.97054e-07	2.74846e-08	4.33808e-07
GOTERM_BP_FAT	GO:0051444	negative regulation of ubiquitin-protein ligase activity	25	1.98098	2.37998e-10	PSMA7, PSMB5, PSMB6, PSMB1, PSMB3, PSMB2, PSMD1, PSMD2, PSMD4, PSMD5, PSMD7, BUB3, RPS27A, PSMA2, PSMA1, PSMD13, PSMA6, PSMC4, PSME1, PSME2, PSMA5, PSMA4, PSMC2, PSMA3, PSME3	1117	67	13528	4.51903	7.97054e-07	2.74846e-08	4.33808e-07
GOTERM_BP_FAT	GO:0031398	positive regulation of protein ubiquitination	28	2.2187	3.09964e-10	PSMA7, PIN1, PSMB5, PSMB6, PSMB1, PSMB3, PSMD1, PSMB2, PSMD2, PSMD4, PSMD5, PSMD7, CUL1, RPS27A, SKP1, UBE2N, PSMA2, PSMA1, PSMD13, PSMA6, PSMC4, PSME1, PSME2, PSMA5, PSMA4, PSMC2, PSMA3, PSME3	1117	84	13528	4.037	1.03807e-06	3.34862e-08	5.64984e-07
GOTERM_BP_FAT	GO:0031396	regulation of protein ubiquitination	30	2.37718	1.06774e-09	PSMA7, PIN1, PSMB5, PSMB6, PSMB1, PSMB3, PSMD1, PSMB2, PSMD2, PSMD4, PSMD5, PSMD7, CUL1, BUB3, RPS27A, FBXO2, SKP1, UBE2N, PSMA2, PSMA1, PSMD13, PSMA6, PSME1, PSMC4, PSMA5, PSME2, PSMA4, PSMC2, PSMA3, PSME3	1117	100	13528	3.6333	3.57587e-06	1.05173e-07	1.94622e-06
GOTERM_BP_FAT	GO:0031400	negative regulation of protein modification process	33	2.6149	1.22432e-09	PSMA7, TGFB1, PSMB5, SET, PSMB6, PSMB1, PSMB3, PSMD1, PSMB2, PSMD2, PSMD4, PSMD5, PSMD7, BUB3, RPS27A, PPP2R1A, PSMA2, PSMA1, PSMD13, G6PD, PSMA6, PSME1, PSMC4, PSMA5, PSME2, PSMC2, PSMA4, PSMA3, MGEA5, PEBP1, PSME3, PPP2R4, IGFBP3	1117	119	13528	3.35852	4.10024e-06	1.1715e-07	2.23161e-06
GOTERM_BP_FAT	GO:0031397	negative regulation of protein ubiquitination	25	1.98098	2.44113e-09	PSMA7, PSMB5, PSMB6, PSMB1, PSMB3, PSMB2, PSMD1, PSMD2, PSMD4, PSMD5, PSMD7, BUB3, RPS27A, PSMA2, PSMA1, PSMD13, PSMA6, PSMC4, PSME1, PSME2, PSMA5, PSMA4, PSMC2, PSMA3, PSME3	1117	74	13528	4.09156	8.17532e-06	2.20955e-07	4.44955e-06
GOTERM_BP_FAT	GO:0031401	positive regulation of protein modification process	34	2.69414	2.32796e-05	PSMA7, TGFB1, PIN1, PSMB5, PSMB6, PSMB1, PSMB3, PSMD1, PSMB2, PSMD2, PSMD4, PSMD5, PSMD7, CUL1, RPS27A, IGF2, SKP1, UBE2N, PSMA2, PSMA1, VEGFC, PSMD13, PSMA6, PSME1, PSMC4, PSMA5, PSME2, PSMC2, PSMA4, CD81, PSMA3, ADAM17, PSME3, PPP2R4	1117	187	13528	2.202	0.0750027	0.00106744	0.0424242
Annotation Cluster 5	Enrichment Score: 9.202108513076826
Category	Term	Count	%	PValue	Genes	List Total	Pop Hits	Pop Total	Fold Enrichment	Bonferroni	Benjamini	FDR
GOTERM_BP_FAT	GO:0006418	tRNA aminoacylation for protein translation	21	1.66403	1.26655e-10	YARS, CARS, NARS, AIMP1, DARS, SARS, AARS, EPRS, QARS, IARS2, VARS, KARS, IARS, TARS, RARS, HARS, LARS, FARSB, FARSA, TPR, MARS	1117	46	13528	5.52894	4.24167e-07	1.51488e-08	2.30859e-07
GOTERM_BP_FAT	GO:0043039	tRNA aminoacylation	21	1.66403	1.26655e-10	YARS, CARS, NARS, AIMP1, DARS, SARS, AARS, EPRS, QARS, IARS2, VARS, KARS, IARS, TARS, RARS, HARS, LARS, FARSB, FARSA, TPR, MARS	1117	46	13528	5.52894	4.24167e-07	1.51488e-08	2.30859e-07
GOTERM_BP_FAT	GO:0043038	amino acid activation	21	1.66403	1.26655e-10	YARS, CARS, NARS, AIMP1, DARS, SARS, AARS, EPRS, QARS, IARS2, VARS, KARS, IARS, TARS, RARS, HARS, LARS, FARSB, FARSA, TPR, MARS	1117	46	13528	5.52894	4.24167e-07	1.51488e-08	2.30859e-07
GOTERM_MF_FAT	GO:0004812	aminoacyl-tRNA ligase activity	21	1.66403	2.81564e-10	YARS, CARS, NARS, DARS, SARS, AARS, EPRS, QARS, LRRC47, IARS2, VARS, KARS, IARS, TARS, RARS, HARS, FARSB, LARS, FARSA, TPR, MARS	1092	47	12983	5.31219	3.00428e-07	4.29183e-08	4.48539e-07
GOTERM_MF_FAT	GO:0016876	ligase activity, forming aminoacyl-tRNA and related compounds	21	1.66403	2.81564e-10	YARS, CARS, NARS, DARS, SARS, AARS, EPRS, QARS, LRRC47, IARS2, VARS, KARS, IARS, TARS, RARS, HARS, FARSB, LARS, FARSA, TPR, MARS	1092	47	12983	5.31219	3.00428e-07	4.29183e-08	4.48539e-07
GOTERM_MF_FAT	GO:0016875	ligase activity, forming carbon-oxygen bonds	21	1.66403	2.81564e-10	YARS, CARS, NARS, DARS, SARS, AARS, EPRS, QARS, LRRC47, IARS2, VARS, KARS, IARS, TARS, RARS, HARS, FARSB, LARS, FARSA, TPR, MARS	1092	47	12983	5.31219	3.00428e-07	4.29183e-08	4.48539e-07
GOTERM_BP_FAT	GO:0006399	tRNA metabolic process	28	2.2187	8.48487e-07	NARS, LSM6, TRMT1, QARS, IARS2, VARS, PUS7, KARS, IARS, LARS, RPP30, TPR, MARS, YARS, CARS, AIMP1, DARS, SARS, AARS, EPRS, SSB, FBL, TARS, RARS, HARS, POP1, FARSB, FARSA	1117	118	13528	2.8738	0.00283755	4.98511e-05	0.00154656
Annotation Cluster 6	Enrichment Score: 7.8459944916963344
Category	Term	Count	%	PValue	Genes	List Total	Pop Hits	Pop Total	Fold Enrichment	Bonferroni	Benjamini	FDR
GOTERM_BP_FAT	GO:0070727	cellular macromolecule localization	70	5.54675	1.11611e-08	SRP14, XPO1, COPA, SEC24B, LTBP2, AP1B1, XPO5, AP1G1, EIF5A, TERF2IP, CLTC, TGFB1, CTNNB1, CDC42, AP2B1, STAM, RANBP2, SEC24C, TPR, KPNB1, AP3B1, SEC23A, RAN, ERP29, IPO9, FLNA, TIMM8A, MAPK1, KRT18, IPO5, ARCN1, MGEA5, USO1, KPNA6, SIL1, TOM1, SRP72, KPNA4, KPNA3, KPNA2, SEC23B, SRP9, YWHAZ, AP1M1, CTSA, TIMM13, CDC37, STAU1, CSE1L, AP3M1, NPM1, AP3D1, NUP54, TNPO1, SEC23IP, HSPA9, AP2M1, PPP1R1…	1117	414	13528	2.04776	3.7378e-05	8.89968e-07	2.03439e-05
GOTERM_BP_FAT	GO:0006886	intracellular protein transport	65	5.15055	1.35832e-08	XPO1, COPA, SRP14, SEC24B, LTBP2, AP1B1, XPO5, AP1G1, EIF5A, CLTC, TGFB1, AP2B1, STAM, RANBP2, SEC24C, TPR, KPNB1, AP3B1, SEC23A, RAN, ERP29, IPO9, TIMM8A, MAPK1, KRT18, IPO5, ARCN1, MGEA5, USO1, KPNA6, SIL1, TOM1, SRP72, KPNA4, KPNA3, KPNA2, SEC23B, SRP9, AP1M1, YWHAZ, CTSA, TIMM13, CDC37, CSE1L, AP3M1, NPM1, AP3D1, NUP54, TNPO1, SEC23IP, HSPA9, AP2M1, PPP1R10, AP2A2, PPIH, YWHAH, RPL23, VCP, AP…	1117	374	13528	2.10485	4.54891e-05	1.05791e-06	2.47586e-05
GOTERM_BP_FAT	GO:0034613	cellular protein localization	69	5.46751	1.9112e-08	SRP14, XPO1, COPA, SEC24B, LTBP2, AP1B1, XPO5, AP1G1, EIF5A, TERF2IP, CLTC, TGFB1, CTNNB1, CDC42, AP2B1, STAM, RANBP2, SEC24C, TPR, KPNB1, AP3B1, SEC23A, RAN, ERP29, IPO9, FLNA, TIMM8A, MAPK1, KRT18, IPO5, ARCN1, MGEA5, USO1, KPNA6, SIL1, TOM1, SRP72, KPNA4, KPNA3, KPNA2, SEC23B, SRP9, YWHAZ, AP1M1, CTSA, TIMM13, CDC37, CSE1L, AP3M1, NPM1, AP3D1, NUP54, TNPO1, SEC23IP, HSPA9, AP2M1, PPP1R10, AP2A…	1117	411	13528	2.03324	6.4004e-05	1.42236e-06	3.48362e-05
Annotation Cluster 7	Enrichment Score: 5.986273042237739
Category	Term	Count	%	PValue	Genes	List Total	Pop Hits	Pop Total	Fold Enrichment	Bonferroni	Benjamini	FDR
GOTERM_BP_FAT	GO:0009161	ribonucleoside monophosphate metabolic process	14	1.10935	1.55528e-08	ADSS, GMPS, PFAS, PPAT, ADA, GART, ATIC, ADK, ADSL, PAICS, NT5E, PRPS2, IMPDH2, PRPS1	1117	25	13528	6.78217	5.20849e-05	1.18378e-06	2.83486e-05
GOTERM_BP_FAT	GO:0009156	ribonucleoside monophosphate biosynthetic process	13	1.03011	5.38099e-08	ADSS, GMPS, PFAS, PPAT, ADA, GART, ATIC, ADK, ADSL, PAICS, PRPS2, IMPDH2, PRPS1	1117	23	13528	6.84535	0.000180193	3.91759e-06	9.80813e-05
GOTERM_BP_FAT	GO:0009167	purine ribonucleoside monophosphate metabolic process	12	0.950872	9.60355e-08	ADSS, ATIC, ADSL, NT5E, PAICS, GMPS, ADA, PPAT, PFAS, IMPDH2, GART, PRPS1	1117	20	13528	7.26661	0.000321571	6.70045e-06	0.000175047
GOTERM_BP_FAT	GO:0009126	purine nucleoside monophosphate metabolic process	12	0.950872	9.60355e-08	ADSS, ATIC, ADSL, NT5E, PAICS, GMPS, ADA, PPAT, PFAS, IMPDH2, GART, PRPS1	1117	20	13528	7.26661	0.000321571	6.70045e-06	0.000175047
GOTERM_BP_FAT	GO:0009168	purine ribonucleoside monophosphate biosynthetic process	11	0.871632	3.32136e-07	ADSS, ATIC, ADSL, PAICS, GMPS, ADA, PPAT, PFAS, IMPDH2, GART, PRPS1	1117	18	13528	7.40117	0.00111171	2.13906e-05	0.000605396
GOTERM_BP_FAT	GO:0009127	purine nucleoside monophosphate biosynthetic process	11	0.871632	3.32136e-07	ADSS, ATIC, ADSL, PAICS, GMPS, ADA, PPAT, PFAS, IMPDH2, GART, PRPS1	1117	18	13528	7.40117	0.00111171	2.13906e-05	0.000605396
GOTERM_BP_FAT	GO:0009124	nucleoside monophosphate biosynthetic process	13	1.03011	0.000597126	ADSS, GMPS, PFAS, PPAT, ADA, GART, ATIC, ADK, ADSL, PAICS, PRPS2, IMPDH2, PRPS1	1117	50	13528	3.14886	0.864715	0.0166693	1.08282
GOTERM_BP_FAT	GO:0009123	nucleoside monophosphate metabolic process	14	1.10935	0.0025327	ADSS, GMPS, PFAS, PPAT, ADA, GART, ATIC, ADK, ADSL, PAICS, NT5E, PRPS2, IMPDH2, PRPS1	1117	66	13528	2.569	0.999795	0.0526571	4.51711
Annotation Cluster 8	Enrichment Score: 5.09119662161139
Category	Term	Count	%	PValue	Genes	List Total	Pop Hits	Pop Total	Fold Enrichment	Bonferroni	Benjamini	FDR
GOTERM_BP_FAT	GO:0006403	RNA localization	25	1.98098	1.37698e-06	ENY2, NCBP1, XPO1, EIF5A, STAU1, RBM8A, RAE1, NPM1, NUP50, MAGOHB, NUP54, RANBP2, TPR, PABPN1, XPOT, UPF2, UPF1, RAN, CKAP5, HNRNPA2B1, G3BP2, HNRNPA1, EIF4A3, KHSRP, THOC2	1117	100	13528	3.02775	0.00460088	7.95055e-05	0.00250984
GOTERM_BP_FAT	GO:0051236	establishment of RNA localization	24	1.90174	2.8412e-06	XPOT, PABPN1, ENY2, XPO1, NCBP1, UPF2, UPF1, CKAP5, RAN, HNRNPA2B1, G3BP2, EIF5A, HNRNPA1, EIF4A3, RAE1, RBM8A, NPM1, NUP50, KHSRP, MAGOHB, NUP54, RANBP2, THOC2, TPR	1117	97	13528	2.99654	0.00947006	0.000155975	0.00517864
GOTERM_BP_FAT	GO:0050657	nucleic acid transport	24	1.90174	2.8412e-06	XPOT, PABPN1, ENY2, XPO1, NCBP1, UPF2, UPF1, CKAP5, RAN, HNRNPA2B1, G3BP2, EIF5A, HNRNPA1, EIF4A3, RAE1, RBM8A, NPM1, NUP50, KHSRP, MAGOHB, NUP54, RANBP2, THOC2, TPR	1117	97	13528	2.99654	0.00947006	0.000155975	0.00517864
GOTERM_BP_FAT	GO:0050658	RNA transport	24	1.90174	2.8412e-06	XPOT, PABPN1, ENY2, XPO1, NCBP1, UPF2, UPF1, CKAP5, RAN, HNRNPA2B1, G3BP2, EIF5A, HNRNPA1, EIF4A3, RAE1, RBM8A, NPM1, NUP50, KHSRP, MAGOHB, NUP54, RANBP2, THOC2, TPR	1117	97	13528	2.99654	0.00947006	0.000155975	0.00517864
GOTERM_BP_FAT	GO:0015931	nucleobase, nucleoside, nucleotide and nucleic acid transport	24	1.90174	4.08765e-05	XPOT, PABPN1, ENY2, XPO1, NCBP1, UPF2, UPF1, CKAP5, RAN, HNRNPA2B1, G3BP2, EIF5A, HNRNPA1, EIF4A3, RAE1, RBM8A, NPM1, NUP50, KHSRP, MAGOHB, NUP54, RANBP2, THOC2, TPR	1117	113	13528	2.57225	0.127941	0.00177632	0.074481
GOTERM_BP_FAT	GO:0051028	mRNA transport	19	1.50555	0.000219743	PABPN1, ENY2, XPO1, NCBP1, UPF2, UPF1, G3BP2, EIF5A, HNRNPA1, EIF4A3, RAE1, RBM8A, NUP50, KHSRP, MAGOHB, NUP54, RANBP2, THOC2, TPR	1117	87	13528	2.64493	0.520974	0.00705194	0.399777
Annotation Cluster 9	Enrichment Score: 4.849031787517688
Category	Term	Count	%	PValue	Genes	List Total	Pop Hits	Pop Total	Fold Enrichment	Bonferroni	Benjamini	FDR
GOTERM_BP_FAT	GO:0032270	positive regulation of cellular protein metabolic process	41	3.24881	6.60452e-06	CSF1, EIF5A, PSMA7, TGFB1, PIN1, PSMB5, PSMB6, PSMB1, PSMB3, PSMD1, PSMB2, PSMD2, PSMD4, PSMD5, THBS1, PSMD7, RPS27A, CUL1, NRD1, IGF2, SKP1, RPS4X, UBE2N, PSMA2, MAPK1, VEGFC, PSMA1, PSMD13, PSMA6, PSME1, PSMC4, PSMA5, PSME2, PSMC2, PSMA4, PSMA3, CD81, MGEA5, ADAM17, PPP2R4, PSME3	1117	233	13528	2.13112	0.0218758	0.000340228	0.0120376
GOTERM_BP_FAT	GO:0051247	positive regulation of protein metabolic process	41	3.24881	1.84539e-05	CSF1, EIF5A, PSMA7, TGFB1, PIN1, PSMB5, PSMB6, PSMB1, PSMB3, PSMD1, PSMB2, PSMD2, PSMD4, PSMD5, THBS1, PSMD7, RPS27A, CUL1, NRD1, IGF2, SKP1, RPS4X, UBE2N, PSMA2, MAPK1, VEGFC, PSMA1, PSMD13, PSMA6, PSME1, PSMC4, PSMA5, PSME2, PSMC2, PSMA4, PSMA3, CD81, MGEA5, ADAM17, PPP2R4, PSME3	1117	243	13528	2.04342	0.0599315	0.00087008	0.0336312
GOTERM_BP_FAT	GO:0031401	positive regulation of protein modification process	34	2.69414	2.32796e-05	PSMA7, TGFB1, PIN1, PSMB5, PSMB6, PSMB1, PSMB3, PSMD1, PSMB2, PSMD2, PSMD4, PSMD5, PSMD7, CUL1, RPS27A, IGF2, SKP1, UBE2N, PSMA2, PSMA1, VEGFC, PSMD13, PSMA6, PSME1, PSMC4, PSMA5, PSME2, PSMC2, PSMA4, CD81, PSMA3, ADAM17, PSME3, PPP2R4	1117	187	13528	2.202	0.0750027	0.00106744	0.0424242
Annotation Cluster 10	Enrichment Score: 4.674071621490439
Category	Term	Count	%	PValue	Genes	List Total	Pop Hits	Pop Total	Fold Enrichment	Bonferroni	Benjamini	FDR
GOTERM_BP_FAT	GO:0046040	IMP metabolic process	6	0.475436	2.11801e-05	ATIC, ADSL, PAICS, PPAT, PFAS, GART	1117	6	13528	12.111	0.0684757	0.000984695	0.0385988
GOTERM_BP_FAT	GO:0006189	'de novo' IMP biosynthetic process	6	0.475436	2.11801e-05	ATIC, ADSL, PAICS, PPAT, PFAS, GART	1117	6	13528	12.111	0.0684757	0.000984695	0.0385988
GOTERM_BP_FAT	GO:0006188	IMP biosynthetic process	6	0.475436	2.11801e-05	ATIC, ADSL, PAICS, PPAT, PFAS, GART	1117	6	13528	12.111	0.0684757	0.000984695	0.0385988
Annotation Cluster 11	Enrichment Score: 4.535806711348084
Category	Term	Count	%	PValue	Genes	List Total	Pop Hits	Pop Total	Fold Enrichment	Bonferroni	Benjamini	FDR
GOTERM_BP_FAT	GO:0009113	purine base biosynthetic process	8	0.633914	7.92784e-07	SHMT1, HPRT1, PAICS, GMPS, ADA, PPAT, GART, PRPS1	1117	9	13528	10.7653	0.00265151	4.74102e-05	0.00144503
GOTERM_BP_FAT	GO:0046112	nucleobase biosynthetic process	8	0.633914	5.21774e-05	SHMT1, HPRT1, PAICS, GMPS, ADA, PPAT, GART, PRPS1	1117	14	13528	6.92058	0.16033	0.00207816	0.0950631
GOTERM_BP_FAT	GO:0006144	purine base metabolic process	8	0.633914	5.21774e-05	SHMT1, HPRT1, PAICS, GMPS, ADA, PPAT, GART, PRPS1	1117	14	13528	6.92058	0.16033	0.00207816	0.0950631
GOTERM_BP_FAT	GO:0009112	nucleobase metabolic process	9	0.713154	0.00033316	MAPK1, SHMT1, HPRT1, PAICS, GMPS, ADA, PPAT, GART, PRPS1	1117	23	13528	4.73909	0.672393	0.0100936	0.605525
Annotation Cluster 12	Enrichment Score: 4.380835403890274
Category	Term	Count	%	PValue	Genes	List Total	Pop Hits	Pop Total	Fold Enrichment	Bonferroni	Benjamini	FDR
GOTERM_BP_FAT	GO:0044265	cellular macromolecule catabolic process	101	8.00317	1.58244e-07	NCBP1, IDE, SAE1, CD2AP, DCPS, CUL3, CUL2, RBM8A, FBXO22, RPS27A, CUL1, DFFA, UBR4, SKP1, PSMA2, PSMA1, DCUN1D1, PSMA6, PSMA5, PSMA4, PSMA3, XRN2, PABPC4, UBE2V1, PPT1, NEDD8, HSPA1B, PSMA7, PSMB5, UBE2D3, PSMB6, PSMB1, PSMB3, EIF3E, PSMB2, CACYBP, HNRNPD, NPLOC4, FBXO2, SUGT1, DNASE2, TXNDC12, VCP, PSMC4, OTUB1, UBA1, UBA2, PSMC2, UBA3, POP1, UBE2G1, UFC1, PSMD1, PSMD2, PSMD4, RANBP2, PSMD5, PSM…	1117	725	13528	1.68719	0.000529819	1.05991e-05	0.000288437
GOTERM_BP_FAT	GO:0030163	protein catabolic process	79	6.2599	0.000113069	UBE2G1, IDE, UFC1, SAE1, CD2AP, CUL3, CUL2, TPP1, PSMD1, PSMD2, PSMD4, PSMD5, RANBP2, FBXO22, PSMD7, CUL1, RPS27A, USP14, TBL1XR1, UFD1L, DDB1, UBR4, UBE2I, SKP1, UBE2H, UBE2N, PSMA2, PSMA1, DCUN1D1, PSMA6, PSME1, UBE2K, PSME2, PSMA5, PSMA4, UBE2M, PSMA3, DDB2, ADAM17, CAND1, PSME3, USP7, UBE2Z, USP5, UBE2V1, PPT1, NEDD8, PSMA7, PSMB5, SUMO2, SUMO1, UBE2D3, PSMB6, PSMB1, PSMB3, PPP2CB, USP39, CAC…	1117	622	13528	1.53822	0.315241	0.00402049	0.205894
GOTERM_BP_FAT	GO:0044257	cellular protein catabolic process	77	6.10143	0.000117735	UBE2G1, IDE, UFC1, SAE1, CD2AP, CUL3, CUL2, PSMD1, PSMD2, PSMD4, PSMD5, RANBP2, FBXO22, PSMD7, CUL1, RPS27A, USP14, TBL1XR1, UFD1L, DDB1, UBR4, UBE2I, SKP1, UBE2H, UBE2N, PSMA2, PSMA1, DCUN1D1, PSMA6, PSME1, UBE2K, PSMA5, PSME2, PSMA4, UBE2M, PSMA3, DDB2, ADAM17, CAND1, PSME3, USP7, UBE2Z, USP5, UBE2V1, NEDD8, PSMA7, PSMB5, SUMO2, SUMO1, UBE2D3, PSMB6, PSMB1, PSMB3, PPP2CB, USP39, CACYBP, PSMB2, …	1117	603	13528	1.54651	0.32586	0.0041421	0.214382
GOTERM_BP_FAT	GO:0019941	modification-dependent protein catabolic process	74	5.86371	0.000120759	UBE2G1, UFC1, SAE1, CD2AP, CUL3, CUL2, PSMD1, PSMD2, PSMD4, PSMD5, RANBP2, FBXO22, PSMD7, RPS27A, USP14, CUL1, TBL1XR1, UFD1L, DDB1, UBR4, UBE2I, SKP1, UBE2H, UBE2N, PSMA2, PSMA1, DCUN1D1, PSMA6, PSME1, PSMA5, PSME2, UBE2K, PSMA4, UBE2M, PSMA3, DDB2, PSME3, CAND1, USP7, UBE2Z, USP5, UBE2V1, NEDD8, PSMA7, PSMB5, SUMO2, SUMO1, UBE2D3, PSMB6, PSMB1, PSMB3, PPP2CB, USP39, CACYBP, PSMB2, BUB3, NPLOC4,…	1117	574	13528	1.56135	0.332654	0.00420412	0.219883
GOTERM_BP_FAT	GO:0043632	modification-dependent macromolecule catabolic process	74	5.86371	0.000120759	UBE2G1, UFC1, SAE1, CD2AP, CUL3, CUL2, PSMD1, PSMD2, PSMD4, PSMD5, RANBP2, FBXO22, PSMD7, RPS27A, USP14, CUL1, TBL1XR1, UFD1L, DDB1, UBR4, UBE2I, SKP1, UBE2H, UBE2N, PSMA2, PSMA1, DCUN1D1, PSMA6, PSME1, PSMA5, PSME2, UBE2K, PSMA4, UBE2M, PSMA3, DDB2, PSME3, CAND1, USP7, UBE2Z, USP5, UBE2V1, NEDD8, PSMA7, PSMB5, SUMO2, SUMO1, UBE2D3, PSMB6, PSMB1, PSMB3, PPP2CB, USP39, CACYBP, PSMB2, BUB3, NPLOC4,…	1117	574	13528	1.56135	0.332654	0.00420412	0.219883
GOTERM_BP_FAT	GO:0051603	proteolysis involved in cellular protein catabolic process	76	6.02219	0.000168878	UBE2G1, IDE, UFC1, SAE1, CD2AP, CUL3, CUL2, PSMD1, PSMD2, PSMD4, PSMD5, RANBP2, FBXO22, PSMD7, CUL1, RPS27A, USP14, TBL1XR1, UFD1L, DDB1, UBR4, UBE2I, SKP1, UBE2H, UBE2N, PSMA2, PSMA1, DCUN1D1, PSMA6, PSME1, UBE2K, PSMA5, PSME2, PSMA4, UBE2M, PSMA3, DDB2, ADAM17, CAND1, PSME3, USP7, UBE2Z, USP5, UBE2V1, NEDD8, PSMA7, PSMB5, SUMO2, SUMO1, UBE2D3, PSMB6, PSMB1, PSMB3, PPP2CB, USP39, CACYBP, PSMB2, …	1117	600	13528	1.53406	0.431993	0.00575502	0.307374
Annotation Cluster 13	Enrichment Score: 3.998803593028757
Category	Term	Count	%	PValue	Genes	List Total	Pop Hits	Pop Total	Fold Enrichment	Bonferroni	Benjamini	FDR
GOTERM_BP_FAT	GO:0044275	cellular carbohydrate catabolic process	21	1.66403	1.40955e-05	ALDOA, GNPDA1, SORD, TALDO1, ALDOC, PGD, NUDT5, PGAM1, PFKP, GPI, TPI1, PGLS, TROVE2, G6PD, PYGL, PGK1, GAPDH, MDH2, MDH1, ENO1, PYGB	1117	85	13528	2.99213	0.0461091	0.000704319	0.0256892
GOTERM_BP_FAT	GO:0046365	monosaccharide catabolic process	18	1.42631	4.82029e-05	ALDOA, TALDO1, GNPDA1, ALDOC, PGD, NUDT5, PGAM1, PFKP, GPI, TPI1, PGLS, TROVE2, G6PD, PGK1, GAPDH, MDH2, MDH1, ENO1	1117	71	13528	3.0704	0.149078	0.00199104	0.0878248
GOTERM_BP_FAT	GO:0006007	glucose catabolic process	16	1.26783	5.10673e-05	ALDOA, TALDO1, ALDOC, PGD, PGAM1, PFKP, GPI, TPI1, PGLS, TROVE2, G6PD, PGK1, GAPDH, MDH2, MDH1, ENO1	1117	58	13528	3.34097	0.157203	0.00208354	0.0930415
GOTERM_BP_FAT	GO:0016052	carbohydrate catabolic process	23	1.8225	6.81454e-05	ALDOA, GNPDA1, SORD, TALDO1, ALDOC, PGD, HEXB, NUDT5, PGAM1, PFKP, GNS, GPI, TPI1, PGLS, TROVE2, G6PD, PYGL, PGK1, GAPDH, MDH2, MDH1, ENO1, PYGB	1117	109	13528	2.55553	0.204056	0.00259013	0.124138
GOTERM_BP_FAT	GO:0046164	alcohol catabolic process	19	1.50555	8.37142e-05	ALDOA, SORD, TALDO1, GNPDA1, ALDOC, PGD, NUDT5, PGAM1, PFKP, GPI, TPI1, PGLS, TROVE2, G6PD, PGK1, GAPDH, MDH2, MDH1, ENO1	1117	81	13528	2.84085	0.244496	0.00314527	0.152479
GOTERM_BP_FAT	GO:0019320	hexose catabolic process	16	1.26783	0.000412	ALDOA, TALDO1, ALDOC, PGD, PGAM1, PFKP, GPI, TPI1, PGLS, TROVE2, G6PD, PGK1, GAPDH, MDH2, MDH1, ENO1	1117	69	13528	2.80835	0.74844	0.0121388	0.748309
GOTERM_BP_FAT	GO:0006096	glycolysis	12	0.950872	0.00125011	ALDOA, GPI, TROVE2, TPI1, ALDOC, PGAM1, PFKP, PGK1, GAPDH, MDH2, MDH1, ENO1	1117	47	13528	3.09217	0.984842	0.0303335	2.25424
Annotation Cluster 14	Enrichment Score: 3.9530713146946947
Category	Term	Count	%	PValue	Genes	List Total	Pop Hits	Pop Total	Fold Enrichment	Bonferroni	Benjamini	FDR
GOTERM_BP_FAT	GO:0051170	nuclear import	21	1.66403	2.43185e-05	XPO1, RAN, PPP1R10, IPO9, HNRNPA1, TGFB1, MAPK1, PPIH, CSE1L, RPL23, IPO5, KPNA6, NOP58, NUTF2, KPNA4, RANBP2, TPR, KPNA3, KPNA2, TNPO1, KPNB1	1117	88	13528	2.89013	0.0782155	0.00109999	0.0443171
GOTERM_BP_FAT	GO:0006606	protein import into nucleus	20	1.58479	5.83975e-05	XPO1, RAN, PPP1R10, IPO9, TGFB1, MAPK1, PPIH, CSE1L, RPL23, IPO5, KPNA6, NOP58, NUTF2, KPNA4, RANBP2, TPR, KPNA3, KPNA2, TNPO1, KPNB1	1117	86	13528	2.81651	0.177642	0.00227159	0.10639
GOTERM_BP_FAT	GO:0033365	protein localization in organelle	27	2.13946	0.000142071	SRP14, XPO1, YWHAZ, TIMM13, TGFB1, CSE1L, RANBP2, TPR, KPNB1, TNPO1, RAN, PPP1R10, IPO9, TIMM8A, MAPK1, PPIH, RPL23, TOMM70A, IPO5, NOP58, KPNA6, NUTF2, KPNA4, SRP72, KPNA3, KPNA2, SRP9	1117	146	13528	2.23971	0.378631	0.00489346	0.258642
GOTERM_BP_FAT	GO:0034504	protein localization in nucleus	20	1.58479	0.000204721	XPO1, RAN, PPP1R10, IPO9, TGFB1, MAPK1, PPIH, CSE1L, RPL23, IPO5, KPNA6, NOP58, NUTF2, KPNA4, RANBP2, TPR, KPNA3, KPNA2, TNPO1, KPNB1	1117	94	13528	2.57681	0.496254	0.006635	0.372496
GOTERM_BP_FAT	GO:0017038	protein import	24	1.90174	0.000415567	XPO1, YWHAZ, RAN, PPP1R10, IPO9, TIMM13, TGFB1, TIMM8A, MAPK1, PPIH, CSE1L, RPL23, TOMM70A, IPO5, KPNA6, NOP58, NUTF2, KPNA4, RANBP2, TPR, KPNA3, KPNA2, TNPO1, KPNB1	1117	131	13528	2.21881	0.751428	0.0121365	0.754766
Annotation Cluster 15	Enrichment Score: 3.8128769975716303
Category	Term	Count	%	PValue	Genes	List Total	Pop Hits	Pop Total	Fold Enrichment	Bonferroni	Benjamini	FDR
GOTERM_MF_FAT	GO:0008026	ATP-dependent helicase activity	22	1.74326	5.14326e-05	XRCC5, TNFRSF6B, DHX9, UPF1, XRCC6, G3BP1, DDX1, SKIV2L2, DDX5, DDX6, EIF4A3, DDX17, DDX46, DDX23, EIF4A2, EIF4A1, SNRNP200, GTF2F2, DHX15, DDX21, RUVBL2, DDX42	1092	98	12983	2.669	0.0534013	0.00228406	0.0819022
GOTERM_MF_FAT	GO:0070035	purine NTP-dependent helicase activity	22	1.74326	5.14326e-05	XRCC5, TNFRSF6B, DHX9, UPF1, XRCC6, G3BP1, DDX1, SKIV2L2, DDX5, DDX6, EIF4A3, DDX17, DDX46, DDX23, EIF4A2, EIF4A1, SNRNP200, GTF2F2, DHX15, DDX21, RUVBL2, DDX42	1092	98	12983	2.669	0.0534013	0.00228406	0.0819022
GOTERM_MF_FAT	GO:0004386	helicase activity	24	1.90174	0.00137687	XRCC5, TNFRSF6B, DHX9, UPF1, XRCC6, G3BP1, DDX1, SKIV2L2, DDX5, MCM6, DDX6, EIF4A3, DDX17, DDX46, DDX23, EIF4A2, EIF4A1, SNRNP200, GTF2F2, DHX15, DDX21, RUVBL2, RUVBL1, DDX42	1092	140	12983	2.03815	0.770104	0.0379488	2.17098
Annotation Cluster 16	Enrichment Score: 3.3210252215726963
Category	Term	Count	%	PValue	Genes	List Total	Pop Hits	Pop Total	Fold Enrichment	Bonferroni	Benjamini	FDR
GOTERM_BP_FAT	GO:0008104	protein localization	103	8.16165	0.00025195	SRP14, XPO1, LTBP2, AP1G1, XPO5, EIF5A, TGFB1, CTNNB1, STAM, CUTA, ACTN4, RAN, ERP29, TIMM8A, MAPK1, KRT18, VAMP7, USO1, RAB14, PDCD6IP, COL1A1, SRP72, FRAS1, RAB7A, PPT1, CTSA, NEDD8, LMAN2, CDC37, CSE1L, NPM1, NUP50, NUP54, SEC23IP, AP2M1, LIN7C, PPIH, VCP, ARF1, TOMM70A, PCNA, HGS, NUTF2, COPA, SEC24B, AP1B1, NBEA, PDIA4, TERF2IP, CLTC, CDC42, AP2B1, RANBP2, SEC24C, TPR, KPNB1, AP3B1, SEC23A, …	1117	882	13528	1.41432	0.569964	0.00792959	0.458244
GOTERM_BP_FAT	GO:0045184	establishment of protein localization	90	7.13154	0.000607695	SRP14, COPA, XPO1, SEC24B, LTBP2, AP1B1, AP1G1, XPO5, EIF5A, PDIA4, CLTC, TGFB1, AP2B1, STAM, RANBP2, TPR, SEC24C, KPNB1, AP3B1, SEC23A, ACTN4, RAN, ERP29, IPO9, FLNA, TIMM8A, MAPK1, KRT18, VAMP7, ARCN1, IPO5, USO1, MGEA5, RAB14, KPNA6, SIL1, TOM1, SRP72, PDCD6IP, COL1A1, KPNA4, KPNA3, KPNA2, SEC23B, SRP9, FRAS1, VPS29, RAB7A, YWHAZ, AP1M1, NACA, PPT1, CTSA, TIMM13, LMAN2, CDC37, CSE1L, AP3M1, NP…	1117	769	13528	1.41741	0.869423	0.0168218	1.10189
GOTERM_BP_FAT	GO:0015031	protein transport	89	7.0523	0.000711089	SRP14, COPA, XPO1, SEC24B, LTBP2, AP1B1, AP1G1, XPO5, EIF5A, PDIA4, CLTC, TGFB1, AP2B1, STAM, RANBP2, TPR, SEC24C, KPNB1, AP3B1, SEC23A, ACTN4, RAN, ERP29, IPO9, TIMM8A, MAPK1, KRT18, VAMP7, ARCN1, IPO5, USO1, MGEA5, RAB14, KPNA6, SIL1, TOM1, SRP72, PDCD6IP, COL1A1, KPNA4, KPNA3, KPNA2, SEC23B, SRP9, FRAS1, VPS29, RAB7A, YWHAZ, AP1M1, NACA, PPT1, CTSA, TIMM13, LMAN2, CDC37, CSE1L, AP3M1, NPM1, NU…	1117	762	13528	1.41454	0.907661	0.0188778	1.28822
Annotation Cluster 17	Enrichment Score: 3.306126377237769
Category	Term	Count	%	PValue	Genes	List Total	Pop Hits	Pop Total	Fold Enrichment	Bonferroni	Benjamini	FDR
GOTERM_MF_FAT	GO:0030247	polysaccharide binding	27	2.13946	0.000452826	MAMDC2, LTBP4, HDGF, FSTL1, POSTN, DCN, MDK, APP, SERPINE2, CD44, CTGF, COMP, PAFAH1B1, THBS1, PTX3, THBS2, AGL, CYR61, FN1, HAPLN3, CCDC80, COL5A1, RPL29, BGN, RPL22, VCAN, CD14	1092	154	12983	2.08447	0.383239	0.0159801	0.718931
GOTERM_MF_FAT	GO:0001871	pattern binding	27	2.13946	0.000452826	MAMDC2, LTBP4, HDGF, FSTL1, POSTN, DCN, MDK, APP, SERPINE2, CD44, CTGF, COMP, PAFAH1B1, THBS1, PTX3, THBS2, AGL, CYR61, FN1, HAPLN3, CCDC80, COL5A1, RPL29, BGN, RPL22, VCAN, CD14	1092	154	12983	2.08447	0.383239	0.0159801	0.718931
GOTERM_MF_FAT	GO:0005539	glycosaminoglycan binding	25	1.98098	0.000588517	HAPLN3, MAMDC2, LTBP4, HDGF, CCDC80, POSTN, FSTL1, DCN, MDK, COL5A1, RPL29, APP, BGN, CD44, SERPINE2, CTGF, RPL22, COMP, PAFAH1B1, VCAN, THBS1, THBS2, CD14, FN1, CYR61	1092	140	12983	2.12307	0.466412	0.0188543	0.933416
Annotation Cluster 18	Enrichment Score: 3.204456381626784
Category	Term	Count	%	PValue	Genes	List Total	Pop Hits	Pop Total	Fold Enrichment	Bonferroni	Benjamini	FDR
GOTERM_BP_FAT	GO:0005996	monosaccharide metabolic process	35	2.77338	0.00031656	ALDOA, RBP4, TALDO1, GNPDA1, SORD, ALDOC, HEXB, PGD, PGAM1, UGDH, TROVE2, TPI1, TSTA3, GAPDH, AGL, ENO1, B4GALT1, AIMP1, NUDT5, PFKP, IGF2, FUCA2, PMM2, GPI, PGLS, G6PD, PYGL, MGEA5, PGK1, DCXR, UGP2, MDH2, MDH1, PYGB, PRPS1	1117	222	13528	1.90939	0.653658	0.00968062	0.575436
GOTERM_BP_FAT	GO:0006006	glucose metabolic process	26	2.06022	0.000726773	ALDOA, RBP4, TALDO1, SORD, ALDOC, PGD, PGAM1, UGDH, TROVE2, TPI1, GAPDH, AGL, ENO1, AIMP1, PFKP, IGF2, GPI, PGLS, G6PD, PYGL, PGK1, UGP2, MDH2, DCXR, PYGB, MDH1	1117	153	13528	2.05808	0.912389	0.0191387	1.31646
GOTERM_BP_FAT	GO:0019318	hexose metabolic process	30	2.37718	0.00105871	ALDOA, RBP4, TALDO1, SORD, ALDOC, PGD, PGAM1, UGDH, TROVE2, TPI1, TSTA3, GAPDH, AGL, ENO1, B4GALT1, AIMP1, PFKP, IGF2, FUCA2, PMM2, GPI, PGLS, G6PD, PYGL, PGK1, MDH2, UGP2, DCXR, MDH1, PYGB	1117	192	13528	1.89235	0.971203	0.0267167	1.91225
Annotation Cluster 19	Enrichment Score: 3.0721908640766853
Category	Term	Count	%	PValue	Genes	List Total	Pop Hits	Pop Total	Fold Enrichment	Bonferroni	Benjamini	FDR
GOTERM_BP_FAT	GO:0019047	provirus integration	6	0.475436	0.000171617	XRCC5, PPIA, XRCC6, PSIP1, BANF1, HMGA1	1117	8	13528	9.08326	0.43718	0.00567488	0.312351
GOTERM_BP_FAT	GO:0030069	lysogeny	6	0.475436	0.000171617	XRCC5, PPIA, XRCC6, PSIP1, BANF1, HMGA1	1117	8	13528	9.08326	0.43718	0.00567488	0.312351
GOTERM_BP_FAT	GO:0015074	DNA integration	6	0.475436	0.0206208	XRCC5, PPIA, XRCC6, PSIP1, BANF1, HMGA1	1117	20	13528	3.6333	1	0.263656	31.5997
Annotation Cluster 20	Enrichment Score: 2.9721371452667458
Category	Term	Count	%	PValue	Genes	List Total	Pop Hits	Pop Total	Fold Enrichment	Bonferroni	Benjamini	FDR
GOTERM_BP_FAT	GO:0006378	mRNA polyadenylation	7	0.554675	9.99851e-05	APP, PAPOLA, CSTF3, CSTF2, PABPC1, CSTF1, CPSF1	1117	11	13528	7.70701	0.284567	0.00367309	0.18209
GOTERM_BP_FAT	GO:0043631	RNA polyadenylation	7	0.554675	0.000523263	APP, PAPOLA, CSTF3, CSTF2, PABPC1, CSTF1, CPSF1	1117	14	13528	6.05551	0.826723	0.0148701	0.949485
GOTERM_BP_FAT	GO:0031124	mRNA 3'-end processing	7	0.554675	0.0012084	APP, PAPOLA, CSTF3, CSTF2, PABPC1, CSTF1, CPSF1	1117	16	13528	5.29857	0.982567	0.02955	2.17982
GOTERM_BP_FAT	GO:0031123	RNA 3'-end processing	7	0.554675	0.0204449	APP, PAPOLA, CSTF3, CSTF2, PABPC1, CSTF1, CPSF1	1117	27	13528	3.13989	1	0.262697	31.3755
Annotation Cluster 21	Enrichment Score: 2.905071645752713
Category	Term	Count	%	PValue	Genes	List Total	Pop Hits	Pop Total	Fold Enrichment	Bonferroni	Benjamini	FDR
GOTERM_BP_FAT	GO:0048255	mRNA stabilization	7	0.554675	0.000811524	DHX9, HNRNPD, ELAVL1, SYNCRIP, PABPC1, HNRNPU, YBX1	1117	15	13528	5.65181	0.934053	0.0211811	1.4689
GOTERM_BP_FAT	GO:0043489	RNA stabilization	7	0.554675	0.000811524	DHX9, HNRNPD, ELAVL1, SYNCRIP, PABPC1, HNRNPU, YBX1	1117	15	13528	5.65181	0.934053	0.0211811	1.4689
GOTERM_BP_FAT	GO:0043488	regulation of mRNA stability	8	0.633914	0.0014406	DHX9, SERBP1, HNRNPD, ELAVL1, SYNCRIP, PABPC1, HNRNPU, YBX1	1117	22	13528	4.404	0.991998	0.0343809	2.5935
GOTERM_BP_FAT	GO:0043487	regulation of RNA stability	8	0.633914	0.00252678	DHX9, SERBP1, HNRNPD, ELAVL1, SYNCRIP, PABPC1, HNRNPU, YBX1	1117	24	13528	4.037	0.999791	0.0528648	4.50677
Annotation Cluster 22	Enrichment Score: 2.8623511382925035
Category	Term	Count	%	PValue	Genes	List Total	Pop Hits	Pop Total	Fold Enrichment	Bonferroni	Benjamini	FDR
GOTERM_BP_FAT	GO:0042981	regulation of apoptosis	92	7.29002	0.00108092	XRCC5, EIF5A, PRDX5, PRDX2, PRDX3, PRDX1, CIAPIN1, TGFB1, RPS3, CTNNBL1, CUL3, CUL2, PGP, APP, DYNLL1, CD44, RPS3A, RHOA, NQO1, API5, CUL1, RPS27A, PPP2R1A, NOL3, ACTN4, PTPRF, DFFA, AIFM1, AARS, ADNP, ACTN1, GAL, MAPK1, SERPINB9, NME2, KRT18, NME1, IGF2R, TIAL1, CFL1, CSTB, ADAM17, HSPB1, PSME3, CTSB, MYO18A, GSTP1, TNFRSF6B, HMGB1, BCLAF1, YWHAZ, CLU, PPT1, ASNS, SFN, HSPA1B, ITM2B, ADA, PEA15,…	1117	804	13528	1.38584	0.973269	0.0270659	1.95199
GOTERM_BP_FAT	GO:0043067	regulation of programmed cell death	92	7.29002	0.0014573	XRCC5, EIF5A, PRDX5, PRDX2, PRDX3, PRDX1, CIAPIN1, TGFB1, RPS3, CTNNBL1, CUL3, CUL2, PGP, APP, DYNLL1, CD44, RPS3A, RHOA, NQO1, API5, CUL1, RPS27A, PPP2R1A, NOL3, ACTN4, PTPRF, DFFA, AIFM1, AARS, ADNP, ACTN1, GAL, MAPK1, SERPINB9, NME2, KRT18, NME1, IGF2R, TIAL1, CFL1, CSTB, ADAM17, HSPB1, PSME3, CTSB, MYO18A, GSTP1, TNFRSF6B, HMGB1, BCLAF1, YWHAZ, CLU, PPT1, ASNS, SFN, HSPA1B, ITM2B, ADA, PEA15,…	1117	812	13528	1.37218	0.992434	0.0345269	2.62319
GOTERM_BP_FAT	GO:0010941	regulation of cell death	92	7.29002	0.00164288	XRCC5, EIF5A, PRDX5, PRDX2, PRDX3, PRDX1, CIAPIN1, TGFB1, RPS3, CTNNBL1, CUL3, CUL2, PGP, APP, DYNLL1, CD44, RPS3A, RHOA, NQO1, API5, CUL1, RPS27A, PPP2R1A, NOL3, ACTN4, PTPRF, DFFA, AIFM1, AARS, ADNP, ACTN1, GAL, MAPK1, SERPINB9, NME2, KRT18, NME1, IGF2R, TIAL1, CFL1, CSTB, ADAM17, HSPB1, PSME3, CTSB, MYO18A, GSTP1, TNFRSF6B, HMGB1, BCLAF1, YWHAZ, CLU, PPT1, ASNS, SFN, HSPA1B, ITM2B, ADA, PEA15,…	1117	815	13528	1.36713	0.99594	0.0383007	2.95254
Annotation Cluster 23	Enrichment Score: 2.621137509250934
Category	Term	Count	%	PValue	Genes	List Total	Pop Hits	Pop Total	Fold Enrichment	Bonferroni	Benjamini	FDR
GOTERM_BP_FAT	GO:0046496	nicotinamide nucleotide metabolic process	11	0.871632	0.00120152	NAMPT, TPI1, PGLS, TALDO1, G6PD, PGD, IDH1, PNP, DCXR, MDH2, MDH1	1117	40	13528	3.33053	0.98216	0.0296002	2.16754
GOTERM_BP_FAT	GO:0006769	nicotinamide metabolic process	11	0.871632	0.00120152	NAMPT, TPI1, PGLS, TALDO1, G6PD, PGD, IDH1, PNP, DCXR, MDH2, MDH1	1117	40	13528	3.33053	0.98216	0.0296002	2.16754
GOTERM_BP_FAT	GO:0009820	alkaloid metabolic process	11	0.871632	0.00147349	NAMPT, TPI1, PGLS, TALDO1, G6PD, PGD, IDH1, PNP, DCXR, MDH2, MDH1	1117	41	13528	3.2493	0.992834	0.0346592	2.65198
GOTERM_BP_FAT	GO:0019362	pyridine nucleotide metabolic process	11	0.871632	0.00179338	NAMPT, TPI1, PGLS, TALDO1, G6PD, PGD, IDH1, PNP, DCXR, MDH2, MDH1	1117	42	13528	3.17193	0.997549	0.0406105	3.21886
GOTERM_BP_FAT	GO:0043603	cellular amide metabolic process	12	0.950872	0.00540162	NAMPT, TPI1, PGLS, TALDO1, G6PD, PGD, IDH1, ASL, PNP, DCXR, MDH2, MDH1	1117	56	13528	2.59522	1	0.0958613	9.40075
GOTERM_BP_FAT	GO:0006733	oxidoreduction coenzyme metabolic process	11	0.871632	0.00910261	NAMPT, TPI1, PGLS, TALDO1, G6PD, PGD, IDH1, PNP, DCXR, MDH2, MDH1	1117	52	13528	2.56194	1	0.145336	15.3527
Annotation Cluster 24	Enrichment Score: 2.604353609707579
Category	Term	Count	%	PValue	Genes	List Total	Pop Hits	Pop Total	Fold Enrichment	Bonferroni	Benjamini	FDR
GOTERM_BP_FAT	GO:0034404	nucleobase, nucleoside and nucleotide biosynthetic process	29	2.29794	0.00235689	ALDOA, ADSS, NAMPT, ATP5B, CTPS2, HPRT1, PNP, PFAS, TGFB1, PPAT, ADA, MTHFD1, ATIC, PAPSS1, NT5E, IMPDH2, DCTD, SHMT1, GMPS, GART, PRPSAP2, NME2, NME1, ATP6V1E1, ADK, ADSL, ATP5A1, PAICS, PRPS2, PRPS1	1117	193	13528	1.81979	0.99963	0.0506619	4.20987
GOTERM_BP_FAT	GO:0034654	nucleobase, nucleoside, nucleotide and nucleic acid biosynthetic process	29	2.29794	0.00235689	ALDOA, ADSS, NAMPT, ATP5B, CTPS2, HPRT1, PNP, PFAS, TGFB1, PPAT, ADA, MTHFD1, ATIC, PAPSS1, NT5E, IMPDH2, DCTD, SHMT1, GMPS, GART, PRPSAP2, NME2, NME1, ATP6V1E1, ADK, ADSL, ATP5A1, PAICS, PRPS2, PRPS1	1117	193	13528	1.81979	0.99963	0.0506619	4.20987
GOTERM_BP_FAT	GO:0009165	nucleotide biosynthetic process	28	2.2187	0.00276861	ALDOA, ADSS, NAMPT, ATP5B, CTPS2, HPRT1, PNP, PFAS, TGFB1, PPAT, ADA, MTHFD1, ATIC, PAPSS1, NT5E, IMPDH2, DCTD, GMPS, GART, PRPSAP2, NME2, NME1, ATP6V1E1, ADK, ADSL, ATP5A1, PAICS, PRPS2, PRPS1	1117	186	13528	1.82316	0.999907	0.056039	4.92789
Annotation Cluster 25	Enrichment Score: 2.545371553554854
Category	Term	Count	%	PValue	Genes	List Total	Pop Hits	Pop Total	Fold Enrichment	Bonferroni	Benjamini	FDR
GOTERM_BP_FAT	GO:0043066	negative regulation of apoptosis	46	3.64501	0.00234133	XRCC5, TNFRSF6B, HMGB1, YWHAZ, CLU, PRDX5, PPT1, PRDX2, ASNS, PRDX3, HSPA1B, CIAPIN1, ADA, PEA15, COMP, PPP2CB, NPM1, RHOA, GLO1, HSPA5, THBS1, API5, RPS27A, ARHGDIA, HSPA9, ANGPTL4, NOL3, DFFA, EEF1A2, AARS, ANXA1, ADNP, IGF2, ANXA5, SOD1, SERPINB9, NME2, HSP90B1, KRT18, HDAC1, NME1, CFL1, HSPB1, ADAM17, HSPD1, MYO18A, GSTP1	1117	354	13528	1.57375	0.99961	0.0506604	4.18264
GOTERM_BP_FAT	GO:0043069	negative regulation of programmed cell death	46	3.64501	0.00304406	XRCC5, TNFRSF6B, HMGB1, YWHAZ, CLU, PRDX5, PPT1, PRDX2, ASNS, PRDX3, HSPA1B, CIAPIN1, ADA, PEA15, COMP, PPP2CB, NPM1, RHOA, GLO1, HSPA5, THBS1, API5, RPS27A, ARHGDIA, HSPA9, ANGPTL4, NOL3, DFFA, EEF1A2, AARS, ANXA1, ADNP, IGF2, ANXA5, SOD1, SERPINB9, NME2, HSP90B1, KRT18, HDAC1, NME1, CFL1, HSPB1, ADAM17, HSPD1, MYO18A, GSTP1	1117	359	13528	1.55183	0.999963	0.0603585	5.40542
GOTERM_BP_FAT	GO:0060548	negative regulation of cell death	46	3.64501	0.00324317	XRCC5, TNFRSF6B, HMGB1, YWHAZ, CLU, PRDX5, PPT1, PRDX2, ASNS, PRDX3, HSPA1B, CIAPIN1, ADA, PEA15, COMP, PPP2CB, NPM1, RHOA, GLO1, HSPA5, THBS1, API5, RPS27A, ARHGDIA, HSPA9, ANGPTL4, NOL3, DFFA, EEF1A2, AARS, ANXA1, ADNP, IGF2, ANXA5, SOD1, SERPINB9, NME2, HSP90B1, KRT18, HDAC1, NME1, CFL1, HSPB1, ADAM17, HSPD1, MYO18A, GSTP1	1117	360	13528	1.54752	0.999981	0.0630673	5.74917
Annotation Cluster 26	Enrichment Score: 2.301915889219182
Category	Term	Count	%	PValue	Genes	List Total	Pop Hits	Pop Total	Fold Enrichment	Bonferroni	Benjamini	FDR
GOTERM_MF_FAT	GO:0016896	exoribonuclease activity, producing 5'-phosphomonoesters	6	0.475436	0.00301291	EXOSC9, EXOSC6, EXOSC7, EXOSC4, EXOSC2, XRN2	1092	13	12983	5.48732	0.96003	0.0690478	4.6932
GOTERM_MF_FAT	GO:0004532	exoribonuclease activity	6	0.475436	0.00301291	EXOSC9, EXOSC6, EXOSC7, EXOSC4, EXOSC2, XRN2	1092	13	12983	5.48732	0.96003	0.0690478	4.6932
GOTERM_MF_FAT	GO:0016796	exonuclease activity, active with either ribo- or deoxyribonucleic acids and producing 5'-phosphomonoesters	7	0.554675	0.0048135	EXOSC9, EXOSC6, EXOSC7, EXOSC4, EXOSC2, XRN2, FEN1	1092	20	12983	4.16122	0.994191	0.101707	7.39857
GOTERM_MF_FAT	GO:0000175	3'-5'-exoribonuclease activity	5	0.396197	0.0141874	EXOSC9, EXOSC6, EXOSC7, EXOSC4, EXOSC2	1092	12	12983	4.95383	1	0.214948	20.3579
Annotation Cluster 27	Enrichment Score: 2.0539693358898594
Category	Term	Count	%	PValue	Genes	List Total	Pop Hits	Pop Total	Fold Enrichment	Bonferroni	Benjamini	FDR
GOTERM_BP_FAT	GO:0006268	DNA unwinding during replication	6	0.475436	0.00402962	HMGB1, TOP1, HMGB2, MCM2, HMGA1, MCM6	1117	14	13528	5.19043	0.999999	0.0760328	7.09548
GOTERM_BP_FAT	GO:0032392	DNA geometric change	6	0.475436	0.0130742	HMGB1, TOP1, HMGB2, MCM2, HMGA1, MCM6	1117	18	13528	4.037	1	0.189316	21.3277
GOTERM_BP_FAT	GO:0032508	DNA duplex unwinding	6	0.475436	0.0130742	HMGB1, TOP1, HMGB2, MCM2, HMGA1, MCM6	1117	18	13528	4.037	1	0.189316	21.3277
Annotation Cluster 28	Enrichment Score: 1.967886846864337
Category	Term	Count	%	PValue	Genes	List Total	Pop Hits	Pop Total	Fold Enrichment	Bonferroni	Benjamini	FDR
GOTERM_BP_FAT	GO:0009259	ribonucleotide metabolic process	24	1.90174	0.0020977	ALDOA, ADSS, ATP5B, TGFB1, PFAS, PPAT, ADA, ATIC, NT5E, IMPDH2, AK1, NUDT5, OLA1, ACLY, GMPS, GART, NME2, NME1, ADK, ATP6V1E1, ADSL, ATP5A1, PAICS, PRPS2, PRPS1	1117	147	13528	1.97731	0.999117	0.0467144	3.75525
GOTERM_BP_FAT	GO:0009150	purine ribonucleotide metabolic process	21	1.66403	0.00934377	ALDOA, ADSS, ATP5B, AK1, OLA1, ACLY, GMPS, ADA, PPAT, TGFB1, PFAS, GART, NME2, ATIC, NME1, ATP6V1E1, ADSL, ATP5A1, PAICS, NT5E, IMPDH2, PRPS1	1117	138	13528	1.84298	1	0.146139	15.7274
GOTERM_BP_FAT	GO:0006163	purine nucleotide metabolic process	26	2.06022	0.0103509	ALDOA, ADSS, ATP5B, HPRT1, PFAS, PPAT, TGFB1, ADA, MTHFD1, ATIC, PAPSS1, NT5E, IMPDH2, AK1, OLA1, ACLY, GMPS, GART, NME2, NME1, ATP6V1E1, ADK, MGEA5, ADSL, ATP5A1, PAICS, PRPS1	1117	186	13528	1.69294	1	0.158445	17.2754
GOTERM_BP_FAT	GO:0009260	ribonucleotide biosynthetic process	19	1.50555	0.0130089	ALDOA, ADSS, ATP5B, GMPS, ADA, PPAT, TGFB1, PFAS, GART, NME2, ATIC, NME1, ATP6V1E1, ADK, ADSL, ATP5A1, PAICS, PRPS2, IMPDH2, PRPS1	1117	124	13528	1.85572	1	0.189272	21.2329
GOTERM_BP_FAT	GO:0006164	purine nucleotide biosynthetic process	21	1.66403	0.0192561	ALDOA, ADSS, ATP5B, HPRT1, GMPS, ADA, PPAT, PFAS, TGFB1, GART, MTHFD1, NME2, ATIC, NME1, ATP6V1E1, ADK, ADSL, ATP5A1, PAICS, NT5E, IMPDH2, PRPS1	1117	148	13528	1.71845	1	0.253237	29.8414
GOTERM_BP_FAT	GO:0009152	purine ribonucleotide biosynthetic process	17	1.34707	0.0306637	ALDOA, ADSS, ATP5B, GMPS, ADA, TGFB1, PFAS, PPAT, GART, NME2, ATIC, NME1, ATP6V1E1, ADSL, ATP5A1, PAICS, IMPDH2, PRPS1	1117	117	13528	1.75972	1	0.342214	43.3154
Annotation Cluster 29	Enrichment Score: 1.9327257759855927
Category	Term	Count	%	PValue	Genes	List Total	Pop Hits	Pop Total	Fold Enrichment	Bonferroni	Benjamini	FDR
GOTERM_BP_FAT	GO:0006402	mRNA catabolic process	10	0.792393	0.00745279	DCPS, EIF4A3, NCBP1, UPF2, UPF1, GSPT1, RBM8A, EIF3E, HNRNPD, HSPA1B	1117	43	13528	2.81651	1	0.122929	12.7466
GOTERM_BP_FAT	GO:0000184	nuclear-transcribed mRNA catabolic process, nonsense-mediated decay	8	0.633914	0.00962166	DCPS, EIF4A3, NCBP1, UPF2, UPF1, GSPT1, RBM8A, EIF3E	1117	30	13528	3.2296	1	0.149469	16.1572
GOTERM_BP_FAT	GO:0000956	nuclear-transcribed mRNA catabolic process	8	0.633914	0.0221949	DCPS, EIF4A3, NCBP1, UPF2, UPF1, GSPT1, RBM8A, EIF3E	1117	35	13528	2.76823	1	0.279813	33.576
Annotation Cluster 30	Enrichment Score: 1.895293305990318
Category	Term	Count	%	PValue	Genes	List Total	Pop Hits	Pop Total	Fold Enrichment	Bonferroni	Benjamini	FDR
GOTERM_BP_FAT	GO:0042278	purine nucleoside metabolic process	8	0.633914	0.00792872	MAT2A, ADK, ACLY, MAT2B, HPRT1, NT5E, PNP, ADA	1117	29	13528	3.34097	1	0.128394	13.5061
GOTERM_BP_FAT	GO:0046128	purine ribonucleoside metabolic process	8	0.633914	0.00792872	MAT2A, ADK, ACLY, MAT2B, HPRT1, NT5E, PNP, ADA	1117	29	13528	3.34097	1	0.128394	13.5061
GOTERM_BP_FAT	GO:0009119	ribonucleoside metabolic process	9	0.713154	0.032788	NME2, MAT2A, NME1, ADK, ACLY, MAT2B, HPRT1, NT5E, PNP, ADA	1117	46	13528	2.36955	1	0.356796	45.5374
Annotation Cluster 31	Enrichment Score: 1.8214454758871965
Category	Term	Count	%	PValue	Genes	List Total	Pop Hits	Pop Total	Fold Enrichment	Bonferroni	Benjamini	FDR
GOTERM_MF_FAT	GO:0016209	antioxidant activity	10	0.792393	0.0149822	GSR, PXDN, TXNDC17, PRDX6, PRDX4, PRDX5, PRDX2, PRDX3, SOD1, PRDX1	1092	47	12983	2.52962	1	0.222499	21.3747
GOTERM_MF_FAT	GO:0016684	oxidoreductase activity, acting on peroxide as acceptor	8	0.633914	0.0151372	PXDN, TXNDC17, PRDX6, PRDX4, PRDX5, PRDX2, PRDX3, PRDX1	1092	32	12983	2.9723	1	0.221497	21.5715
GOTERM_MF_FAT	GO:0004601	peroxidase activity	8	0.633914	0.0151372	PXDN, TXNDC17, PRDX6, PRDX4, PRDX5, PRDX2, PRDX3, PRDX1	1092	32	12983	2.9723	1	0.221497	21.5715
Annotation Cluster 32	Enrichment Score: 1.7389765054668789
Category	Term	Count	%	PValue	Genes	List Total	Pop Hits	Pop Total	Fold Enrichment	Bonferroni	Benjamini	FDR
GOTERM_BP_FAT	GO:0034728	nucleosome organization	17	1.34707	0.00368048	H1F0, HMGB2, HIST1H1E, HIST1H1C, HP1BP3, NASP, NAP1L1, MCM2, NAP1L4, HMGA1, SET, HIST1H4A, HIST2H2AC, NPM1, HIST1H3A, SUPT16H, H2AFY	1117	93	13528	2.21384	0.999996	0.0700638	6.50006
GOTERM_BP_FAT	GO:0006334	nucleosome assembly	14	1.10935	0.0196574	H1F0, HMGB2, HIST1H1E, HIST1H1C, HP1BP3, NAP1L1, MCM2, NAP1L4, SET, HIST1H4A, HIST2H2AC, NPM1, HIST1H3A, H2AFY	1117	84	13528	2.0185	1	0.255843	30.3628
GOTERM_BP_FAT	GO:0031497	chromatin assembly	14	1.10935	0.0256222	H1F0, HMGB2, HIST1H1E, HIST1H1C, HP1BP3, NAP1L1, MCM2, NAP1L4, SET, HIST1H4A, HIST2H2AC, NPM1, HIST1H3A, H2AFY	1117	87	13528	1.9489	1	0.302807	37.694
GOTERM_BP_FAT	GO:0006323	DNA packaging	17	1.34707	0.0306637	H1F0, HMGB2, HIST1H1E, HIST1H1C, HP1BP3, AIFM1, NAP1L1, HAT1, MCM2, NAP1L4, SET, HIST1H4A, HIST2H2AC, NPM1, HIST1H3A, H2AFY, ACIN1	1117	117	13528	1.75972	1	0.342214	43.3154
GOTERM_BP_FAT	GO:0065004	protein-DNA complex assembly	14	1.10935	0.0355178	H1F0, HMGB2, HIST1H1E, HIST1H1C, HP1BP3, NAP1L1, MCM2, NAP1L4, SET, HIST1H4A, HIST2H2AC, NPM1, HIST1H3A, H2AFY	1117	91	13528	1.86323	1	0.374641	48.2721
Annotation Cluster 33	Enrichment Score: 1.5863534229869574
Category	Term	Count	%	PValue	Genes	List Total	Pop Hits	Pop Total	Fold Enrichment	Bonferroni	Benjamini	FDR
GOTERM_BP_FAT	GO:0046085	adenosine metabolic process	3	0.237718	0.0192797	ADK, NT5E, ADA	1117	3	13528	12.111	1	0.252532	29.8722
GOTERM_BP_FAT	GO:0042451	purine nucleoside biosynthetic process	4	0.316957	0.0228731	ADK, HPRT1, NT5E, ADA	1117	8	13528	6.05551	1	0.286035	34.4109
GOTERM_BP_FAT	GO:0046129	purine ribonucleoside biosynthetic process	4	0.316957	0.0228731	ADK, HPRT1, NT5E, ADA	1117	8	13528	6.05551	1	0.286035	34.4109
GOTERM_BP_FAT	GO:0042455	ribonucleoside biosynthetic process	4	0.316957	0.0228731	ADK, HPRT1, NT5E, ADA	1117	8	13528	6.05551	1	0.286035	34.4109
GOTERM_BP_FAT	GO:0009163	nucleoside biosynthetic process	4	0.316957	0.0228731	ADK, HPRT1, NT5E, ADA	1117	8	13528	6.05551	1	0.286035	34.4109
GOTERM_BP_FAT	GO:0043101	purine salvage	3	0.237718	0.0574746	ADK, HPRT1, ADA	1117	5	13528	7.26661	1	0.495188	66.0038
Annotation Cluster 34	Enrichment Score: 1.567370721486579
Category	Term	Count	%	PValue	Genes	List Total	Pop Hits	Pop Total	Fold Enrichment	Bonferroni	Benjamini	FDR
GOTERM_BP_FAT	GO:0051270	regulation of cell motion	28	2.2187	0.00464563	NRP1, CSF1, TPM1, ADA, TGFB1, VCL, SERPINE2, RAC1, SEMA3A, LAMB1, THBS1, B4GALT1, COL18A1, ICAM1, ACTN4, ACTN1, IGF2, LAMA2, MAPK1, VEGFC, SPAG9, LAMA4, RPS19, LAMA5, ADAM17, TRIP6, IGFBP3, IGFBP5	1117	193	13528	1.75704	1	0.0852561	8.13729
GOTERM_BP_FAT	GO:0030334	regulation of cell migration	22	1.74326	0.0382377	COL18A1, ICAM1, CSF1, IGF2, TPM1, ADA, TGFB1, VCL, LAMA2, MAPK1, VEGFC, SPAG9, LAMA4, SERPINE2, LAMA5, RAC1, ADAM17, LAMB1, THBS1, TRIP6, IGFBP3, IGFBP5	1117	169	13528	1.57658	1	0.391323	50.8675
GOTERM_BP_FAT	GO:0040012	regulation of locomotion	22	1.74326	0.111777	COL18A1, ICAM1, CSF1, IGF2, TPM1, ADA, TGFB1, VCL, LAMA2, MAPK1, VEGFC, SPAG9, LAMA4, SERPINE2, LAMA5, RAC1, ADAM17, LAMB1, THBS1, TRIP6, IGFBP3, IGFBP5	1117	192	13528	1.38772	1	0.694244	88.4736
Annotation Cluster 35	Enrichment Score: 1.4281901425923453
Category	Term	Count	%	PValue	Genes	List Total	Pop Hits	Pop Total	Fold Enrichment	Bonferroni	Benjamini	FDR
GOTERM_MF_FAT	GO:0003756	protein disulfide isomerase activity	4	0.316957	0.0338305	ERP29, PDIA6, PDIA5, PDIA4	1092	9	12983	5.28409	1	0.360986	42.2044
GOTERM_MF_FAT	GO:0016864	intramolecular oxidoreductase activity, transposing S-S bonds	4	0.316957	0.0338305	ERP29, PDIA6, PDIA5, PDIA4	1092	9	12983	5.28409	1	0.360986	42.2044
GOTERM_MF_FAT	GO:0016862	intramolecular oxidoreductase activity, interconverting keto- and enol-groups	4	0.316957	0.0453745	ERP29, PDIA6, PDIA5, PDIA4	1092	10	12983	4.75568	1	0.434197	52.2762
Annotation Cluster 36	Enrichment Score: 1.4082219501958309
Category	Term	Count	%	PValue	Genes	List Total	Pop Hits	Pop Total	Fold Enrichment	Bonferroni	Benjamini	FDR
GOTERM_BP_FAT	GO:0031345	negative regulation of cell projection organization	8	0.633914	0.00646585	PTK2, NRP1, YWHAH, PTPRF, RTN4R, RHOA, SEMA3A, ARHGDIA	1117	28	13528	3.46029	1	0.109679	11.1516
GOTERM_BP_FAT	GO:0050771	negative regulation of axonogenesis	6	0.475436	0.0502845	PTK2, NRP1, RTN4R, RHOA, SEMA3A, ARHGDIA	1117	25	13528	2.90664	1	0.460486	60.9529
GOTERM_BP_FAT	GO:0050768	negative regulation of neurogenesis	8	0.633914	0.0737815	PTK2, NRP1, YWHAH, RTN4R, RHOA, SEMA3A, ARHGDIA, TGFB1	1117	45	13528	2.15307	1	0.566605	75.2672
GOTERM_BP_FAT	GO:0010721	negative regulation of cell development	8	0.633914	0.0970744	PTK2, NRP1, YWHAH, RTN4R, RHOA, SEMA3A, ARHGDIA, TGFB1	1117	48	13528	2.0185	1	0.653119	84.4528
Annotation Cluster 37	Enrichment Score: 1.350296371047494
Category	Term	Count	%	PValue	Genes	List Total	Pop Hits	Pop Total	Fold Enrichment	Bonferroni	Benjamini	FDR
GOTERM_BP_FAT	GO:0008064	regulation of actin polymerization or depolymerization	11	0.871632	0.0265879	PFN2, LIMA1, ARPC3, CAPZA2, CAPG, CFL1, CAPZA1, RAC1, RDX, CAPZB, DSTN	1117	61	13528	2.18395	1	0.311284	38.8101
GOTERM_BP_FAT	GO:0030832	regulation of actin filament length	11	0.871632	0.0325111	PFN2, LIMA1, ARPC3, CAPZA2, CAPG, CFL1, CAPZA1, RAC1, RDX, CAPZB, DSTN	1117	63	13528	2.11462	1	0.355475	45.2525
GOTERM_BP_FAT	GO:0032956	regulation of actin cytoskeleton organization	13	1.03011	0.0612563	PFN2, LIMA1, ARPC3, CAPZA2, CAPG, CFL1, CAPZA1, RAC1, RHOA, RDX, TPM1, CAPZB, DSTN	1117	89	13528	1.76902	1	0.512091	68.4061
GOTERM_BP_FAT	GO:0032970	regulation of actin filament-based process	13	1.03011	0.0749805	PFN2, LIMA1, ARPC3, CAPZA2, CAPG, CFL1, CAPZA1, RAC1, RHOA, RDX, TPM1, CAPZB, DSTN	1117	92	13528	1.71134	1	0.571505	75.8443
Annotation Cluster 38	Enrichment Score: 1.3349383239349686
Category	Term	Count	%	PValue	Genes	List Total	Pop Hits	Pop Total	Fold Enrichment	Bonferroni	Benjamini	FDR
GOTERM_BP_FAT	GO:0032386	regulation of intracellular transport	12	0.950872	0.0301719	KHDRBS1, SCFD1, RHOA, G3BP2, FAF1, TRIP6, MBTPS1, PRDX1, FLNA, TGFB1, CALM1, PTPN11	1117	71	13528	2.04693	1	0.339917	42.7889
GOTERM_BP_FAT	GO:0042990	regulation of transcription factor import into nucleus	7	0.554675	0.0332409	RHOA, G3BP2, FAF1, TRIP6, MBTPS1, PRDX1, FLNA	1117	30	13528	2.8259	1	0.358525	46.0005
GOTERM_BP_FAT	GO:0046822	regulation of nucleocytoplasmic transport	10	0.792393	0.0468084	KHDRBS1, RHOA, G3BP2, FAF1, TRIP6, MBTPS1, PRDX1, FLNA, TGFB1, PTPN11	1117	58	13528	2.08811	1	0.441052	58.2641
GOTERM_BP_FAT	GO:0042306	regulation of protein import into nucleus	8	0.633914	0.0668332	RHOA, G3BP2, FAF1, TRIP6, MBTPS1, PRDX1, FLNA, TGFB1	1117	44	13528	2.202	1	0.535628	71.6577
GOTERM_BP_FAT	GO:0033157	regulation of intracellular protein transport	9	0.713154	0.0674089	RHOA, G3BP2, FAF1, TRIP6, MBTPS1, PRDX1, FLNA, TGFB1, PTPN11	1117	53	13528	2.05659	1	0.53644	71.9746
Annotation Cluster 39	Enrichment Score: 1.234295600436971
Category	Term	Count	%	PValue	Genes	List Total	Pop Hits	Pop Total	Fold Enrichment	Bonferroni	Benjamini	FDR
GOTERM_BP_FAT	GO:0008219	cell death	75	5.94295	0.0271892	VAPB, L1CAM, CIAPIN1, TGFB1, RPS3, CTNNB1, CTNNBL1, TOP1, APP, RAD21, PAK2, DYNLL1, TPP1, TARDBP, BAG2, SEMA3A, ACIN1, API5, CUL1, LUC7L3, RPS27A, CCAR1, YARS, OPA1, NOL3, DFFA, AIFM1, DCTN1, PPM1F, SLTM, KRT18, TIAL1, MGEA5, CTSD, HSPB1, PSME3, PDCD6IP, FUS, TNFRSF6B, C7, UBE2Z, GGCT, ALDOC, CLU, PPT1, SFN, ITM2B, HPRT1, PEA15, CSE1L, RAC1, SHISA5, HSPE1, TSTA3, THBS1, DNM1L, PDCD10, AIMP1, AIMP…	1117	719	13528	1.26332	1	0.316075	39.4953
GOTERM_BP_FAT	GO:0016265	death	75	5.94295	0.0312961	VAPB, L1CAM, CIAPIN1, TGFB1, RPS3, CTNNB1, CTNNBL1, TOP1, APP, RAD21, PAK2, DYNLL1, TPP1, TARDBP, BAG2, SEMA3A, ACIN1, API5, CUL1, LUC7L3, RPS27A, CCAR1, YARS, OPA1, NOL3, DFFA, AIFM1, DCTN1, PPM1F, SLTM, KRT18, TIAL1, MGEA5, CTSD, HSPB1, PSME3, PDCD6IP, FUS, TNFRSF6B, C7, UBE2Z, GGCT, ALDOC, CLU, PPT1, SFN, ITM2B, HPRT1, PEA15, CSE1L, RAC1, SHISA5, HSPE1, TSTA3, THBS1, DNM1L, PDCD10, AIMP1, AIMP…	1117	724	13528	1.25459	1	0.346847	43.9858
GOTERM_BP_FAT	GO:0012501	programmed cell death	60	4.75436	0.114579	CIAPIN1, RPS3, CTNNB1, CTNNBL1, TOP1, APP, RAD21, DYNLL1, PAK2, BAG2, SEMA3A, ACIN1, API5, RPS27A, LUC7L3, CUL1, CCAR1, YARS, OPA1, NOL3, DFFA, AIFM1, PPM1F, SLTM, KRT18, TIAL1, PSME3, PDCD6IP, TNFRSF6B, UBE2Z, GGCT, ALDOC, CLU, PPT1, SFN, ITM2B, PEA15, CSE1L, SHISA5, RAC1, HSPE1, THBS1, DNM1L, PDCD10, AIMP1, AIMP2, SOD1, NCKAP1, NAE1, DNASE2, TXNDC12, GSPT1, VCP, MAP1S, FAF1, HSPD1, PDCD5, APIP,…	1117	611	13528	1.1893	1	0.700536	89.1188
GOTERM_BP_FAT	GO:0006915	apoptosis	59	4.67512	0.118529	CIAPIN1, RPS3, CTNNB1, CTNNBL1, APP, RAD21, DYNLL1, PAK2, BAG2, SEMA3A, ACIN1, API5, RPS27A, LUC7L3, CUL1, CCAR1, YARS, OPA1, NOL3, DFFA, AIFM1, PPM1F, SLTM, KRT18, TIAL1, PSME3, PDCD6IP, TNFRSF6B, UBE2Z, GGCT, ALDOC, CLU, PPT1, SFN, ITM2B, PEA15, CSE1L, SHISA5, RAC1, HSPE1, THBS1, DNM1L, PDCD10, AIMP1, AIMP2, SOD1, NCKAP1, NAE1, DNASE2, TXNDC12, GSPT1, VCP, MAP1S, FAF1, HSPD1, PDCD5, APIP, CD14,…	1117	602	13528	1.18696	1	0.711398	89.9704
Annotation Cluster 40	Enrichment Score: 1.1801418928938676
Category	Term	Count	%	PValue	Genes	List Total	Pop Hits	Pop Total	Fold Enrichment	Bonferroni	Benjamini	FDR
GOTERM_BP_FAT	GO:0043550	regulation of lipid kinase activity	4	0.316957	0.0432901	CDC42, CD81, RAC1, TGFB1	1117	10	13528	4.8444	1	0.420095	55.3651
GOTERM_BP_FAT	GO:0043551	regulation of phosphoinositide 3-kinase activity	3	0.237718	0.0815817	CDC42, RAC1, TGFB1	1117	6	13528	6.05551	1	0.596536	78.8005
GOTERM_BP_FAT	GO:0043552	positive regulation of phosphoinositide 3-kinase activity	3	0.237718	0.0815817	CDC42, RAC1, TGFB1	1117	6	13528	6.05551	1	0.596536	78.8005
Annotation Cluster 41	Enrichment Score: 1.1157794108452792
Category	Term	Count	%	PValue	Genes	List Total	Pop Hits	Pop Total	Fold Enrichment	Bonferroni	Benjamini	FDR
GOTERM_MF_FAT	GO:0008312	7S RNA binding	4	0.316957	0.00975162	SRP14, EXOSC2, SRP72, SRP9	1092	6	12983	7.92613	0.999971	0.167598	14.4534
GOTERM_BP_FAT	GO:0006614	SRP-dependent cotranslational protein targeting to membrane	3	0.237718	0.0815817	SRP14, SRP72, SRP9	1117	6	13528	6.05551	1	0.596536	78.8005
GOTERM_BP_FAT	GO:0045047	protein targeting to ER	3	0.237718	0.166347	SRP14, SRP72, SRP9	1117	9	13528	4.037	1	0.807331	96.3711
GOTERM_BP_FAT	GO:0006613	cotranslational protein targeting to membrane	3	0.237718	0.260135	SRP14, SRP72, SRP9	1117	12	13528	3.02775	1	0.907945	99.5879
Annotation Cluster 42	Enrichment Score: 1.0884071226049674
Category	Term	Count	%	PValue	Genes	List Total	Pop Hits	Pop Total	Fold Enrichment	Bonferroni	Benjamini	FDR
GOTERM_BP_FAT	GO:0006337	nucleosome disassembly	3	0.237718	0.0815817	SET, SUPT16H, HMGA1	1117	6	13528	6.05551	1	0.596536	78.8005
GOTERM_BP_FAT	GO:0031498	chromatin disassembly	3	0.237718	0.0815817	SET, SUPT16H, HMGA1	1117	6	13528	6.05551	1	0.596536	78.8005
GOTERM_BP_FAT	GO:0032986	protein-DNA complex disassembly	3	0.237718	0.0815817	SET, SUPT16H, HMGA1	1117	6	13528	6.05551	1	0.596536	78.8005
Annotation Cluster 43	Enrichment Score: 1.0480963311828604
Category	Term	Count	%	PValue	Genes	List Total	Pop Hits	Pop Total	Fold Enrichment	Bonferroni	Benjamini	FDR
GOTERM_BP_FAT	GO:0046356	acetyl-CoA catabolic process	6	0.475436	0.0364691	SDHA, ACO1, CS, IDH1, MDH2, MDH1	1117	23	13528	3.15939	1	0.379169	49.1943
GOTERM_BP_FAT	GO:0006099	tricarboxylic acid cycle	6	0.475436	0.0364691	SDHA, ACO1, CS, IDH1, MDH2, MDH1	1117	23	13528	3.15939	1	0.379169	49.1943
GOTERM_BP_FAT	GO:0051187	cofactor catabolic process	7	0.554675	0.0384434	BLVRA, SDHA, ACO1, CS, IDH1, MDH2, MDH1	1117	31	13528	2.73474	1	0.391829	51.0587
GOTERM_BP_FAT	GO:0009109	coenzyme catabolic process	6	0.475436	0.0581951	SDHA, ACO1, CS, IDH1, MDH2, MDH1	1117	26	13528	2.79485	1	0.498435	66.4744
GOTERM_BP_FAT	GO:0006084	acetyl-CoA metabolic process	6	0.475436	0.107603	SDHA, ACO1, CS, IDH1, MDH2, MDH1	1117	31	13528	2.34407	1	0.68285	87.4453
GOTERM_BP_FAT	GO:0009060	aerobic respiration	6	0.475436	0.157941	SDHA, ACO1, CS, IDH1, MDH2, MDH1	1117	35	13528	2.07617	1	0.794358	95.6429
GOTERM_BP_FAT	GO:0045333	cellular respiration	6	0.475436	0.910857	SDHA, ACO1, CS, IDH1, MDH2, MDH1	1117	97	13528	0.749135	1	0.999983	100
Annotation Cluster 44	Enrichment Score: 1.0351049330211888
Category	Term	Count	%	PValue	Genes	List Total	Pop Hits	Pop Total	Fold Enrichment	Bonferroni	Benjamini	FDR
GOTERM_BP_FAT	GO:0030262	apoptotic nuclear changes	6	0.475436	0.0581951	TXNDC12, AIFM1, DFFA, PPT1, ACIN1, SOD1	1117	26	13528	2.79485	1	0.498435	66.4744
GOTERM_BP_FAT	GO:0006309	DNA fragmentation involved in apoptosis	5	0.396197	0.0658482	TXNDC12, AIFM1, DFFA, PPT1, SOD1	1117	19	13528	3.18711	1	0.532523	71.1074
GOTERM_BP_FAT	GO:0006921	cell structure disassembly during apoptosis	5	0.396197	0.116318	TXNDC12, AIFM1, DFFA, PPT1, SOD1	1117	23	13528	2.63283	1	0.705249	89.5018
GOTERM_BP_FAT	GO:0000737	DNA catabolic process, endonucleolytic	5	0.396197	0.162369	TXNDC12, AIFM1, DFFA, PPT1, SOD1	1117	26	13528	2.32904	1	0.800594	96.0422
Annotation Cluster 45	Enrichment Score: 1.0322478219394797
Category	Term	Count	%	PValue	Genes	List Total	Pop Hits	Pop Total	Fold Enrichment	Bonferroni	Benjamini	FDR
GOTERM_BP_FAT	GO:0030835	negative regulation of actin filament depolymerization	6	0.475436	0.0430439	LIMA1, CAPZA2, CAPG, CAPZA1, RDX, CAPZB	1117	24	13528	3.02775	1	0.419416	55.1553
GOTERM_BP_FAT	GO:0032272	negative regulation of protein polymerization	6	0.475436	0.0859134	CAPZA2, CAPG, CAPZA1, RDX, MAPRE1, CAPZB	1117	29	13528	2.50573	1	0.612881	80.5508
GOTERM_BP_FAT	GO:0051693	actin filament capping	5	0.396197	0.102431	CAPZA2, CAPG, CAPZA1, RDX, CAPZB	1117	22	13528	2.7525	1	0.668255	86.0509
GOTERM_BP_FAT	GO:0030837	negative regulation of actin filament polymerization	5	0.396197	0.196157	CAPZA2, CAPG, CAPZA1, RDX, CAPZB	1117	28	13528	2.16268	1	0.848861	98.1314
Annotation Cluster 46	Enrichment Score: 1.0285337557736447
Category	Term	Count	%	PValue	Genes	List Total	Pop Hits	Pop Total	Fold Enrichment	Bonferroni	Benjamini	FDR
GOTERM_MF_FAT	GO:0008236	serine-type peptidase activity	22	1.74326	0.0708101	PLAT, KLK6, KLK7, PREP, CFB, CTSA, C1R, C1S, EML2, APEH, TPP1, HTRA1, TPP2, SERPINE1, PRCP, ABHD10, PCSK9, DPP9, PRSS23, MBTPS1, PLAU, ENO1	1092	178	12983	1.46945	1	0.554191	68.9619
GOTERM_MF_FAT	GO:0017171	serine hydrolase activity	22	1.74326	0.0776552	PLAT, KLK6, KLK7, PREP, CFB, CTSA, C1R, C1S, EML2, APEH, TPP1, HTRA1, TPP2, SERPINE1, PRCP, ABHD10, PCSK9, DPP9, PRSS23, MBTPS1, PLAU, ENO1	1092	180	12983	1.45312	1	0.570704	72.4107
GOTERM_MF_FAT	GO:0004252	serine-type endopeptidase activity	18	1.42631	0.149325	PLAT, KLK6, PREP, KLK7, CFB, C1R, C1S, EML2, APEH, TPP1, HTRA1, TPP2, SERPINE1, PCSK9, PRSS23, MBTPS1, PLAU, ENO1	1092	154	12983	1.38965	1	0.754125	92.3947
Annotation Cluster 47	Enrichment Score: 1.0265766279798827
Category	Term	Count	%	PValue	Genes	List Total	Pop Hits	Pop Total	Fold Enrichment	Bonferroni	Benjamini	FDR
GOTERM_BP_FAT	GO:0010769	regulation of cell morphogenesis involved in differentiation	12	0.950872	0.0504672	PTK2, NRP1, YWHAH, PTPRF, EFNA1, MAP1B, RTN4R, RHOA, SEMA3A, CDH2, ARHGDIA, TGFB1	1117	77	13528	1.88743	1	0.459356	61.0896
GOTERM_BP_FAT	GO:0010975	regulation of neuron projection development	11	0.871632	0.0603776	PTK2, NRP1, YWHAH, PTPRF, EFNA1, MAP1B, RTN4R, RHOA, SEMA3A, CDH2, ARHGDIA	1117	70	13528	1.90316	1	0.508065	67.8626
GOTERM_BP_FAT	GO:0031344	regulation of cell projection organization	13	1.03011	0.0612563	NRP1, PTPRF, EFNA1, MAP1B, RTN4R, CDH2, CDC42, PTK2, YWHAH, RAC1, RHOA, SEMA3A, ARHGDIA	1117	89	13528	1.76902	1	0.512091	68.4061
GOTERM_BP_FAT	GO:0050770	regulation of axonogenesis	9	0.713154	0.0945914	PTK2, NRP1, EFNA1, MAP1B, RTN4R, RHOA, SEMA3A, CDH2, ARHGDIA	1117	57	13528	1.91226	1	0.645383	83.6548
GOTERM_BP_FAT	GO:0045664	regulation of neuron differentiation	13	1.03011	0.417089	NRP1, PTPRF, EFNA1, MAP1B, RTN4R, CDH2, TIMP2, PRPF19, PTK2, YWHAH, RHOA, SEMA3A, ARHGDIA	1117	133	13528	1.18378	1	0.975187	99.9947
Annotation Cluster 48	Enrichment Score: 1.01928578957032
Category	Term	Count	%	PValue	Genes	List Total	Pop Hits	Pop Total	Fold Enrichment	Bonferroni	Benjamini	FDR
GOTERM_BP_FAT	GO:0046060	dATP metabolic process	3	0.237718	0.0192797	ADK, MGEA5, ADA	1117	3	13528	12.111	1	0.252532	29.8722
GOTERM_BP_FAT	GO:0009200	deoxyribonucleoside triphosphate metabolic process	4	0.316957	0.0432901	ADK, MGEA5, ADA, DUT	1117	10	13528	4.8444	1	0.420095	55.3651
GOTERM_BP_FAT	GO:0009215	purine deoxyribonucleoside triphosphate metabolic process	3	0.237718	0.0574746	ADK, MGEA5, ADA	1117	5	13528	7.26661	1	0.495188	66.0038
GOTERM_BP_FAT	GO:0009151	purine deoxyribonucleotide metabolic process	3	0.237718	0.166347	ADK, MGEA5, ADA	1117	9	13528	4.037	1	0.807331	96.3711
GOTERM_BP_FAT	GO:0009394	2'-deoxyribonucleotide metabolic process	4	0.316957	0.247965	ADK, MGEA5, ADA, DUT	1117	21	13528	2.30686	1	0.897484	99.4452
GOTERM_BP_FAT	GO:0009262	deoxyribonucleotide metabolic process	4	0.316957	0.387183	ADK, MGEA5, ADA, DUT	1117	27	13528	1.79422	1	0.968565	99.9867
Annotation Cluster 49	Enrichment Score: 0.978204015789501
Category	Term	Count	%	PValue	Genes	List Total	Pop Hits	Pop Total	Fold Enrichment	Bonferroni	Benjamini	FDR
GOTERM_BP_FAT	GO:0050690	regulation of defense response to virus by virus	4	0.316957	0.0228731	AP2B1, AP2A2, AP2A1, AP2M1	1117	8	13528	6.05551	1	0.286035	34.4109
GOTERM_BP_FAT	GO:0050688	regulation of defense response to virus	4	0.316957	0.203085	AP2B1, AP2A2, AP2A1, AP2M1	1117	19	13528	2.54969	1	0.854077	98.4041
GOTERM_BP_FAT	GO:0043900	regulation of multi-organism process	5	0.396197	0.250256	AP2B1, AP2A2, AP2A1, ADA, AP2M1	1117	31	13528	1.95339	1	0.898854	99.4752
Annotation Cluster 50	Enrichment Score: 0.9693155448371006
Category	Term	Count	%	PValue	Genes	List Total	Pop Hits	Pop Total	Fold Enrichment	Bonferroni	Benjamini	FDR
GOTERM_BP_FAT	GO:0051272	positive regulation of cell motion	14	1.10935	0.0589151	COL18A1, ICAM1, ACTN4, CSF1, IGF2, TGFB1, MAPK1, VEGFC, SPAG9, RPS19, ADAM17, LAMB1, TRIP6, THBS1	1117	98	13528	1.73014	1	0.501639	66.9386
GOTERM_BP_FAT	GO:0030335	positive regulation of cell migration	12	0.950872	0.114458	COL18A1, ICAM1, SPAG9, MAPK1, VEGFC, CSF1, ADAM17, IGF2, TRIP6, LAMB1, THBS1, TGFB1	1117	89	13528	1.63295	1	0.701201	89.0917
GOTERM_BP_FAT	GO:0040017	positive regulation of locomotion	12	0.950872	0.183307	COL18A1, ICAM1, SPAG9, MAPK1, VEGFC, CSF1, ADAM17, IGF2, TRIP6, LAMB1, THBS1, TGFB1	1117	98	13528	1.48298	1	0.832135	97.505
Annotation Cluster 51	Enrichment Score: 0.9391499356056907
Category	Term	Count	%	PValue	Genes	List Total	Pop Hits	Pop Total	Fold Enrichment	Bonferroni	Benjamini	FDR
GOTERM_BP_FAT	GO:0032963	collagen metabolic process	6	0.475436	0.0760175	KLK6, COL3A1, COL1A1, SERPINH1, MMP2, COL5A1	1117	28	13528	2.59522	1	0.57552	76.3332
GOTERM_BP_FAT	GO:0044259	multicellular organismal macromolecule metabolic process	6	0.475436	0.107603	KLK6, COL3A1, COL1A1, SERPINH1, MMP2, COL5A1	1117	31	13528	2.34407	1	0.68285	87.4453
GOTERM_BP_FAT	GO:0044236	multicellular organismal metabolic process	6	0.475436	0.186129	KLK6, COL3A1, COL1A1, SERPINH1, MMP2, COL5A1	1117	37	13528	1.96395	1	0.834847	97.6576
Annotation Cluster 52	Enrichment Score: 0.8958300658538038
Category	Term	Count	%	PValue	Genes	List Total	Pop Hits	Pop Total	Fold Enrichment	Bonferroni	Benjamini	FDR
GOTERM_BP_FAT	GO:0014031	mesenchymal cell development	8	0.633914	0.123949	S100A4, LAMA5, TRIM28, CFL1, SEMA3C, TGFB1, CTNNB1, HNRNPAB	1117	51	13528	1.89977	1	0.72426	91.0368
GOTERM_BP_FAT	GO:0048762	mesenchymal cell differentiation	8	0.633914	0.123949	S100A4, LAMA5, TRIM28, CFL1, SEMA3C, TGFB1, CTNNB1, HNRNPAB	1117	51	13528	1.89977	1	0.72426	91.0368
GOTERM_BP_FAT	GO:0060485	mesenchyme development	8	0.633914	0.133668	S100A4, LAMA5, TRIM28, CFL1, SEMA3C, TGFB1, CTNNB1, HNRNPAB	1117	52	13528	1.86323	1	0.746645	92.6861
Annotation Cluster 53	Enrichment Score: 0.8889194669025491
Category	Term	Count	%	PValue	Genes	List Total	Pop Hits	Pop Total	Fold Enrichment	Bonferroni	Benjamini	FDR
GOTERM_MF_FAT	GO:0005524	ATP binding	140	11.0935	0.076845	XRCC5, DYNC1LI2, PRPF4B, IDE, DAK, XRCC6, CCT2, CCT3, IARS2, ACTG1, TOP1, DDX17, DDX23, DDX21, CARS, YARS, TWF2, KIF5B, DARS, STK24, AARS, OLA1, HNRNPU, MAPK1, NME2, NME1, RARS, HARS, NEK9, MYO18A, PRPS2, PRPS1, TNFRSF6B, PTK7, CTPS2, HSPA1B, KARS, PTK2, UBE2D3, DDX46, HSPE1, DDX42, DHX9, AK1, MET, DDX1, EPRS, AK2, OXSR1, DDX5, DDX6, GART, CCT7, EPHA4, CKMT1A, CCT5, CCT4, PSMC4, VCP, NOLC1, UBA1,…	1092	1477	12983	1.12694	1	0.57393	72.0221
GOTERM_MF_FAT	GO:0032559	adenyl ribonucleotide binding	141	11.1727	0.0892627	XRCC5, DYNC1LI2, PRPF4B, IDE, DAK, XRCC6, CCT2, CCT3, IARS2, ACTG1, TOP1, PRKAR2A, DDX17, DDX23, DDX21, YARS, CARS, TWF2, KIF5B, DARS, STK24, AARS, OLA1, HNRNPU, MAPK1, NME2, NME1, RARS, HARS, NEK9, MYO18A, PRPS2, PRPS1, TNFRSF6B, PTK7, CTPS2, HSPA1B, KARS, PTK2, UBE2D3, DDX46, HSPE1, DDX42, DHX9, AK1, MET, DDX1, EPRS, AK2, OXSR1, DDX5, DDX6, GART, CCT7, EPHA4, CKMT1A, CCT5, CCT4, PSMC4, VCP, NOL…	1092	1497	12983	1.11982	1	0.602974	77.4513
GOTERM_MF_FAT	GO:0001882	nucleoside binding	150	11.8859	0.109413	XRCC5, DYNC1LI2, PRPF4B, IDE, DAK, XRCC6, CCT2, CCT3, IARS2, PNP, ACTG1, TOP1, PRKAR2A, DDX17, DDX23, DDX21, YARS, CARS, TWF2, DARS, ACTN4, KIF5B, STK24, AARS, OLA1, HNRNPU, MAPK1, NME2, NME1, RARS, HARS, NEK9, MYO18A, PRPS2, PRPS1, TNFRSF6B, PTK7, CTPS2, HSPA1B, ADA, KARS, PTK2, UBE2D3, DDX46, HSPE1, DDX42, DHX9, AK1, MET, DDX1, EPRS, AK2, OXSR1, DDX5, DDX6, GART, CCT7, EPHA4, TXNDC12, CKMT1A, C…	1092	1612	12983	1.10631	1	0.65874	84.2118
GOTERM_MF_FAT	GO:0001883	purine nucleoside binding	148	11.7274	0.125872	XRCC5, DYNC1LI2, PRPF4B, IDE, DAK, XRCC6, CCT2, CCT3, IARS2, ACTG1, TOP1, PRKAR2A, DDX17, DDX23, DDX21, YARS, CARS, TWF2, DARS, KIF5B, STK24, AARS, OLA1, HNRNPU, MAPK1, NME2, NME1, RARS, HARS, NEK9, MYO18A, PRPS2, PRPS1, TNFRSF6B, PTK7, CTPS2, HSPA1B, ADA, KARS, PTK2, UBE2D3, DDX46, HSPE1, DDX42, DHX9, AK1, MET, DDX1, EPRS, AK2, OXSR1, DDX5, DDX6, GART, CCT7, EPHA4, TXNDC12, CKMT1A, CCT5, CCT4, P…	1092	1601	12983	1.09906	1	0.703721	88.2706
GOTERM_MF_FAT	GO:0030554	adenyl nucleotide binding	145	11.4897	0.142222	XRCC5, DYNC1LI2, PRPF4B, IDE, DAK, XRCC6, CCT2, CCT3, IARS2, ACTG1, TOP1, PRKAR2A, DDX17, DDX23, DDX21, YARS, CARS, TWF2, DARS, KIF5B, STK24, AARS, OLA1, HNRNPU, MAPK1, NME2, NME1, RARS, HARS, NEK9, MYO18A, PRPS2, PRPS1, TNFRSF6B, PTK7, CTPS2, HSPA1B, KARS, PTK2, UBE2D3, DDX46, HSPE1, DDX42, DHX9, AK1, MET, DDX1, EPRS, AK2, OXSR1, DDX5, DDX6, GART, CCT7, EPHA4, TXNDC12, CKMT1A, CCT5, CCT4, PSMC4,…	1092	1577	12983	1.09317	1	0.738602	91.3176
GOTERM_MF_FAT	GO:0032555	purine ribonucleotide binding	167	13.233	0.15966	XRCC5, DYNC1LI2, PRPF4B, XRCC6, DAK, IDE, EIF5, EIF5B, CCT2, CCT3, IARS2, ACTG1, TOP1, DDX17, PRKAR2A, DDX23, DDX21, YARS, CARS, TWF2, OPA1, DARS, KIF5B, STK24, RAN, EFTUD2, AARS, EIF2S3, OLA1, EEF2, HNRNPU, MAPK1, NME2, NME1, RARS, RAB14, HARS, NEK9, MYO18A, PRPS2, PRPS1, TNFRSF6B, RAB7A, ADSS, GNAI1, PTK7, CTPS2, HSPA1B, KARS, PTK2, UBE2D3, DDX46, RAC1, HSPE1, DDX42, EEF1A1, DHX9, EEF1A2, AK1, …	1092	1836	12983	1.08142	1	0.773457	93.7403
GOTERM_MF_FAT	GO:0032553	ribonucleotide binding	167	13.233	0.15966	XRCC5, DYNC1LI2, PRPF4B, XRCC6, DAK, IDE, EIF5, EIF5B, CCT2, CCT3, IARS2, ACTG1, TOP1, DDX17, PRKAR2A, DDX23, DDX21, YARS, CARS, TWF2, OPA1, DARS, KIF5B, STK24, RAN, EFTUD2, AARS, EIF2S3, OLA1, EEF2, HNRNPU, MAPK1, NME2, NME1, RARS, RAB14, HARS, NEK9, MYO18A, PRPS2, PRPS1, TNFRSF6B, RAB7A, ADSS, GNAI1, PTK7, CTPS2, HSPA1B, KARS, PTK2, UBE2D3, DDX46, RAC1, HSPE1, DDX42, EEF1A1, DHX9, EEF1A2, AK1, …	1092	1836	12983	1.08142	1	0.773457	93.7403
GOTERM_MF_FAT	GO:0017076	purine nucleotide binding	171	13.5499	0.225946	XRCC5, DYNC1LI2, PRPF4B, XRCC6, DAK, IDE, EIF5, EIF5B, CCT2, CCT3, IARS2, ACTG1, TOP1, DDX17, PRKAR2A, DDX23, DDX21, YARS, CARS, TWF2, OPA1, DARS, KIF5B, STK24, RAN, EFTUD2, AARS, EIF2S3, OLA1, EEF2, HNRNPU, MAPK1, NME2, NME1, RARS, RAB14, HARS, NEK9, MYO18A, PRPS2, PRPS1, TNFRSF6B, RAB7A, ADSS, GNAI1, PTK7, CTPS2, HSPA1B, KARS, PTK2, UBE2D3, DDX46, RAC1, HSPE1, DDX42, EEF1A1, DHX9, EEF1A2, AK1, …	1092	1918	12983	1.05999	1	0.858004	98.3092
Annotation Cluster 54	Enrichment Score: 0.8648811337440677
Category	Term	Count	%	PValue	Genes	List Total	Pop Hits	Pop Total	Fold Enrichment	Bonferroni	Benjamini	FDR
GOTERM_BP_FAT	GO:0006956	complement activation	8	0.633914	0.0541643	C7, CFB, CD46, CLU, CFH, C1R, SERPING1, C1S	1117	42	13528	2.30686	1	0.477852	63.7604
GOTERM_BP_FAT	GO:0002541	activation of plasma proteins involved in acute inflammatory response	8	0.633914	0.0602947	C7, CFB, CD46, CLU, CFH, C1R, SERPING1, C1S	1117	43	13528	2.25321	1	0.50876	67.8109
GOTERM_BP_FAT	GO:0006958	complement activation, classical pathway	6	0.475436	0.0859134	C7, CD46, CLU, C1R, SERPING1, C1S	1117	29	13528	2.50573	1	0.612881	80.5508
GOTERM_BP_FAT	GO:0002455	humoral immune response mediated by circulating immunoglobulin	6	0.475436	0.107603	C7, CD46, CLU, C1R, SERPING1, C1S	1117	31	13528	2.34407	1	0.68285	87.4453
GOTERM_BP_FAT	GO:0016064	immunoglobulin mediated immune response	7	0.554675	0.284949	C7, CD46, CLU, C1R, SERPING1, C1S, HSPD1	1117	54	13528	1.56995	1	0.926183	99.7787
GOTERM_BP_FAT	GO:0019724	B cell mediated immunity	7	0.554675	0.314472	C7, CD46, CLU, C1R, SERPING1, C1S, HSPD1	1117	56	13528	1.51388	1	0.942776	99.8974
GOTERM_BP_FAT	GO:0006959	humoral immune response	9	0.713154	0.326293	C7, GPI, CFB, CD46, CLU, CFH, C1R, SERPING1, C1S	1117	79	13528	1.37974	1	0.947791	99.9253
Annotation Cluster 55	Enrichment Score: 0.8506310465452528
Category	Term	Count	%	PValue	Genes	List Total	Pop Hits	Pop Total	Fold Enrichment	Bonferroni	Benjamini	FDR
GOTERM_BP_FAT	GO:0009146	purine nucleoside triphosphate catabolic process	5	0.396197	0.0893622	ATP5B, OLA1, ACLY, ATP5A1, ADA	1117	21	13528	2.88357	1	0.626878	81.8458
GOTERM_BP_FAT	GO:0009154	purine ribonucleotide catabolic process	5	0.396197	0.116318	ATP5B, OLA1, ACLY, ATP5A1, NT5E	1117	23	13528	2.63283	1	0.705249	89.5018
GOTERM_BP_FAT	GO:0009143	nucleoside triphosphate catabolic process	5	0.396197	0.130973	ATP5B, OLA1, ACLY, ATP5A1, ADA	1117	24	13528	2.52313	1	0.742016	92.2601
GOTERM_BP_FAT	GO:0006200	ATP catabolic process	4	0.316957	0.140242	ATP5B, OLA1, ACLY, ATP5A1	1117	16	13528	3.02775	1	0.759608	93.6342
GOTERM_BP_FAT	GO:0009203	ribonucleoside triphosphate catabolic process	4	0.316957	0.203085	ATP5B, OLA1, ACLY, ATP5A1	1117	19	13528	2.54969	1	0.854077	98.4041
GOTERM_BP_FAT	GO:0009207	purine ribonucleoside triphosphate catabolic process	4	0.316957	0.203085	ATP5B, OLA1, ACLY, ATP5A1	1117	19	13528	2.54969	1	0.854077	98.4041
Annotation Cluster 56	Enrichment Score: 0.8491498515543651
Category	Term	Count	%	PValue	Genes	List Total	Pop Hits	Pop Total	Fold Enrichment	Bonferroni	Benjamini	FDR
GOTERM_BP_FAT	GO:0009261	ribonucleotide catabolic process	6	0.475436	0.0502845	ATP5B, NUDT5, OLA1, ACLY, ATP5A1, NT5E	1117	25	13528	2.90664	1	0.460486	60.9529
GOTERM_BP_FAT	GO:0044270	nitrogen compound catabolic process	10	0.792393	0.0982132	BLVRA, ATP5B, NUDT5, OLA1, ACLY, ATP5A1, NT5E, PNP, ADA, MPST	1117	67	13528	1.80761	1	0.656494	84.8064
GOTERM_BP_FAT	GO:0006195	purine nucleotide catabolic process	6	0.475436	0.131682	ATP5B, OLA1, ACLY, ATP5A1, NT5E, ADA	1117	33	13528	2.202	1	0.743036	92.3744
GOTERM_BP_FAT	GO:0046700	heterocycle catabolic process	10	0.792393	0.182264	BLVRA, MTHFD1, ATP5B, NUDT5, OLA1, ACLY, ATP5A1, NT5E, PNP, ADA	1117	77	13528	1.57286	1	0.831028	97.4463
GOTERM_BP_FAT	GO:0034656	nucleobase, nucleoside and nucleotide catabolic process	8	0.633914	0.199156	ATP5B, NUDT5, OLA1, ACLY, ATP5A1, NT5E, PNP, ADA	1117	58	13528	1.67048	1	0.851492	98.2544
GOTERM_BP_FAT	GO:0034655	nucleobase, nucleoside, nucleotide and nucleic acid catabolic process	8	0.633914	0.199156	ATP5B, NUDT5, OLA1, ACLY, ATP5A1, NT5E, PNP, ADA	1117	58	13528	1.67048	1	0.851492	98.2544
GOTERM_BP_FAT	GO:0009166	nucleotide catabolic process	7	0.554675	0.241955	ATP5B, NUDT5, OLA1, ACLY, ATP5A1, NT5E, ADA	1117	51	13528	1.6623	1	0.893633	99.3586
Annotation Cluster 57	Enrichment Score: 0.8377751143136271
Category	Term	Count	%	PValue	Genes	List Total	Pop Hits	Pop Total	Fold Enrichment	Bonferroni	Benjamini	FDR
GOTERM_BP_FAT	GO:0010390	histone monoubiquitination	3	0.237718	0.108127	LEO1, CDC73, PAF1	1117	7	13528	5.19043	1	0.683631	87.5791
GOTERM_BP_FAT	GO:0033523	histone H2B ubiquitination	3	0.237718	0.136545	LEO1, CDC73, PAF1	1117	8	13528	4.54163	1	0.751635	93.1164
GOTERM_BP_FAT	GO:0006513	protein monoubiquitination	3	0.237718	0.166347	LEO1, CDC73, PAF1	1117	9	13528	4.037	1	0.807331	96.3711
GOTERM_BP_FAT	GO:0016574	histone ubiquitination	4	0.316957	0.181416	UBE2N, LEO1, CDC73, PAF1	1117	18	13528	2.69134	1	0.83027	97.3976
Annotation Cluster 58	Enrichment Score: 0.7591689418954731
Category	Term	Count	%	PValue	Genes	List Total	Pop Hits	Pop Total	Fold Enrichment	Bonferroni	Benjamini	FDR
GOTERM_BP_FAT	GO:0016477	cell migration	29	2.29794	0.148094	CTHRC1, NRP1, ATP5B, CDH2, CD2AP, TGFB1, PTK2, CD44, CTGF, RAC1, SEMA3C, PAFAH1B1, CAP1, THBS1, FN1, B4GALT1, PLAT, ICAM1, AIMP1, MET, NRD1, COL5A1, VEGFC, LAMA5, CFL1, ADAM17, VCAN, LAMC1, PLAU	1117	276	13528	1.27253	1	0.772999	94.6145
GOTERM_BP_FAT	GO:0051674	localization of cell	31	2.45642	0.18879	CTHRC1, NRP1, SORD, ATP5B, CDH2, CD2AP, TGFB1, PTK2, CD44, CTGF, RAC1, DNAJA1, SEMA3C, PAFAH1B1, CAP1, THBS1, FN1, B4GALT1, PLAT, ICAM1, AIMP1, MET, NRD1, COL5A1, VEGFC, LAMA5, CFL1, ADAM17, VCAN, LAMC1, PLAU	1117	307	13528	1.22294	1	0.838742	97.7933
GOTERM_BP_FAT	GO:0048870	cell motility	31	2.45642	0.18879	CTHRC1, NRP1, SORD, ATP5B, CDH2, CD2AP, TGFB1, PTK2, CD44, CTGF, RAC1, DNAJA1, SEMA3C, PAFAH1B1, CAP1, THBS1, FN1, B4GALT1, PLAT, ICAM1, AIMP1, MET, NRD1, COL5A1, VEGFC, LAMA5, CFL1, ADAM17, VCAN, LAMC1, PLAU	1117	307	13528	1.22294	1	0.838742	97.7933
Annotation Cluster 59	Enrichment Score: 0.6994798870220442
Category	Term	Count	%	PValue	Genes	List Total	Pop Hits	Pop Total	Fold Enrichment	Bonferroni	Benjamini	FDR
GOTERM_BP_FAT	GO:0007599	hemostasis	13	1.03011	0.178734	PLAT, CD9, GPI, PROCR, FBLN5, EFEMP2, PABPC4, SERPINE1, COL3A1, SERPING1, ANXA5, PLAU, AP3B1	1117	108	13528	1.45781	1	0.826893	97.2378
GOTERM_BP_FAT	GO:0050878	regulation of body fluid levels	16	1.26783	0.185849	PLAT, COPA, EFEMP2, PABPC4, COL3A1, SERPING1, ANXA5, ANXA2, CD9, GPI, PROCR, FBLN5, SERPINE1, RAB14, PLAU, AP3B1	1117	141	13528	1.3743	1	0.835127	97.6428
GOTERM_BP_FAT	GO:0050817	coagulation	12	0.950872	0.218956	PLAT, CD9, PROCR, FBLN5, EFEMP2, PABPC4, SERPINE1, COL3A1, SERPING1, ANXA5, PLAU, AP3B1	1117	102	13528	1.42482	1	0.869772	98.894
GOTERM_BP_FAT	GO:0007596	blood coagulation	12	0.950872	0.218956	PLAT, CD9, PROCR, FBLN5, EFEMP2, PABPC4, SERPINE1, COL3A1, SERPING1, ANXA5, PLAU, AP3B1	1117	102	13528	1.42482	1	0.869772	98.894
Annotation Cluster 60	Enrichment Score: 0.697064916308799
Category	Term	Count	%	PValue	Genes	List Total	Pop Hits	Pop Total	Fold Enrichment	Bonferroni	Benjamini	FDR
GOTERM_BP_FAT	GO:0019062	virion attachment to host cell surface receptor	3	0.237718	0.0815817	ICAM1, CD81, PVRL2	1117	6	13528	6.05551	1	0.596536	78.8005
GOTERM_BP_FAT	GO:0051828	entry into other organism during symbiotic interaction	3	0.237718	0.228476	ICAM1, CD81, PVRL2	1117	11	13528	3.303	1	0.88044	99.1156
GOTERM_BP_FAT	GO:0051806	entry into cell of other organism during symbiotic interaction	3	0.237718	0.228476	ICAM1, CD81, PVRL2	1117	11	13528	3.303	1	0.88044	99.1156
GOTERM_BP_FAT	GO:0044409	entry into host	3	0.237718	0.228476	ICAM1, CD81, PVRL2	1117	11	13528	3.303	1	0.88044	99.1156
GOTERM_BP_FAT	GO:0046718	entry of virus into host cell	3	0.237718	0.228476	ICAM1, CD81, PVRL2	1117	11	13528	3.303	1	0.88044	99.1156
GOTERM_BP_FAT	GO:0052126	movement in host environment	3	0.237718	0.228476	ICAM1, CD81, PVRL2	1117	11	13528	3.303	1	0.88044	99.1156
GOTERM_BP_FAT	GO:0030260	entry into host cell	3	0.237718	0.228476	ICAM1, CD81, PVRL2	1117	11	13528	3.303	1	0.88044	99.1156
GOTERM_BP_FAT	GO:0052192	movement in environment of other organism during symbiotic interaction	3	0.237718	0.228476	ICAM1, CD81, PVRL2	1117	11	13528	3.303	1	0.88044	99.1156
Annotation Cluster 61	Enrichment Score: 0.6960965322602325
Category	Term	Count	%	PValue	Genes	List Total	Pop Hits	Pop Total	Fold Enrichment	Bonferroni	Benjamini	FDR
GOTERM_BP_FAT	GO:0060284	regulation of cell development	23	1.8225	0.12221	B4GALT1, XRCC5, NRP1, PTPRF, EFNA1, MAP1B, XRCC6, RTN4R, IGF2, CDH2, TIMP2, TGFB1, PRPF19, VEGFC, PTK2, YWHAH, SERPINF1, HDAC1, RHOA, SEMA3A, IGFBP3, ARHGDIA, RPS27A	1117	205	13528	1.3588	1	0.719923	90.7069
GOTERM_BP_FAT	GO:0050767	regulation of neurogenesis	18	1.42631	0.20861	XRCC5, NRP1, PTPRF, EFNA1, MAP1B, XRCC6, RTN4R, CDH2, TIMP2, TGFB1, PRPF19, VEGFC, PTK2, YWHAH, SERPINF1, RHOA, SEMA3A, ARHGDIA	1117	166	13528	1.31324	1	0.861744	98.5942
GOTERM_BP_FAT	GO:0051960	regulation of nervous system development	19	1.50555	0.320089	XRCC5, NRP1, PTPRF, EFNA1, MAP1B, XRCC6, RTN4R, CDH2, TIMP2, TGFB1, PRPF19, VEGFC, PTK2, YWHAH, SERPINF1, RHOA, SEMA3A, ARHGDIA, RPS27A	1117	192	13528	1.19849	1	0.945522	99.9117
Annotation Cluster 62	Enrichment Score: 0.6960656885409248
Category	Term	Count	%	PValue	Genes	List Total	Pop Hits	Pop Total	Fold Enrichment	Bonferroni	Benjamini	FDR
GOTERM_BP_FAT	GO:0048285	organelle fission	25	1.98098	0.13332	DNM1L, OPA1, CKAP5, RAN, UBE2I, SUGT1, RCC1, CD2AP, DCTN1, EML4, NUMA1, RAD21, NOLC1, RCC2, TARDBP, NEK9, PAFAH1B1, RUVBL1, MAPRE1, SMC1A, STAG2, TUBB3, BUB3, NUDC, PPP5C	1117	229	13528	1.32216	1	0.746665	92.6323
GOTERM_BP_FAT	GO:0000087	M phase of mitotic cell cycle	24	1.90174	0.161769	CKAP5, RAN, UBE2I, RPL24, SUGT1, RCC1, CD2AP, DCTN1, EML4, NUMA1, RAD21, NOLC1, RCC2, TARDBP, NEK9, PAFAH1B1, RUVBL1, MAPRE1, SMC1A, STAG2, TUBB3, BUB3, NUDC, PPP5C	1117	224	13528	1.29761	1	0.800166	95.9902
GOTERM_BP_FAT	GO:0000280	nuclear division	23	1.8225	0.200718	CKAP5, RAN, UBE2I, SUGT1, RCC1, CD2AP, DCTN1, EML4, NUMA1, RAD21, NOLC1, RCC2, TARDBP, NEK9, PAFAH1B1, MAPRE1, RUVBL1, SMC1A, STAG2, TUBB3, BUB3, NUDC, PPP5C	1117	220	13528	1.26615	1	0.853241	98.3155
GOTERM_BP_FAT	GO:0007067	mitosis	23	1.8225	0.200718	CKAP5, RAN, UBE2I, SUGT1, RCC1, CD2AP, DCTN1, EML4, NUMA1, RAD21, NOLC1, RCC2, TARDBP, NEK9, PAFAH1B1, MAPRE1, RUVBL1, SMC1A, STAG2, TUBB3, BUB3, NUDC, PPP5C	1117	220	13528	1.26615	1	0.853241	98.3155
GOTERM_BP_FAT	GO:0000279	M phase	30	2.37718	0.380811	RCC1, CD2AP, RPA1, NUMA1, RAD21, TARDBP, RANBP1, PAFAH1B1, STAG2, BUB3, TUBB3, NUDC, CKAP5, RAN, ILF3, UBE2I, RPL24, SUGT1, DCTN1, EML4, PSMD13, NOLC1, RCC2, NEK9, STMN1, RUVBL1, MAPRE1, SMC1A, KPNA2, PPP5C	1117	329	13528	1.10435	1	0.966904	99.984
Annotation Cluster 63	Enrichment Score: 0.6744271763147798
Category	Term	Count	%	PValue	Genes	List Total	Pop Hits	Pop Total	Fold Enrichment	Bonferroni	Benjamini	FDR
GOTERM_BP_FAT	GO:0033157	regulation of intracellular protein transport	9	0.713154	0.0674089	RHOA, G3BP2, FAF1, TRIP6, MBTPS1, PRDX1, FLNA, TGFB1, PTPN11	1117	53	13528	2.05659	1	0.53644	71.9746
GOTERM_BP_FAT	GO:0051223	regulation of protein transport	12	0.950872	0.339243	VEGFC, RBP4, RHOA, G3BP2, IGF2, FAF1, TRIP6, MBTPS1, PRDX1, FLNA, TGFB1, PTPN11	1117	114	13528	1.27484	1	0.953272	99.9475
GOTERM_BP_FAT	GO:0070201	regulation of establishment of protein localization	12	0.950872	0.414467	VEGFC, RBP4, RHOA, G3BP2, IGF2, FAF1, TRIP6, MBTPS1, PRDX1, FLNA, TGFB1, PTPN11	1117	121	13528	1.20109	1	0.975174	99.9942
Annotation Cluster 64	Enrichment Score: 0.6457717489746435
[truncated: 518 more rows]

## Sheet: David FC_BP_All DR_T 10 clu
Annotation Cluster 1	Enrichment Score: 44.466487142005
[truncated: 40 more rows]

## Sheet: KEGG_ALL DR
	Category	Term	Count	%	PValue	Genes	List Total	Pop Hits	Pop Total	Fold Enrichment	Bonferroni	Benjamini	FDR
[truncated: 10 more rows]

[truncated: 3 more sheets: David FC_BP_T 50 DR, David FC_BP_T 50 DR_T 10 clu, KEGG_Top 50]
