# Supplementary material for: Establishment and Characterization of Paired Primary Cultures of Human Pancreatic Cancer Cells and Stellate Cells Derived from the Same Tumor
Source: Cells. 2020 Jan 16;9(1):227. doi: 10.3390/cells9010227 (PMC7016771; doi:10.3390/cells9010227)
Supplement: Supplementary file 1 [file cells-09-00227-s001.zip › Supplementary Material/Supplementary Material Table S2.xlsx]

## Sheet: Info for samples and analysis
	Sample Number
	1	AsPC1	Cancer cell	Control
	2	BxPC-3	Cancer cell	Control
	1	Panc-1	Cancer cell	Control
	4	PCC-1	Cancer cell	Test
	5	PCC-2	Cancer cell	Test
	6	PCC-3	Cancer cell	Test
	7	PCC-4	Cancer cell	Test
	8	PCC-5	Cancer cell	Test
	9	PCC-6	Cancer cell	Test
	10	HPaSteC	Stromal cell	Control
	11	PSC-2	Stromal cell	Test
	12	PSC-3	Stromal cell	Test
	13	PSC-4	Stromal cell	Test
	14	PSC-5	Stromal cell	Test
	15	PSC-6	Stromal cell	Test

## Sheet: MaxQuant
Protein IDs	Majority protein IDs	Peptide counts (all)	Peptide counts (razor+unique)	Peptide counts (unique)	Protein names	Gene names	Fasta headers	Number of proteins	Peptides	Razor + unique peptides	Unique peptides	Peptides 1	Peptides 10	Peptides 11	Peptides 12	Peptides 13	Peptides 14	Peptides 15	Peptides 2	Peptides 3	Peptides 4	Peptides 5	Peptides 6	Peptides 7	Peptides 8	Peptides 9	Razor + unique peptides 1	Razor + unique peptides 10	Razor + unique peptides 11	Razor + unique peptides 12	Razor + unique peptides 13	Razor + unique peptides 14	Razor + unique peptides 15	Razor + unique peptides 2	Razor + unique peptides 3	Razor + unique peptides 4	Razor + unique peptides 5	Razor + unique peptides 6	Razor + unique peptides 7	Razor + unique peptides 8	Razor + unique peptides 9	Unique peptides 1	Unique peptides 10	Unique peptides 11	Unique peptides 12	Unique peptides 13	Unique peptides 14	Unique peptides 15	Unique peptides 2
P0DPI2;A0A0B4J2D5	P0DPI2;A0A0B4J2D5	5;5	5;5	5;5			;	2	5	5	5	0	2	1	0	1	0	1	4	3	4	4	5	3	4	4	0	2	1	0	1	0	1	4	3	4	4	5	3	4	4	0	2	1	0	1	0	1	4
A0AVT1	A0AVT1	1	1	1	Ubiquitin-like modifier-activating enzyme 6	UBA6		1	1	1	1	0	0	0	0	0	0	0	1	1	0	0	0	1	0	0	0	0	0	0	0	0	0	1	1	0	0	0	1	0	0	0	0	0	0	0	0	0	1
A1L4H1	A1L4H1	8	8	8	Soluble scavenger receptor cysteine-rich domain-containing protein SSC5D	SSC5D		1	8	8	8	0	7	8	5	4	7	4	0	0	0	0	0	0	0	0	0	7	8	5	4	7	4	0	0	0	0	0	0	0	0	0	7	8	5	4	7	4	0
A5YKK6	A5YKK6	6	6	6	CCR4-NOT transcription complex subunit 1	CNOT1		1	6	6	6	0	2	0	0	0	0	0	3	2	4	3	4	4	2	5	0	2	0	0	0	0	0	3	2	4	3	4	4	2	5	0	2	0	0	0	0	0	3
Q9GZQ8;A6NCE7	Q9GZQ8;A6NCE7	1;1	1;1	1;1	Microtubule-associated proteins 1A/1B light chain 3B;Microtubule-associated proteins 1A/1B light chain 3 beta 2	MAP1LC3B;MAP1LC3B2	;	2	1	1	1	0	1	1	1	1	1	1	1	1	0	1	1	1	0	0	0	1	1	1	1	1	1	1	1	0	1	1	1	0	0	0	1	1	1	1	1	1	1
A6NDG6	A6NDG6	9	9	9	Phosphoglycolate phosphatase	PGP		1	9	9	9	2	3	3	0	1	0	0	3	3	7	7	8	5	2	7	2	3	3	0	1	0	0	3	3	7	7	8	5	2	7	2	3	3	0	1	0	0	3
A6NFN3;O43251;Q9NWB1	A6NFN3;O43251;Q9NWB1	2;2;2	2;2;2	2;2;2	RNA binding protein fox-1 homolog 3;RNA binding protein fox-1 homolog 2;RNA binding protein fox-1 homolog 1	RBFOX3;RBFOX2;RBFOX1	;;	3	2	2	2	0	1	0	0	0	0	0	2	1	1	1	1	1	1	1	0	1	0	0	0	0	0	2	1	1	1	1	1	1	1	0	1	0	0	0	0	0	2
A6NHL2	A6NHL2	5	1	1	Tubulin alpha chain-like 3	TUBAL3		1	5	1	1	2	1	4	3	2	0	2	4	3	3	3	3	4	3	3	0	0	1	0	0	0	0	1	0	0	0	0	0	0	0	0	0	1	0	0	0	0	1
A6NHR9	A6NHR9	1	1	1	Structural maintenance of chromosomes flexible hinge domain-containing protein 1	SMCHD1		1	1	1	1	0	0	0	0	0	0	0	1	1	1	1	1	1	1	1	0	0	0	0	0	0	0	1	1	1	1	1	1	1	1	0	0	0	0	0	0	0	1
Q13432;A6NIH7	Q13432;A6NIH7	1;1	1;1	1;1	Protein unc-119 homolog A;Protein unc-119 homolog B	UNC119;UNC119B	;	2	1	1	1	0	0	0	0	0	0	0	1	0	0	1	0	0	0	1	0	0	0	0	0	0	0	1	0	0	1	0	0	0	1	0	0	0	0	0	0	0	1
P62308;A8MWD9	P62308;A8MWD9	3;3	3;3	3;3	Small nuclear ribonucleoprotein G;Putative small nuclear ribonucleoprotein G-like protein 15	SNRPG;SNRPGP15	;	2	3	3	3	0	2	0	0	1	0	0	2	2	2	3	3	3	1	2	0	2	0	0	1	0	0	2	2	2	3	3	3	1	2	0	2	0	0	1	0	0	2
A8MXV4	A8MXV4	2	2	2	Nucleoside diphosphate-linked moiety X motif 19, mitochondrial	NUDT19		1	2	2	2	0	1	0	0	0	0	0	2	1	1	1	2	2	1	2	0	1	0	0	0	0	0	2	1	1	1	2	2	1	2	0	1	0	0	0	0	0	2
CON__A2A4G1	CON__A2A4G1	6	1	1				1	6	1	1	3	1	0	1	0	1	2	2	5	4	5	2	3	6	4	1	0	0	0	0	0	0	0	1	0	0	0	0	1	0	1	0	0	0	0	0	0	0
CON__A2I7N3	CON__A2I7N3	5	1	1				1	5	1	1	0	0	5	4	5	5	5	2	3	1	2	2	1	3	1	0	0	1	1	1	1	1	1	1	0	1	1	0	1	0	0	0	1	1	1	1	1	1
CON__A3EZ82;Q6E0U4;CON__A3EZ79	CON__A3EZ82;Q6E0U4;CON__A3EZ79	3;3;2	3;3;2	3;3;2	Dermokine	DMKN	;;	3	3	3	3	2	1	1	0	1	0	1	1	1	2	2	0	1	3	2	2	1	1	0	1	0	1	1	1	2	2	0	1	3	2	2	1	1	0	1	0	1	1
CON__ENSEMBL:ENSBTAP00000006074	CON__ENSEMBL:ENSBTAP00000006074	15	3	3				1	15	3	3	2	2	13	15	14	14	7	1	3	1	3	4	1	2	0	1	0	3	3	3	3	2	0	2	0	0	1	0	1	0	1	0	3	3	3	3	2	0
CON__ENSEMBL:ENSBTAP00000007350	CON__ENSEMBL:ENSBTAP00000007350	35	35	4				1	35	35	4	3	4	26	27	25	30	21	9	16	10	9	12	11	15	7	3	4	26	27	25	30	21	9	16	10	9	12	11	15	7	0	0	3	3	3	1	1	0
CON__ENSEMBL:ENSBTAP00000013050;Q9UK55	CON__ENSEMBL:ENSBTAP00000013050	4;1	4;1	4;1				2	4	4	4	0	0	4	4	3	4	3	1	2	2	2	2	1	2	0	0	0	4	4	3	4	3	1	2	2	2	2	1	2	0	0	0	4	4	3	4	3	1
CON__ENSEMBL:ENSBTAP00000014147	CON__ENSEMBL:ENSBTAP00000014147	4	4	4				1	4	4	4	2	0	2	3	3	4	2	1	3	0	1	0	1	3	0	2	0	2	3	3	4	2	1	3	0	1	0	1	3	0	2	0	2	3	3	4	2	1
CON__ENSEMBL:ENSBTAP00000016046	CON__ENSEMBL:ENSBTAP00000016046	33	33	18				1	33	33	18	6	23	31	31	28	27	31	12	14	13	12	12	11	14	12	6	23	31	31	28	27	31	12	14	13	12	12	11	14	12	2	12	18	17	16	14	17	4
CON__ENSEMBL:ENSBTAP00000016285	CON__ENSEMBL:ENSBTAP00000016285	3	3	3				1	3	3	3	0	0	2	2	1	3	3	0	1	0	0	0	0	2	0	0	0	2	2	1	3	3	0	1	0	0	0	0	2	0	0	0	2	2	1	3	3	0
CON__ENSEMBL:ENSBTAP00000018229;P02774	CON__ENSEMBL:ENSBTAP00000018229	35;8	35;8	4;0				2	35	35	4	13	3	23	33	24	29	30	19	26	23	23	22	24	26	12	13	3	23	33	24	29	30	19	26	23	23	22	24	26	12	0	0	2	4	2	3	3	1
CON__ENSEMBL:ENSBTAP00000018574;P05546	CON__ENSEMBL:ENSBTAP00000018574	15;2	15;2	15;2				2	15	15	15	3	0	12	15	12	13	12	4	7	3	5	5	6	5	3	3	0	12	15	12	13	12	4	7	3	5	5	6	5	3	3	0	12	15	12	13	12	4
CON__ENSEMBL:ENSBTAP00000023055;Q04756	CON__ENSEMBL:ENSBTAP00000023055	3;1	3;1	3;1				2	3	3	3	0	0	3	2	2	3	1	0	2	1	0	0	0	0	0	0	0	3	2	2	3	1	0	2	1	0	0	0	0	0	0	0	3	2	2	3	1	0
CON__ENSEMBL:ENSBTAP00000023402	CON__ENSEMBL:ENSBTAP00000023402	4	4	4				1	4	4	4	2	0	4	4	3	2	3	1	3	0	0	0	0	0	0	2	0	4	4	3	2	3	1	3	0	0	0	0	0	0	2	0	4	4	3	2	3	1
CON__ENSEMBL:ENSBTAP00000024146	CON__ENSEMBL:ENSBTAP00000024146	82	82	75				1	82	82	75	26	28	72	73	74	75	76	49	65	43	54	51	45	57	40	26	28	72	73	74	75	76	49	65	43	54	51	45	57	40	20	24	66	67	68	69	70	44
CON__ENSEMBL:ENSBTAP00000024462	CON__ENSEMBL:ENSBTAP00000024462	7	1	1				1	7	1	1	1	2	5	6	5	7	5	2	2	1	4	2	2	3	2	0	0	0	1	1	1	0	0	0	0	0	0	0	0	0	0	0	0	1	1	1	0	0
CON__ENSEMBL:ENSBTAP00000024466	CON__ENSEMBL:ENSBTAP00000024466	8	8	2				1	8	8	2	1	2	7	7	6	8	6	2	3	1	5	2	3	3	3	1	2	7	7	6	8	6	2	3	1	5	2	3	3	3	0	0	2	2	2	2	1	0
CON__ENSEMBL:ENSBTAP00000031900;P00450	CON__ENSEMBL:ENSBTAP00000031900	3;1	3;1	3;1				2	3	3	3	0	0	3	2	3	3	2	0	0	0	0	0	0	0	0	0	0	3	2	3	3	2	0	0	0	0	0	0	0	0	0	0	3	2	3	3	2	0
CON__ENSEMBL:ENSBTAP00000034412	CON__ENSEMBL:ENSBTAP00000034412	6	6	6				1	6	6	6	0	4	4	5	6	2	6	5	6	3	2	4	4	4	0	0	4	4	5	6	2	6	5	6	3	2	4	4	4	0	0	4	4	5	6	2	6	5
CON__ENSEMBL:ENSBTAP00000037665	CON__ENSEMBL:ENSBTAP00000037665	16	16	16				1	16	16	16	0	1	12	14	14	15	13	4	7	2	3	4	1	2	3	0	1	12	14	14	15	13	4	7	2	3	4	1	2	3	0	1	12	14	14	15	13	4
CON__ENSEMBL:ENSBTAP00000038329	CON__ENSEMBL:ENSBTAP00000038329	2	1	1				1	2	1	1	1	0	2	2	2	2	2	2	2	2	2	2	2	2	2	0	0	1	1	1	1	1	1	1	1	1	1	1	1	1	0	0	1	1	1	1	1	1
CON__Q61726;CON__O43790;CON__Q6NT21;CON__P78385;CON__Q14533;CON__P78386;O43790;P78385;Q14533;P78386;A6NCN2	CON__Q61726;CON__O43790;CON__Q6NT21;CON__P78385;CON__Q14533;CON__P78386;O43790;P78385;Q14533;P78386;A6NCN2	2;2;2;2;2;2;2;2;2;2;1	1;1;1;1;1;1;1;1;1;1;1	1;1;1;1;1;1;1;1;1;1;1	Keratin, type II cuticular Hb6;Keratin, type II cuticular Hb3;Keratin, type II cuticular Hb1;Keratin, type II cuticular Hb5;Putative keratin-87 protein	KRT86;KRT83;KRT81;KRT85;KRT87P	;;;;;;;;;;	11	2	1	1	1	2	2	2	2	2	2	1	1	1	1	1	1	1	1	0	1	1	1	1	1	1	0	0	0	0	0	0	0	0	0	1	1	1	1	1	1	0
CON__P00735;P00734	CON__P00735	16;2	16;2	16;2				2	16	16	16	1	5	10	11	10	11	11	2	10	2	3	5	3	9	2	1	5	10	11	10	11	11	2	10	2	3	5	3	9	2	1	5	10	11	10	11	11	2
CON__P00761	CON__P00761	11	11	10				1	11	11	10	5	9	10	11	11	11	11	7	9	7	7	8	7	8	6	5	9	10	11	11	11	11	7	9	7	7	8	7	8	6	5	9	10	10	10	10	10	7
CON__P00978;P02760	CON__P00978	13;1	13;1	13;1				2	13	13	13	6	10	11	11	12	13	10	9	11	5	6	8	5	6	5	6	10	11	11	12	13	10	9	11	5	6	8	5	6	5	6	10	11	11	12	13	10	9
CON__P01030	CON__P01030	34	4	4				1	34	4	4	3	3	25	26	25	31	20	8	15	9	8	12	11	13	7	0	0	2	2	3	3	1	0	1	0	0	1	1	0	0	0	0	2	2	3	3	1	0
CON__P01045-1	CON__P01045-1	18	3	2				1	18	3	2	8	8	13	14	16	15	14	8	14	8	10	11	12	10	6	3	2	3	3	3	3	2	2	3	1	2	3	2	2	2	2	2	2	2	2	2	1	1
CON__P01966	CON__P01966	10	10	6				1	10	10	6	3	6	9	9	8	9	8	6	8	7	7	8	8	8	7	3	6	9	9	8	9	8	6	8	7	7	8	8	8	7	1	4	5	5	5	5	5	3
CON__P02070	CON__P02070	6	2	2				1	6	2	2	1	3	6	6	6	5	6	3	4	3	3	4	4	3	3	0	0	2	2	2	1	2	0	1	0	0	0	0	0	0	0	0	2	2	2	1	2	0
CON__P02672	CON__P02672	7	7	7				1	7	7	7	0	2	5	7	6	7	5	2	5	1	3	4	3	4	1	0	2	5	7	6	7	5	2	5	1	3	4	3	4	1	0	2	5	7	6	7	5	2
CON__P02676	CON__P02676	2	2	2				1	2	2	2	0	0	1	2	2	1	1	0	0	0	0	0	1	0	0	0	0	1	2	2	1	1	0	0	0	0	0	1	0	0	0	0	1	2	2	1	1	0
CON__P02768-1;P02768	CON__P02768-1;P02768	9;9	2;2	2;2	Serum albumin	ALB	;	2	9	2	2	7	5	6	8	6	7	6	6	6	7	7	7	7	7	6	1	0	0	1	0	1	0	0	0	0	0	0	0	0	0	1	0	0	1	0	1	0	0
CON__P02769	CON__P02769	96	96	89				1	96	96	89	56	54	84	93	85	89	79	67	76	68	82	78	78	87	63	56	54	84	93	85	89	79	67	76	68	82	78	78	87	63	50	49	78	86	79	83	73	61
CON__P02777	CON__P02777	6	6	6				1	6	6	6	3	1	4	5	4	5	3	4	6	6	6	6	5	6	6	3	1	4	5	4	5	3	4	6	6	6	6	5	6	6	3	1	4	5	4	5	3	4
CON__P04258	CON__P04258	28	6	6				1	28	6	6	0	23	23	20	24	23	27	1	5	7	3	4	4	2	2	0	3	5	5	6	6	6	0	1	0	0	0	0	0	0	0	3	5	5	6	6	6	0
CON__P04264;P04264;CON__ENSEMBL:ENSBTAP00000038253	CON__P04264;P04264	8;8;3	6;6;2	4;4;1	Keratin, type II cytoskeletal 1	KRT1	;	3	8	6	4	2	5	1	1	1	0	0	2	2	2	3	2	3	5	2	0	5	1	1	1	0	0	1	1	1	1	1	1	4	1	0	3	1	1	1	0	0	1
CON__P05784	CON__P05784	13	2	2				1	13	2	2	3	6	3	8	7	5	2	10	11	10	11	11	11	12	9	1	2	1	2	2	1	1	2	2	2	2	2	2	2	2	1	2	1	2	2	1	1	2
CON__P05787;P05787;CON__H-INV:HIT000292931;CON__Q9H552;CON__REFSEQ:XP_092267;CON__Q9NSB2;CON__Q6ISB0;CON__P12035;CON__Q01546;Q9NSB2;P12035;Q01546;CON__H-INV:HIT000016045;CON__Q3TTY5;CON__Q3SY84;CON__Q7RTS7;CON__Q32MB2;Q3SY84;Q7RTS7;Q86Y46	CON__P05787;P05787;CON__H-INV:HIT000292931	35;35;19;9;4;4;4;4;4;4;4;4;3;3;2;2;2;2;2;2	32;32;18;7;4;2;2;3;3;2;3;3;3;3;2;2;2;2;2;2	25;25;16;6;4;0;0;0;0;0;0;0;1;0;0;0;0;0;0;0	Keratin, type II cytoskeletal 8	KRT8	;;	20	35	32	25	22	13	4	9	4	4	4	26	30	27	30	29	31	33	31	19	10	2	6	2	1	1	23	27	24	27	26	28	30	28	15	8	1	4	2	1	1	18
CON__P06868;P00747	CON__P06868	47;5	47;5	46;4				2	47	47	46	5	8	28	31	31	36	37	32	34	24	30	31	33	30	29	5	8	28	31	31	36	37	32	34	24	30	31	33	30	29	5	7	27	31	30	35	37	31
CON__P07224	CON__P07224	6	5	5				1	6	5	5	0	0	4	6	4	5	3	1	3	3	2	4	2	3	2	0	0	3	5	3	4	2	0	2	2	2	3	2	2	1	0	0	3	5	3	4	2	0
CON__P08727;P08727;CON__P19001;CON__Q04695;CON__Q9QWL7;Q04695;CON__ENSEMBL:ENSP00000377550;CON__P19012;CON__P13646-1;CON__P02533;CON__P08779;P19012;P13646;P02533;P08779;CON__Q6IFX2;CON__Q99456;Q99456;CON__Q61782;CON__Q8N1A0;CON__P35900;CON__Q9D312;Q8N1A0;P35900	CON__P08727;P08727	31;31;7;4;4;4;3;3;3;3;3;3;3;3;3;2;2;2;1;1;1;1;1;1	31;31;7;4;4;4;3;3;3;3;3;3;3;3;3;2;2;2;1;1;1;1;1;1	25;25;1;1;1;1;0;0;0;0;0;0;0;0;0;0;1;1;0;0;0;0;0;0	Keratin, type I cytoskeletal 19	KRT19	;	24	31	31	25	16	7	3	4	3	3	3	18	23	25	25	21	20	31	23	16	7	3	4	3	3	3	18	23	25	25	21	20	31	23	14	6	3	3	3	2	1	15
CON__P08730-1	CON__P08730-1	5	1	1				1	5	1	1	2	1	0	1	0	1	1	3	3	4	5	2	3	4	5	1	0	0	0	0	0	0	1	0	0	1	0	0	0	1	1	0	0	0	0	0	0	1
CON__P12763;P02765	CON__P12763	22;4	22;4	22;4				2	22	22	22	13	11	21	22	20	19	18	16	17	14	18	16	16	20	17	13	11	21	22	20	19	18	16	17	14	18	16	16	20	17	13	11	21	22	20	19	18	16
CON__P13645;P13645	CON__P13645;P13645	7;7	6;6	6;6	Keratin, type I cytoskeletal 10	KRT10	;	2	7	6	6	0	6	0	0	0	1	1	1	1	2	2	2	1	1	1	0	6	0	0	0	0	1	0	0	1	1	1	0	0	0	0	6	0	0	0	0	1	0
CON__P15497;P02647	CON__P15497	29;1	29;1	29;1				2	29	29	29	11	9	24	25	19	17	26	18	24	17	18	22	19	20	15	11	9	24	25	19	17	26	18	24	17	18	22	19	20	15	11	9	24	25	19	17	26	18
CON__P17690;P02749	CON__P17690	14;1	14;1	14;1				2	14	14	14	5	5	13	14	14	14	12	11	12	10	11	9	8	11	7	5	5	13	14	14	14	12	11	12	10	11	9	8	11	7	5	5	13	14	14	14	12	11
CON__P17697	CON__P17697	8	8	8				1	8	8	8	0	4	7	8	8	7	7	2	4	3	3	4	4	3	0	0	4	7	8	8	7	7	2	4	3	3	4	4	3	0	0	4	7	8	8	7	7	2
CON__P28800;P08697	CON__P28800	12;2	12;2	12;2				2	12	12	12	4	1	12	12	12	11	10	3	5	4	3	5	6	6	4	4	1	12	12	12	11	10	3	5	4	3	5	6	6	4	4	1	12	12	12	11	10	3
CON__P34955	CON__P34955	26	26	26				1	26	26	26	9	3	21	23	23	23	24	11	19	14	16	18	13	20	10	9	3	21	23	23	23	24	11	19	14	16	18	13	20	10	9	3	21	23	23	23	24	11
CON__P35527;P35527	CON__P35527;P35527	4;4	3;3	3;3	Keratin, type I cytoskeletal 9	KRT9	;	2	4	3	3	2	2	0	0	1	1	2	1	1	1	1	1	1	4	1	2	2	0	0	1	0	2	0	0	0	0	0	0	3	0	2	2	0	0	1	0	2	0
CON__P35908;P35908;CON__Q7Z794;Q7Z794;CON__Q9R0H5	CON__P35908;P35908;CON__Q7Z794;Q7Z794;CON__Q9R0H5	6;6;4;4;3	2;2;0;0;0	1;1;0;0;0	Keratin, type II cytoskeletal 2 epidermal;Keratin, type II cytoskeletal 1b	KRT2;KRT77	;;;;	5	6	2	1	2	4	1	1	0	0	0	1	2	2	3	2	3	3	2	0	2	0	0	0	0	0	0	0	0	0	0	0	0	0	0	1	0	0	0	0	0	0
CON__P41361	CON__P41361	27	27	23				1	27	27	23	4	13	18	25	20	20	21	4	22	18	22	11	10	24	20	4	13	18	25	20	20	21	4	22	18	22	11	10	24	20	3	9	14	22	16	16	17	3
CON__P50448	CON__P50448	10	9	9				1	10	9	9	1	1	7	9	7	9	7	2	5	4	3	4	5	4	4	1	0	7	9	7	8	7	2	4	4	3	4	5	4	4	1	0	7	9	7	8	7	2
CON__P81644	CON__P81644	6	6	6				1	6	6	6	2	1	5	4	5	5	4	4	6	4	6	5	6	5	5	2	1	5	4	5	5	4	4	6	4	6	5	6	5	5	2	1	5	4	5	5	4	4
CON__Q03247	CON__Q03247	3	2	2				1	3	2	2	0	2	1	1	1	1	1	1	2	1	1	2	1	2	1	0	2	1	1	1	1	1	1	1	1	1	1	0	2	1	0	2	1	1	1	1	1	1
CON__Q05443	CON__Q05443	12	4	4				1	12	4	4	4	8	10	12	12	12	10	4	4	4	3	3	3	5	2	0	0	2	4	4	4	3	2	2	1	1	1	1	2	1	0	0	2	4	4	4	3	2
CON__Q05B55	CON__Q05B55	3	3	3				1	3	3	3	1	0	2	3	3	3	2	0	2	0	0	0	1	1	0	1	0	2	3	3	3	2	0	2	0	0	0	1	1	0	1	0	2	3	3	3	2	0
CON__Q0IIK2;CON__Q29443;P02788;P02787	CON__Q0IIK2;CON__Q29443	70;67;2;1	70;67;2;1	68;65;2;0			;	4	70	70	68	33	26	46	62	47	58	56	37	46	38	44	40	37	53	35	33	26	46	62	47	58	56	37	46	38	44	40	37	53	35	33	25	44	60	46	56	55	36
CON__Q0V8M9;Q06033	CON__Q0V8M9	24;6	24;6	24;6				2	24	24	24	4	21	19	18	18	20	22	8	16	6	6	9	6	10	6	4	21	19	18	18	20	22	8	16	6	6	9	6	10	6	4	21	19	18	18	20	22	8
CON__Q0VCM5;P19827	CON__Q0VCM5	18;2	18;2	18;2				2	18	18	18	1	14	12	15	15	15	14	1	7	3	4	3	3	3	4	1	14	12	15	15	15	14	1	7	3	4	3	3	3	4	1	14	12	15	15	15	14	1
CON__Q1A7A4;P01031	CON__Q1A7A4	7;1	7;1	7;1				2	7	7	7	0	0	5	5	5	6	2	0	1	1	1	1	0	0	1	0	0	5	5	5	6	2	0	1	1	1	1	0	0	1	0	0	5	5	5	6	2	0
CON__Q1RMK2	CON__Q1RMK2	10	10	10				1	10	10	10	1	1	10	9	10	9	10	3	6	4	4	3	5	5	3	1	1	10	9	10	9	10	3	6	4	4	3	5	5	3	1	1	10	9	10	9	10	3
CON__Q1RMN8	CON__Q1RMN8	5	5	5				1	5	5	5	2	1	5	4	4	4	4	5	5	4	4	3	4	5	3	2	1	5	4	4	4	4	5	5	4	4	3	4	5	3	2	1	5	4	4	4	4	5
CON__Q28065;P04003	CON__Q28065	6;1	6;1	6;1				2	6	6	6	2	3	6	4	4	3	6	3	3	1	1	4	2	3	2	2	3	6	4	4	3	6	3	3	1	1	4	2	3	2	2	3	6	4	4	3	6	3
CON__Q28085	CON__Q28085	24	24	24				1	24	24	24	4	2	20	19	23	21	20	10	12	2	3	13	13	7	1	4	2	20	19	23	21	20	10	12	2	3	13	13	7	1	4	2	20	19	23	21	20	10
CON__Q28107	CON__Q28107	8	8	8				1	8	8	8	0	4	4	5	7	8	5	2	5	2	1	4	3	3	1	0	4	4	5	7	8	5	2	5	2	1	4	3	3	1	0	4	4	5	7	8	5	2
CON__Q28194	CON__Q28194	50	1	1				1	50	1	1	24	24	42	41	44	36	40	4	11	15	9	4	2	27	17	0	0	0	0	0	0	0	0	1	0	0	0	0	0	0	0	0	0	0	0	0	0	0
CON__Q29RQ1	CON__Q29RQ1	10	7	7				1	10	7	7	1	3	7	9	9	8	8	2	5	2	2	1	2	4	2	1	0	5	7	7	6	6	0	3	1	0	1	1	2	1	1	0	5	7	7	6	6	0
CON__Q2HJF0	CON__Q2HJF0	15	13	13				1	15	13	13	0	1	9	11	7	14	7	1	2	1	1	2	0	2	3	0	0	7	9	6	12	6	0	0	0	0	0	0	0	1	0	0	7	9	6	12	6	0
CON__Q2KIF2	CON__Q2KIF2	6	6	6				1	6	6	6	0	0	6	5	6	6	6	5	4	2	3	3	1	3	1	0	0	6	5	6	6	6	5	4	2	3	3	1	3	1	0	0	6	5	6	6	6	5
CON__Q2KIS7	CON__Q2KIS7	7	4	4				1	7	4	4	3	3	7	7	7	6	6	2	3	2	1	2	2	1	0	0	1	4	4	4	3	3	1	1	1	1	1	1	0	0	0	1	4	4	4	3	3	1
CON__Q2KIT0	CON__Q2KIT0	4	4	4				1	4	4	4	1	1	2	3	3	4	2	1	3	1	2	2	1	1	0	1	1	2	3	3	4	2	1	3	1	2	2	1	1	0	1	1	2	3	3	4	2	1
CON__Q2KIU3	CON__Q2KIU3	2	2	2				1	2	2	2	0	0	1	2	2	2	2	1	1	0	1	1	1	2	0	0	0	1	2	2	2	2	1	1	0	1	1	1	2	0	0	0	1	2	2	2	2	1
CON__Q2KJ62	CON__Q2KJ62	25	25	1				1	25	25	1	9	12	16	18	21	20	20	12	17	9	12	12	14	13	8	9	12	16	18	21	20	20	12	17	9	12	12	14	13	8	0	0	0	1	0	1	1	0
CON__Q2KJC7	CON__Q2KJC7	32	1	1				1	32	1	1	0	21	27	32	29	26	27	3	2	5	4	2	3	4	2	0	0	1	1	1	0	0	0	0	0	0	0	0	0	0	0	0	1	1	1	0	0	0
CON__Q2KJF1;P04217	CON__Q2KJF1	20;1	20;1	20;1				2	20	20	20	6	1	17	18	16	19	17	14	15	11	11	13	11	16	7	6	1	17	18	16	19	17	14	15	11	11	13	11	16	7	6	1	17	18	16	19	17	14
CON__Q2TBQ1	CON__Q2TBQ1	3	3	3				1	3	3	3	0	3	2	3	2	3	2	1	2	1	1	1	0	2	3	0	3	2	3	2	3	2	1	2	1	1	1	0	2	3	0	3	2	3	2	3	2	1
CON__Q2UVX4	CON__Q2UVX4	73	73	66				1	73	73	66	16	6	60	53	60	62	56	21	36	13	9	19	19	23	10	16	6	60	53	60	62	56	21	36	13	9	19	19	23	10	13	6	54	47	54	57	50	18
CON__Q32PI4	CON__Q32PI4	12	12	11				1	12	12	11	6	1	8	7	10	10	9	4	8	1	3	7	8	6	2	6	1	8	7	10	10	9	4	8	1	3	7	8	6	2	5	0	7	6	9	9	8	3
CON__Q32PJ2	CON__Q32PJ2	2	2	2				1	2	2	2	1	0	0	2	1	1	1	0	1	0	0	0	0	1	1	1	0	0	2	1	1	1	0	1	0	0	0	0	1	1	1	0	0	2	1	1	1	0
CON__Q3KNV1;P08729;CON__P08729;CON__Q9DCV7;CON__Q14CN4-1;CON__Q6IME9;CON__P19013;Q14CN4;P19013	CON__Q3KNV1;P08729;CON__P08729	21;21;20;8;3;3;3;3;3	15;15;14;2;1;1;1;1;1	14;14;13;1;1;1;1;1;1	Keratin, type II cytoskeletal 7	KRT7	;;	9	21	15	14	4	5	4	16	16	9	4	5	6	7	8	8	6	7	7	0	0	1	11	14	6	1	0	0	1	2	2	0	1	1	0	0	1	10	13	6	1	0
CON__Q3KUS7	CON__Q3KUS7	29	29	28				1	29	29	28	5	2	21	22	24	24	24	7	15	6	13	11	8	14	7	5	2	21	22	24	24	24	7	15	6	13	11	8	14	7	5	2	20	21	23	23	23	6
CON__Q3MHH8;P19961;P04746;P04745	CON__Q3MHH8	4;1;1;1	4;1;1;1	4;1;1;1				4	4	4	4	0	0	3	1	3	4	3	0	2	0	0	1	0	1	0	0	0	3	1	3	4	3	0	2	0	0	1	0	1	0	0	0	3	1	3	4	3	0
CON__Q3MHN5	CON__Q3MHN5	35	4	4				1	35	4	4	15	3	25	33	26	30	31	20	26	24	23	23	25	28	13	2	0	4	4	4	4	4	2	3	4	3	3	3	4	2	2	0	4	4	4	4	4	2
CON__Q3SX09;P68871;P02042;P69892;P69891;P02100	CON__Q3SX09	16;2;2;1;1;1	16;2;2;1;1;1	12;1;1;0;0;0				6	16	16	12	4	10	14	16	10	13	13	10	15	9	8	14	13	13	10	4	10	14	16	10	13	13	10	15	9	8	14	13	13	10	3	7	10	12	6	9	9	7
CON__Q3SX14	CON__Q3SX14	33	7	7				1	33	7	7	20	17	20	21	24	23	23	21	27	16	24	27	13	19	15	0	1	5	7	6	6	6	2	4	2	3	4	3	2	1	0	1	5	7	6	6	6	2
CON__Q3SX28	CON__Q3SX28	31	4	4				1	31	4	4	1	13	23	29	27	14	27	13	13	14	16	21	17	16	15	0	1	4	4	4	0	4	1	0	0	0	2	0	0	0	0	1	4	4	4	0	4	1
CON__Q3SZ57;P02771	CON__Q3SZ57	46;6	46;6	46;6				2	46	46	46	19	3	33	42	35	41	41	24	36	28	31	32	30	37	22	19	3	33	42	35	41	41	24	36	28	31	32	30	37	22	19	3	33	42	35	41	41	24
CON__Q3SZH5	CON__Q3SZH5	16	16	16				1	16	16	16	2	0	15	16	13	15	14	8	11	6	7	10	8	10	7	2	0	15	16	13	15	14	8	11	6	7	10	8	10	7	2	0	15	16	13	15	14	8
CON__Q3SZR3	CON__Q3SZR3	11	11	11				1	11	11	11	6	1	10	11	9	10	10	5	9	6	7	10	10	8	5	6	1	10	11	9	10	10	5	9	6	7	10	10	8	5	6	1	10	11	9	10	10	5
CON__Q3SZV7	CON__Q3SZV7	22	22	22				1	22	22	22	4	7	20	21	16	20	20	6	16	9	9	11	10	12	6	4	7	20	21	16	20	20	6	16	9	9	11	10	12	6	4	7	20	21	16	20	20	6
CON__Q3T052;Q14624	CON__Q3T052	34;1	34;1	34;1				2	34	34	34	6	11	32	29	32	30	31	15	22	11	12	13	10	19	10	6	11	32	29	32	30	31	15	22	11	12	13	10	19	10	6	11	32	29	32	30	31	15
CON__Q3Y5Z3	CON__Q3Y5Z3	2	2	2				1	2	2	2	1	0	2	2	2	2	2	0	0	0	0	0	0	0	0	1	0	2	2	2	2	2	0	0	0	0	0	0	0	0	1	0	2	2	2	2	2	0
CON__Q9Z2K1;CON__Q3ZAW8	CON__Q9Z2K1;CON__Q3ZAW8	2;2	1;1	1;1			;	2	2	1	1	1	1	1	1	0	0	0	0	1	1	1	1	1	1	1	0	1	1	1	0	0	0	0	0	0	0	1	0	0	0	0	1	1	1	0	0	0	0
CON__Q3ZBD7	CON__Q3ZBD7	7	1	1				1	7	1	1	2	7	7	7	7	7	7	7	7	7	6	7	7	6	7	0	1	1	1	1	1	1	1	1	1	1	1	1	1	1	0	1	1	1	1	1	1	1
CON__Q3ZBS7;P04004	CON__Q3ZBS7	12;1	12;1	12;1				2	12	12	12	3	12	11	11	11	11	10	7	11	6	7	8	8	10	7	3	12	11	11	11	11	10	7	11	6	7	8	8	10	7	3	12	11	11	11	11	10	7
CON__Q58D62	CON__Q58D62	17	17	17				1	17	17	17	7	5	14	16	13	13	12	10	14	12	14	10	11	14	11	7	5	14	16	13	13	12	10	14	12	14	10	11	14	11	7	5	14	16	13	13	12	10
CON__Q6KB66-1;Q6KB66	CON__Q6KB66-1;Q6KB66	2;2	1;1	1;1	Keratin, type II cytoskeletal 80	KRT80	;	2	2	1	1	1	2	0	1	0	0	0	2	2	2	2	2	2	2	2	1	1	0	0	0	0	0	1	1	1	1	1	1	1	1	1	1	0	0	0	0	0	1
CON__Q6T181	CON__Q6T181	6	6	6				1	6	6	6	0	0	5	4	5	6	5	1	3	0	0	0	0	0	0	0	0	5	4	5	6	5	1	3	0	0	0	0	0	0	0	0	5	4	5	6	5	1
CON__Q95121	CON__Q95121	16	11	11				1	16	11	11	2	5	12	13	11	16	13	8	14	4	10	9	8	10	5	2	0	10	11	8	11	10	5	9	3	8	6	4	7	4	2	0	10	11	8	11	10	5
CON__Q95M17	CON__Q95M17	2	2	2				1	2	2	2	0	0	1	2	2	1	2	1	0	1	1	1	1	0	0	0	0	1	2	2	1	2	1	0	1	1	1	1	0	0	0	0	1	2	2	1	2	1
CON__Q9N2I2	CON__Q9N2I2	2	2	2				1	2	2	2	0	0	1	2	1	2	1	0	0	0	0	0	0	0	0	0	0	1	2	1	2	1	0	0	0	0	0	0	0	0	0	0	1	2	1	2	1	0
CON__Q9TRI1;P19823	CON__Q9TRI1	29;7	29;7	29;7				2	29	29	29	9	28	28	28	26	27	26	20	22	16	22	21	21	20	18	9	28	28	28	26	27	26	20	22	16	22	21	21	20	18	9	28	28	28	26	27	26	20
CON__Q9TT36;P05543	CON__Q9TT36	10;1	10;1	10;1				2	10	10	10	0	0	7	8	8	7	9	4	4	3	4	5	2	3	3	0	0	7	8	8	7	9	4	4	3	4	5	2	3	3	0	0	7	8	8	7	9	4
CON__Q9TTE1	CON__Q9TTE1	5	4	2				1	5	4	2	1	0	1	1	2	5	1	1	1	1	1	1	1	1	1	1	0	0	0	1	4	0	0	0	0	0	0	0	0	0	0	0	0	0	0	2	0	0
CON__REFSEQ:XP_001252647	CON__REFSEQ:XP_001252647	6	6	1				1	6	6	1	1	0	6	4	5	6	6	3	4	2	2	2	2	3	2	1	0	6	4	5	6	6	3	4	2	2	2	2	3	2	0	0	1	0	0	1	1	1
CON__REFSEQ:XP_585019;P43652	CON__REFSEQ:XP_585019	24;1	24;1	24;1				2	24	24	24	4	0	18	18	19	22	22	5	11	8	7	10	7	9	4	4	0	18	18	19	22	22	5	11	8	7	10	7	9	4	4	0	18	18	19	22	22	5
Q13765;E9PAV3;Q9BZK3	Q13765;E9PAV3	6;6;2	6;6;2	6;6;2	Nascent polypeptide-associated complex subunit alpha;Nascent polypeptide-associated complex subunit alpha, muscle-specific form	NACA	;	3	6	6	6	1	3	1	1	1	0	1	5	5	6	6	6	4	6	5	1	3	1	1	1	0	1	5	5	6	6	6	4	6	5	1	3	1	1	1	0	1	5
O00115	O00115	7	7	7	Deoxyribonuclease-2-alpha	DNASE2		1	7	7	7	5	5	5	5	4	5	5	6	7	5	5	5	6	6	5	5	5	5	5	4	5	5	6	7	5	5	5	6	6	5	5	5	5	5	4	5	5	6
O00139	O00139	2	2	2	Kinesin-like protein KIF2A	KIF2A		1	2	2	2	0	0	0	0	0	0	0	1	1	1	1	2	2	1	1	0	0	0	0	0	0	0	1	1	1	1	2	2	1	1	0	0	0	0	0	0	0	1
O00148	O00148	15	2	2	ATP-dependent RNA helicase DDX39A	DDX39A		1	15	2	2	3	9	8	6	6	1	5	12	12	11	12	12	12	12	11	1	0	0	0	0	0	0	2	2	0	0	0	2	0	1	1	0	0	0	0	0	0	2
O00151	O00151	19	19	19	PDZ and LIM domain protein 1	PDLIM1		1	19	19	19	3	18	19	17	16	6	16	10	11	12	12	6	5	10	13	3	18	19	17	16	6	16	10	11	12	12	6	5	10	13	3	18	19	17	16	6	16	10
O00154	O00154	12	12	12	Cytosolic acyl coenzyme A thioester hydrolase	ACOT7		1	12	12	12	1	4	1	2	1	1	0	10	9	9	10	12	10	11	10	1	4	1	2	1	1	0	10	9	9	10	12	10	11	10	1	4	1	2	1	1	0	10
O00159	O00159	1	1	1	Unconventional myosin-Ic	MYO1C		1	1	1	1	0	0	1	0	0	0	0	1	1	0	0	1	0	0	1	0	0	1	0	0	0	0	1	1	0	0	1	0	0	1	0	0	1	0	0	0	0	1
O00170	O00170	5	5	5	AH receptor-interacting protein	AIP		1	5	5	5	1	3	0	0	0	0	0	1	3	4	2	4	2	3	4	1	3	0	0	0	0	0	1	3	4	2	4	2	3	4	1	3	0	0	0	0	0	1
O00194;P51159	O00194	4;1	4;1	4;1	Ras-related protein Rab-27B	RAB27B		2	4	4	4	0	1	0	0	0	0	0	4	3	0	0	4	1	0	0	0	1	0	0	0	0	0	4	3	0	0	4	1	0	0	0	1	0	0	0	0	0	4
O00203	O00203	10	10	10	AP-3 complex subunit beta-1	AP3B1		1	10	10	10	1	3	2	1	0	0	0	5	8	6	6	5	6	5	4	1	3	2	1	0	0	0	5	8	6	6	5	6	5	4	1	3	2	1	0	0	0	5
O00231	O00231	10	10	10	26S proteasome non-ATPase regulatory subunit 11	PSMD11		1	10	10	10	2	5	4	5	3	1	2	9	7	6	7	6	7	5	6	2	5	4	5	3	1	2	9	7	6	7	6	7	5	6	2	5	4	5	3	1	2	9
O00232	O00232	7	7	7	26S proteasome non-ATPase regulatory subunit 12	PSMD12		1	7	7	7	0	4	3	1	2	0	1	7	5	2	2	5	5	2	4	0	4	3	1	2	0	1	7	5	2	2	5	5	2	4	0	4	3	1	2	0	1	7
O00233	O00233	6	6	6	26S proteasome non-ATPase regulatory subunit 9	PSMD9		1	6	6	6	2	4	4	3	3	1	2	2	3	5	5	4	4	4	5	2	4	4	3	3	1	2	2	3	5	5	4	4	4	5	2	4	4	3	3	1	2	2
O00244	O00244	7	7	7	Copper transport protein ATOX1	ATOX1		1	7	7	7	2	6	3	5	3	2	3	6	6	6	6	6	7	6	6	2	6	3	5	3	2	3	6	6	6	6	6	7	6	6	2	6	3	5	3	2	3	6
O00267	O00267	4	4	4	Transcription elongation factor SPT5	SUPT5H		1	4	4	4	0	1	0	0	0	0	0	2	3	3	4	3	2	4	4	0	1	0	0	0	0	0	2	3	3	4	3	2	4	4	0	1	0	0	0	0	0	2
O00273	O00273	10	10	10	DNA fragmentation factor subunit alpha	DFFA		1	10	10	10	0	5	4	2	1	0	2	5	5	6	6	10	9	6	7	0	5	4	2	1	0	2	5	5	6	6	10	9	6	7	0	5	4	2	1	0	2	5
O00291	O00291	4	4	4	Huntingtin-interacting protein 1	HIP1		1	4	4	4	0	3	2	1	2	0	1	2	3	2	2	2	3	2	3	0	3	2	1	2	0	1	2	3	2	2	2	3	2	3	0	3	2	1	2	0	1	2
O00299	O00299	20	20	20	Chloride intracellular channel protein 1	CLIC1		1	20	20	20	7	17	12	10	5	5	9	16	19	19	17	17	18	17	19	7	17	12	10	5	5	9	16	19	19	17	17	18	17	19	7	17	12	10	5	5	9	16
O00300	O00300	14	14	14	Tumor necrosis factor receptor superfamily member 11B	TNFRSF11B		1	14	14	14	5	7	12	11	10	8	7	0	0	0	0	0	0	0	0	5	7	12	11	10	8	7	0	0	0	0	0	0	0	0	5	7	12	11	10	8	7	0
O00303	O00303	11	11	11	Eukaryotic translation initiation factor 3 subunit F	EIF3F		1	11	11	11	1	5	1	0	0	0	0	7	10	9	9	8	8	10	8	1	5	1	0	0	0	0	7	10	9	9	8	8	10	8	1	5	1	0	0	0	0	7
O00339	O00339	16	16	16	Matrilin-2	MATN2		1	16	16	16	0	1	6	0	0	0	9	1	9	9	10	8	1	15	12	0	1	6	0	0	0	9	1	9	9	10	8	1	15	12	0	1	6	0	0	0	9	1
O00391	O00391	47	47	47	Sulfhydryl oxidase 1	QSOX1		1	47	47	47	18	40	34	28	28	33	35	32	33	24	28	27	23	32	29	18	40	34	28	28	33	35	32	33	24	28	27	23	32	29	18	40	34	28	28	33	35	32
O00401	O00401	1	1	1	Neural Wiskott-Aldrich syndrome protein	WASL		1	1	1	1	0	1	0	0	0	0	0	1	1	1	1	1	1	1	1	0	1	0	0	0	0	0	1	1	1	1	1	1	1	1	0	1	0	0	0	0	0	1
O00410;O60518	O00410	41;2	41;2	41;2	Importin-5	IPO5		2	41	41	41	2	26	19	18	13	1	19	30	29	34	33	31	30	32	32	2	26	19	18	13	1	19	30	29	34	33	31	30	32	32	2	26	19	18	13	1	19	30
O00422	O00422	2	2	2	Histone deacetylase complex subunit SAP18	SAP18		1	2	2	2	0	0	0	1	0	0	0	1	1	2	1	1	1	1	2	0	0	0	1	0	0	0	1	1	2	1	1	1	1	2	0	0	0	1	0	0	0	1
O00423	O00423	2	1	1	Echinoderm microtubule-associated protein-like 1	EML1		1	2	1	1	0	1	1	1	0	1	0	2	2	2	2	2	2	1	2	0	1	0	0	0	0	0	1	1	1	1	1	1	0	1	0	1	0	0	0	0	0	1
O00425	O00425	2	2	2	Insulin-like growth factor 2 mRNA-binding protein 3	IGF2BP3		1	2	2	2	0	0	0	0	0	0	0	2	1	1	1	1	0	1	1	0	0	0	0	0	0	0	2	1	1	1	1	0	1	1	0	0	0	0	0	0	0	2
O00429	O00429	23	23	23	Dynamin-1-like protein	DNM1L		1	23	23	23	2	7	2	2	0	0	3	19	19	16	11	19	21	13	17	2	7	2	2	0	0	3	19	19	16	11	19	21	13	17	2	7	2	2	0	0	3	19
O00442	O00442	2	2	2	RNA 3-terminal phosphate cyclase	RTCA		1	2	2	2	0	0	1	0	0	0	0	2	2	2	1	2	2	0	2	0	0	1	0	0	0	0	2	2	2	1	2	2	0	2	0	0	1	0	0	0	0	2
O00459	O00459	1	1	1	Phosphatidylinositol 3-kinase regulatory subunit beta	PIK3R2		1	1	1	1	0	0	0	0	0	0	0	0	0	1	1	1	0	1	1	0	0	0	0	0	0	0	0	0	1	1	1	0	1	1	0	0	0	0	0	0	0	0
O00462	O00462	11	11	11	Beta-mannosidase	MANBA		1	11	11	11	2	7	8	5	5	5	6	5	9	2	3	3	3	2	2	2	7	8	5	5	5	6	5	9	2	3	3	3	2	2	2	7	8	5	5	5	6	5
O00468	O00468	68	68	68	Agrin;Agrin N-terminal 110 kDa subunit;Agrin C-terminal 110 kDa subunit;Agrin C-terminal 90 kDa fragment;Agrin C-terminal 22 kDa fragment	AGRN		1	68	68	68	52	51	23	14	23	23	17	53	61	5	17	60	32	34	3	52	51	23	14	23	23	17	53	61	5	17	60	32	34	3	52	51	23	14	23	23	17	53
O00469	O00469	23	23	23	Procollagen-lysine,2-oxoglutarate 5-dioxygenase 2	PLOD2		1	23	23	23	1	20	17	18	18	22	17	0	2	4	8	1	1	11	5	1	20	17	18	18	22	17	0	2	4	8	1	1	11	5	1	20	17	18	18	22	17	0
O00470	O00470	2	2	1	Homeobox protein Meis1	MEIS1		1	2	2	1	0	2	0	0	0	0	0	0	0	0	0	0	0	0	0	0	2	0	0	0	0	0	0	0	0	0	0	0	0	0	0	1	0	0	0	0	0	0
O00487	O00487	6	6	6	26S proteasome non-ATPase regulatory subunit 14	PSMD14		1	6	6	6	0	2	2	2	2	0	1	4	5	4	2	5	5	3	3	0	2	2	2	2	0	1	4	5	4	2	5	5	3	3	0	2	2	2	2	0	1	4
O00499	O00499	9	9	9	Myc box-dependent-interacting protein 1	BIN1		1	9	9	9	0	7	4	3	0	2	0	5	7	4	5	7	7	5	5	0	7	4	3	0	2	0	5	7	4	5	7	7	5	5	0	7	4	3	0	2	0	5
O00505	O00505	9	6	6	Importin subunit alpha-4	KPNA3		1	9	6	6	0	5	2	2	2	0	4	8	6	6	5	6	7	6	4	0	5	1	1	2	0	2	5	3	3	2	3	5	3	2	0	5	1	1	2	0	2	5
O00560	O00560	2	2	2	Syntenin-1	SDCBP		1	2	2	2	1	1	2	1	1	0	1	1	1	1	1	1	1	1	1	1	1	2	1	1	0	1	1	1	1	1	1	1	1	1	1	1	2	1	1	0	1	1
O00566	O00566	4	4	4	U3 small nucleolar ribonucleoprotein protein MPP10	MPHOSPH10		1	4	4	4	0	2	0	0	0	1	0	3	2	2	2	3	3	0	2	0	2	0	0	0	1	0	3	2	2	2	3	3	0	2	0	2	0	0	0	1	0	3
O00567	O00567	13	13	13	Nucleolar protein 56	NOP56		1	13	13	13	2	1	2	1	1	0	0	9	9	10	9	12	13	6	9	2	1	2	1	1	0	0	9	9	10	9	12	13	6	9	2	1	2	1	1	0	0	9
O00571;O15523	O00571;O15523	5;4	4;3	4;3	ATP-dependent RNA helicase DDX3X;ATP-dependent RNA helicase DDX3Y	DDX3X;DDX3Y	;	2	5	4	4	0	2	2	1	2	0	2	4	4	3	4	3	3	3	2	0	2	2	1	2	0	2	3	3	2	3	2	2	2	1	0	2	2	1	2	0	2	3
O00584	O00584	11	11	11	Ribonuclease T2	RNASET2		1	11	11	11	7	6	6	6	4	5	8	8	9	8	9	5	7	8	9	7	6	6	6	4	5	8	8	9	8	9	5	7	8	9	7	6	6	6	4	5	8	8
O00592	O00592	4	4	4	Podocalyxin	PODXL		1	4	4	4	1	0	2	1	2	1	0	2	2	1	2	2	3	2	2	1	0	2	1	2	1	0	2	2	1	2	2	3	2	2	1	0	2	1	2	1	0	2
O00622	O00622	16	16	16	Protein CYR61	CYR61		1	16	16	16	8	10	9	9	9	8	9	14	12	8	6	16	14	9	10	8	10	9	9	9	8	9	14	12	8	6	16	14	9	10	8	10	9	9	9	8	9	14
O00625	O00625	3	3	3	Pirin	PIR		1	3	3	3	0	1	1	0	2	0	0	2	1	2	1	1	1	2	3	0	1	1	0	2	0	0	2	1	2	1	1	1	2	3	0	1	1	0	2	0	0	2
O00629	O00629	9	9	6	Importin subunit alpha-3	KPNA4		1	9	9	6	0	3	4	3	2	0	2	9	5	5	5	7	7	6	5	0	3	4	3	2	0	2	9	5	5	5	7	7	6	5	0	3	3	2	2	0	0	6
O00754	O00754	6	6	6	Lysosomal alpha-mannosidase;Lysosomal alpha-mannosidase A peptide;Lysosomal alpha-mannosidase B peptide;Lysosomal alpha-mannosidase C peptide;Lysosomal alpha-mannosidase D peptide;Lysosomal alpha-mannosidase E peptide	MAN2B1		1	6	6	6	0	2	6	5	4	2	4	0	4	1	1	2	1	3	1	0	2	6	5	4	2	4	0	4	1	1	2	1	3	1	0	2	6	5	4	2	4	0
O00764	O00764	10	10	10	Pyridoxal kinase	PDXK		1	10	10	10	0	6	4	4	2	0	3	7	6	7	8	9	7	6	7	0	6	4	4	2	0	3	7	6	7	8	9	7	6	7	0	6	4	4	2	0	3	7
O14497;Q8NFD5	O14497	5;1	5;1	5;1	AT-rich interactive domain-containing protein 1A	ARID1A		2	5	5	5	0	0	0	0	0	0	1	0	2	4	3	0	0	2	5	0	0	0	0	0	0	1	0	2	4	3	0	0	2	5	0	0	0	0	0	0	1	0
O14498	O14498	11	11	11	Immunoglobulin superfamily containing leucine-rich repeat protein	ISLR		1	11	11	11	0	9	10	3	6	10	9	0	0	0	0	0	1	0	0	0	9	10	3	6	10	9	0	0	0	0	0	1	0	0	0	9	10	3	6	10	9	0
O14558	O14558	7	7	7	Heat shock protein beta-6	HSPB6		1	7	7	7	0	5	5	7	7	3	6	1	0	0	0	0	0	0	0	0	5	5	7	7	3	6	1	0	0	0	0	0	0	0	0	5	5	7	7	3	6	1
O14562	O14562	5	5	5	Ubiquitin domain-containing protein UBFD1	UBFD1		1	5	5	5	1	2	1	1	1	0	0	2	4	4	3	5	4	3	4	1	2	1	1	1	0	0	2	4	4	3	5	4	3	4	1	2	1	1	1	0	0	2
O14579	O14579	13	13	13	Coatomer subunit epsilon	COPE		1	13	13	13	3	11	8	9	5	1	6	11	9	9	10	8	7	10	8	3	11	8	9	5	1	6	11	9	9	10	8	7	10	8	3	11	8	9	5	1	6	11
O14617	O14617	8	8	8	AP-3 complex subunit delta-1	AP3D1		1	8	8	8	0	3	0	1	2	0	1	5	3	6	7	5	5	6	7	0	3	0	1	2	0	1	5	3	6	7	5	5	6	7	0	3	0	1	2	0	1	5
O14618	O14618	3	3	3	Copper chaperone for superoxide dismutase	CCS		1	3	3	3	1	1	1	1	0	0	0	2	2	1	2	3	3	2	2	1	1	1	1	0	0	0	2	2	1	2	3	3	2	2	1	1	1	1	0	0	0	2
O14657	O14657	8	8	8	Torsin-1B	TOR1B		1	8	8	8	1	2	4	2	3	1	3	6	7	3	2	3	3	3	2	1	2	4	2	3	1	3	6	7	3	2	3	3	3	2	1	2	4	2	3	1	3	6
O14672	O14672	26	26	26	Disintegrin and metalloproteinase domain-containing protein 10	ADAM10		1	26	26	26	11	20	14	16	14	16	12	22	24	18	21	21	17	25	20	11	20	14	16	14	16	12	22	24	18	21	21	17	25	20	11	20	14	16	14	16	12	22
O14737	O14737	8	8	8	Programmed cell death protein 5	PDCD5		1	8	8	8	1	6	4	4	2	0	2	5	5	5	5	6	8	5	5	1	6	4	4	2	0	2	5	5	5	5	6	8	5	5	1	6	4	4	2	0	2	5
O14744	O14744	9	9	9	Protein arginine N-methyltransferase 5;Protein arginine N-methyltransferase 5, N-terminally processed	PRMT5		1	9	9	9	1	5	0	1	0	0	2	8	7	9	7	8	8	6	9	1	5	0	1	0	0	2	8	7	9	7	8	8	6	9	1	5	0	1	0	0	2	8
O14745	O14745	13	13	13	Na(+)/H(+) exchange regulatory cofactor NHE-RF1	SLC9A3R1		1	13	13	13	4	3	2	0	1	1	4	9	10	12	11	11	11	11	11	4	3	2	0	1	1	4	9	10	12	11	11	11	11	11	4	3	2	0	1	1	4	9
O14763	O14763	3	3	3	Tumor necrosis factor receptor superfamily member 10B	TNFRSF10B		1	3	3	3	0	1	1	1	1	1	1	1	3	0	0	2	3	2	1	0	1	1	1	1	1	1	1	3	0	0	2	3	2	1	0	1	1	1	1	1	1	1
O14770	O14770	2	1	1	Homeobox protein Meis2	MEIS2		1	2	1	1	0	2	0	0	0	0	0	0	0	0	0	0	0	0	0	0	1	0	0	0	0	0	0	0	0	0	0	0	0	0	0	1	0	0	0	0	0	0
O14773	O14773	19	19	19	Tripeptidyl-peptidase 1	TPP1		1	19	19	19	9	13	15	11	10	10	11	16	19	9	12	17	13	8	10	9	13	15	11	10	10	11	16	19	9	12	17	13	8	10	9	13	15	11	10	10	11	16
O14776;Q5VWI1	O14776	18;1	18;1	18;1	Transcription elongation regulator 1	TCERG1		2	18	18	18	0	4	0	0	0	2	0	13	13	14	14	12	16	11	16	0	4	0	0	0	2	0	13	13	14	14	12	16	11	16	0	4	0	0	0	2	0	13
O14786	O14786	13	13	13	Neuropilin-1	NRP1		1	13	13	13	5	12	9	4	7	7	11	2	2	1	1	0	0	2	1	5	12	9	4	7	7	11	2	2	1	1	0	0	2	1	5	12	9	4	7	7	11	2
O14792	O14792	10	10	10	Heparan sulfate glucosamine 3-O-sulfotransferase 1	HS3ST1		1	10	10	10	0	0	0	0	0	0	0	0	9	6	10	0	0	10	2	0	0	0	0	0	0	0	0	9	6	10	0	0	10	2	0	0	0	0	0	0	0	0
O14817	O14817	2	2	2	Tetraspanin-4	TSPAN4		1	2	2	2	0	0	0	0	1	0	0	1	2	1	1	0	1	1	1	0	0	0	0	1	0	0	1	2	1	1	0	1	1	1	0	0	0	0	1	0	0	1
O14818;Q8TAA3	O14818	11;5	11;5	11;5	Proteasome subunit alpha type-7	PSMA7		2	11	11	11	5	6	6	1	7	2	4	10	8	10	7	7	10	4	11	5	6	6	1	7	2	4	10	8	10	7	7	10	4	11	5	6	6	1	7	2	4	10
O14828	O14828	1	1	1	Secretory carrier-associated membrane protein 3	SCAMP3		1	1	1	1	0	0	0	0	0	0	0	0	0	1	0	1	1	0	0	0	0	0	0	0	0	0	0	0	1	0	1	1	0	0	0	0	0	0	0	0	0	0
O14896	O14896	2	2	2	Interferon regulatory factor 6	IRF6		1	2	2	2	0	0	0	0	0	0	0	0	1	1	1	0	0	1	2	0	0	0	0	0	0	0	0	1	1	1	0	0	1	2	0	0	0	0	0	0	0	0
O14907	O14907	3	3	3	Tax1-binding protein 3	TAX1BP3		1	3	3	3	1	3	2	2	2	0	2	0	1	1	0	0	1	0	1	1	3	2	2	2	0	2	0	1	1	0	0	1	0	1	1	3	2	2	2	0	2	0
O14929	O14929	8	8	8	Histone acetyltransferase type B catalytic subunit	HAT1		1	8	8	8	0	3	0	0	0	0	0	7	6	8	7	4	7	5	7	0	3	0	0	0	0	0	7	6	8	7	4	7	5	7	0	3	0	0	0	0	0	7
O14933	O14933	1	1	1	Ubiquitin/ISG15-conjugating enzyme E2 L6	UBE2L6		1	1	1	1	0	1	1	1	1	0	1	0	0	0	0	0	0	0	0	0	1	1	1	1	0	1	0	0	0	0	0	0	0	0	0	1	1	1	1	0	1	0
O14936	O14936	6	6	6	Peripheral plasma membrane protein CASK	CASK		1	6	6	6	3	3	3	1	2	0	0	3	2	6	4	2	2	4	6	3	3	3	1	2	0	0	3	2	6	4	2	2	4	6	3	3	3	1	2	0	0	3
O14944	O14944	1	1	1	Proepiregulin;Epiregulin	EREG		1	1	1	1	1	0	0	0	0	0	0	1	1	1	1	1	1	1	1	1	0	0	0	0	0	0	1	1	1	1	1	1	1	1	1	0	0	0	0	0	0	1
P19105;O14950	P19105;O14950	10;10	10;10	4;4	Myosin regulatory light chain 12A;Myosin regulatory light chain 12B	MYL12A;MYL12B	;	2	10	10	4	4	8	9	9	8	2	10	5	8	6	6	7	6	6	7	4	8	9	9	8	2	10	5	8	6	6	7	6	6	7	1	3	4	4	3	1	4	3
O14964	O14964	7	7	7	Hepatocyte growth factor-regulated tyrosine kinase substrate	HGS		1	7	7	7	0	3	1	2	1	0	1	3	4	7	6	6	4	6	7	0	3	1	2	1	0	1	3	4	7	6	6	4	6	7	0	3	1	2	1	0	1	3
O14974	O14974	6	6	6	Protein phosphatase 1 regulatory subunit 12A	PPP1R12A		1	6	6	6	1	4	4	2	3	1	4	3	3	3	5	3	4	5	5	1	4	4	2	3	1	4	3	3	3	5	3	4	5	5	1	4	4	2	3	1	4	3
O14979	O14979	11	10	10	Heterogeneous nuclear ribonucleoprotein D-like	HNRNPDL		1	11	10	10	1	6	2	1	1	2	1	7	9	8	10	7	8	9	8	1	5	1	0	0	1	0	6	8	7	9	6	7	8	7	1	5	1	0	0	1	0	6
O14980	O14980	25	25	25	Exportin-1	XPO1		1	25	25	25	4	20	3	5	1	1	2	21	16	23	16	20	20	13	23	4	20	3	5	1	1	2	21	16	23	16	20	20	13	23	4	20	3	5	1	1	2	21
O15031	O15031	17	17	17	Plexin-B2	PLXNB2		1	17	17	17	7	9	6	6	5	3	4	4	9	10	11	7	4	13	8	7	9	6	6	5	3	4	4	9	10	11	7	4	13	8	7	9	6	6	5	3	4	4
O15042	O15042	3	3	3	U2 snRNP-associated SURP motif-containing protein	U2SURP		1	3	3	3	0	0	0	0	0	0	0	2	1	2	2	2	2	1	3	0	0	0	0	0	0	0	2	1	2	2	2	2	1	3	0	0	0	0	0	0	0	2
O15067	O15067	23	23	23	Phosphoribosylformylglycinamidine synthase	PFAS		1	23	23	23	1	12	2	1	1	1	1	14	18	17	19	17	19	18	19	1	12	2	1	1	1	1	14	18	17	19	17	19	18	19	1	12	2	1	1	1	1	14
O15116	O15116	2	2	2	U6 snRNA-associated Sm-like protein LSm1	LSM1		1	2	2	2	0	2	0	0	0	0	1	2	2	2	2	2	2	2	2	0	2	0	0	0	0	1	2	2	2	2	2	2	2	2	0	2	0	0	0	0	1	2
O15143	O15143	17	17	16	Actin-related protein 2/3 complex subunit 1B	ARPC1B		1	17	17	16	7	11	12	13	11	2	11	14	10	13	12	15	15	9	10	7	11	12	13	11	2	11	14	10	13	12	15	15	9	10	7	10	11	12	10	1	10	13
O15144	O15144	18	18	18	Actin-related protein 2/3 complex subunit 2	ARPC2		1	18	18	18	10	13	12	11	13	4	11	11	14	6	6	8	9	9	10	10	13	12	11	13	4	11	11	14	6	6	8	9	9	10	10	13	12	11	13	4	11	11
O15145	O15145	6	6	6	Actin-related protein 2/3 complex subunit 3	ARPC3		1	6	6	6	2	4	5	5	4	1	5	6	5	5	5	5	5	5	5	2	4	5	5	4	1	5	6	5	5	5	5	5	5	5	2	4	5	5	4	1	5	6
O15173	O15173	2	2	1	Membrane-associated progesterone receptor component 2	PGRMC2		1	2	2	1	0	0	0	0	0	0	0	0	1	1	0	0	0	1	1	0	0	0	0	0	0	0	0	1	1	0	0	0	1	1	0	0	0	0	0	0	0	0
O15212	O15212	9	9	9	Prefoldin subunit 6	PFDN6		1	9	9	9	1	6	4	2	3	0	3	5	5	6	6	4	5	7	4	1	6	4	2	3	0	3	5	5	6	6	4	5	7	4	1	6	4	2	3	0	3	5
O15230	O15230	54	54	52	Laminin subunit alpha-5	LAMA5		1	54	54	52	21	37	15	2	0	1	21	21	47	44	39	27	5	44	47	21	37	15	2	0	1	21	21	47	44	39	27	5	44	47	21	37	15	2	0	1	20	21
O15232	O15232	6	6	6	Matrilin-3	MATN3		1	6	6	6	3	3	4	5	4	5	0	2	1	0	0	2	0	0	0	3	3	4	5	4	5	0	2	1	0	0	2	0	0	0	3	3	4	5	4	5	0	2
O15234	O15234	1	1	1	Protein CASC3	CASC3		1	1	1	1	0	1	0	0	0	0	0	1	1	1	1	0	0	1	1	0	1	0	0	0	0	0	1	1	1	1	0	0	1	1	0	1	0	0	0	0	0	1
O15240	O15240	37	37	37	Neurosecretory protein VGF;Neuroendocrine regulatory peptide-1;Neuroendocrine regulatory peptide-2;Antimicrobial peptide VGF[554-577]	VGF		1	37	37	37	1	2	0	0	2	0	0	25	29	13	18	34	28	15	8	1	2	0	0	2	0	0	25	29	13	18	34	28	15	8	1	2	0	0	2	0	0	25
O15305;Q92871	O15305	5;1	5;1	5;1	Phosphomannomutase 2	PMM2		2	5	5	5	3	1	0	0	0	0	0	2	2	4	5	4	3	3	3	3	1	0	0	0	0	0	2	2	4	5	4	3	3	3	3	1	0	0	0	0	0	2
O15347	O15347	10	10	10	High mobility group protein B3	HMGB3		1	10	10	10	1	5	0	0	0	0	0	7	9	9	10	9	8	10	9	1	5	0	0	0	0	0	7	9	9	10	9	8	10	9	1	5	0	0	0	0	0	7
O15355	O15355	13	13	13	Protein phosphatase 1G	PPM1G		1	13	13	13	1	3	0	0	1	0	0	8	7	11	12	11	13	10	11	1	3	0	0	1	0	0	8	7	11	12	11	13	10	11	1	3	0	0	1	0	0	8
O15371	O15371	20	20	20	Eukaryotic translation initiation factor 3 subunit D	EIF3D		1	20	20	20	1	2	0	1	0	0	0	11	12	19	18	17	14	18	18	1	2	0	1	0	0	0	11	12	19	18	17	14	18	18	1	2	0	1	0	0	0	11
O15372	O15372	15	15	15	Eukaryotic translation initiation factor 3 subunit H	EIF3H		1	15	15	15	1	5	2	1	1	0	1	10	12	13	11	10	7	13	13	1	5	2	1	1	0	1	10	12	13	11	10	7	13	13	1	5	2	1	1	0	1	10
O15382	O15382	4	4	4	Branched-chain-amino-acid aminotransferase, mitochondrial	BCAT2		1	4	4	4	0	2	0	0	1	0	0	4	1	1	0	3	4	0	1	0	2	0	0	1	0	0	4	1	1	0	3	4	0	1	0	2	0	0	1	0	0	4
O15400	O15400	5	5	5	Syntaxin-7	STX7		1	5	5	5	3	5	4	4	4	2	4	4	3	4	4	3	4	4	4	3	5	4	4	4	2	4	4	3	4	4	3	4	4	4	3	5	4	4	4	2	4	4
O15446	O15446	2	2	2	DNA-directed RNA polymerase I subunit RPA34	CD3EAP		1	2	2	2	0	1	1	0	1	1	0	2	1	2	2	2	2	2	2	0	1	1	0	1	1	0	2	1	2	2	2	2	2	2	0	1	1	0	1	1	0	2
O15460	O15460	1	1	1	Prolyl 4-hydroxylase subunit alpha-2	P4HA2		1	1	1	1	0	1	1	1	0	0	1	0	0	0	0	0	0	0	0	0	1	1	1	0	0	1	0	0	0	0	0	0	0	0	0	1	1	1	0	0	1	0
O15479	O15479	3	3	3	Melanoma-associated antigen B2	MAGEB2		1	3	3	3	0	0	1	0	0	0	0	0	1	3	3	1	0	2	3	0	0	1	0	0	0	0	0	1	3	3	1	0	2	3	0	0	1	0	0	0	0	0
O15498	O15498	7	7	7	Synaptobrevin homolog YKT6	YKT6		1	7	7	7	1	4	2	1	0	0	1	4	5	5	5	7	7	4	5	1	4	2	1	0	0	1	4	5	5	5	7	7	4	5	1	4	2	1	0	0	1	4
O15511	O15511	5	5	5	Actin-related protein 2/3 complex subunit 5	ARPC5		1	5	5	5	1	2	3	4	3	1	3	2	4	3	3	3	3	4	2	1	2	3	4	3	1	3	2	4	3	3	3	3	4	2	1	2	3	4	3	1	3	2
O15533	O15533	2	2	2	Tapasin	TAPBP		1	2	2	2	0	0	0	0	0	0	1	2	2	2	2	2	1	2	2	0	0	0	0	0	0	1	2	2	2	2	2	1	2	2	0	0	0	0	0	0	1	2
O15541	O15541	1	1	1	RING finger protein 113A	RNF113A		1	1	1	1	0	0	0	0	0	0	0	1	0	1	1	0	1	0	1	0	0	0	0	0	0	0	1	0	1	1	0	1	0	1	0	0	0	0	0	0	0	1
O43143	O43143	21	21	21	Pre-mRNA-splicing factor ATP-dependent RNA helicase DHX15	DHX15		1	21	21	21	2	7	3	2	1	0	2	14	12	17	15	15	12	14	19	2	7	3	2	1	0	2	14	12	17	15	15	12	14	19	2	7	3	2	1	0	2	14
O43148	O43148	2	2	2	mRNA cap guanine-N7 methyltransferase	RNMT		1	2	2	2	0	0	0	0	0	0	0	1	1	2	2	1	1	1	2	0	0	0	0	0	0	0	1	1	2	2	1	1	1	2	0	0	0	0	0	0	0	1
O43155	O43155	2	2	2	Leucine-rich repeat transmembrane protein FLRT2	FLRT2		1	2	2	2	0	2	2	0	0	0	0	0	0	0	0	0	0	0	0	0	2	2	0	0	0	0	0	0	0	0	0	0	0	0	0	2	2	0	0	0	0	0
O43156	O43156	1	1	1	TELO2-interacting protein 1 homolog	TTI1		1	1	1	1	0	0	0	0	0	0	0	1	0	0	0	0	0	0	0	0	0	0	0	0	0	0	1	0	0	0	0	0	0	0	0	0	0	0	0	0	0	1
O43172	O43172	13	13	13	U4/U6 small nuclear ribonucleoprotein Prp4	PRPF4		1	13	13	13	0	3	2	2	2	2	2	6	7	10	10	7	7	8	9	0	3	2	2	2	2	2	6	7	10	10	7	7	8	9	0	3	2	2	2	2	2	6
O43175	O43175	13	13	13	D-3-phosphoglycerate dehydrogenase	PHGDH		1	13	13	13	0	6	4	2	3	0	4	6	6	10	8	11	8	12	10	0	6	4	2	3	0	4	6	6	10	8	11	8	12	10	0	6	4	2	3	0	4	6
O43184	O43184	3	3	3	Disintegrin and metalloproteinase domain-containing protein 12	ADAM12		1	3	3	3	0	1	2	3	3	1	3	1	0	0	0	0	0	0	0	0	1	2	3	3	1	3	1	0	0	0	0	0	0	0	0	1	2	3	3	1	3	1
O43237	O43237	8	8	8	Cytoplasmic dynein 1 light intermediate chain 2	DYNC1LI2		1	8	8	8	0	4	2	4	3	1	3	4	4	0	0	6	6	1	1	0	4	2	4	3	1	3	4	4	0	0	6	6	1	1	0	4	2	4	3	1	3	4
O43240	O43240	10	10	10	Kallikrein-10	KLK10		1	10	10	10	9	1	0	0	1	0	0	0	8	7	8	0	0	9	8	9	1	0	0	1	0	0	0	8	7	8	0	0	9	8	9	1	0	0	1	0	0	0
O43242	O43242	15	15	15	26S proteasome non-ATPase regulatory subunit 3	PSMD3		1	15	15	15	2	5	7	5	5	0	5	13	12	10	6	10	11	4	11	2	5	7	5	5	0	5	13	12	10	6	10	11	4	11	2	5	7	5	5	0	5	13
O43252	O43252	15	15	15	Bifunctional 3-phosphoadenosine 5-phosphosulfate synthase 1;Sulfate adenylyltransferase;Adenylyl-sulfate kinase	PAPSS1		1	15	15	15	0	4	0	0	0	0	0	7	8	11	12	3	4	13	14	0	4	0	0	0	0	0	7	8	11	12	3	4	13	14	0	4	0	0	0	0	0	7
O43264	O43264	1	1	1	Centromere/kinetochore protein zw10 homolog	ZW10		1	1	1	1	0	0	0	0	0	0	0	0	0	0	1	1	1	1	0	0	0	0	0	0	0	0	0	0	0	1	1	1	1	0	0	0	0	0	0	0	0	0
O43278	O43278	25	25	25	Kunitz-type protease inhibitor 1	SPINT1		1	25	25	25	17	3	0	0	1	0	1	1	14	15	20	1	0	22	18	17	3	0	0	1	0	1	1	14	15	20	1	0	22	18	17	3	0	0	1	0	1	1
O43286	O43286	3	3	3	Beta-1,4-galactosyltransferase 5	B4GALT5		1	3	3	3	3	1	1	1	1	1	1	2	2	1	2	1	2	2	1	3	1	1	1	1	1	1	2	2	1	2	1	2	2	1	3	1	1	1	1	1	1	2
O43290	O43290	4	4	4	U4/U6.U5 tri-snRNP-associated protein 1	SART1		1	4	4	4	0	2	0	0	0	0	0	1	2	3	4	4	2	4	3	0	2	0	0	0	0	0	1	2	3	4	4	2	4	3	0	2	0	0	0	0	0	1
O43291	O43291	5	5	5	Kunitz-type protease inhibitor 2	SPINT2		1	5	5	5	4	1	2	0	1	1	0	2	3	3	4	2	3	5	3	4	1	2	0	1	1	0	2	3	3	4	2	3	5	3	4	1	2	0	1	1	0	2
O43294	O43294	3	3	3	Transforming growth factor beta-1-induced transcript 1 protein	TGFB1I1		1	3	3	3	0	3	3	1	1	1	2	1	1	1	1	1	1	1	1	0	3	3	1	1	1	2	1	1	1	1	1	1	1	1	0	3	3	1	1	1	2	1
O43324	O43324	5	5	5	Eukaryotic translation elongation factor 1 epsilon-1	EEF1E1		1	5	5	5	0	1	0	2	1	1	1	5	5	3	3	4	5	3	3	0	1	0	2	1	1	1	5	5	3	3	4	5	3	3	0	1	0	2	1	1	1	5
O43390	O43390	24	24	18	Heterogeneous nuclear ribonucleoprotein R	HNRNPR		1	24	24	18	3	17	6	3	5	1	2	16	17	22	20	20	18	22	21	3	17	6	3	5	1	2	16	17	22	20	20	18	22	21	1	12	2	2	2	0	0	11
O43395	O43395	2	2	2	U4/U6 small nuclear ribonucleoprotein Prp3	PRPF3		1	2	2	2	0	1	0	0	0	0	0	1	0	1	1	0	1	2	1	0	1	0	0	0	0	0	1	0	1	1	0	1	2	1	0	1	0	0	0	0	0	1
O43396	O43396	15	15	15	Thioredoxin-like protein 1	TXNL1		1	15	15	15	1	11	0	6	4	2	2	12	10	11	12	14	13	12	11	1	11	0	6	4	2	2	12	10	11	12	14	13	12	11	1	11	0	6	4	2	2	12
O43399	O43399	11	11	11	Tumor protein D54	TPD52L2		1	11	11	11	2	7	5	5	6	1	5	6	5	7	8	7	8	7	10	2	7	5	5	6	1	5	6	5	7	8	7	8	7	10	2	7	5	5	6	1	5	6
O43405	O43405	15	15	15	Cochlin	COCH		1	15	15	15	0	0	3	1	1	0	4	10	15	7	5	11	3	13	10	0	0	3	1	1	0	4	10	15	7	5	11	3	13	10	0	0	3	1	1	0	4	10
O43432	O43432	3	2	2	Eukaryotic translation initiation factor 4 gamma 3	EIF4G3		1	3	2	2	0	1	0	0	1	0	1	3	3	3	2	2	3	2	2	0	1	0	0	1	0	1	2	2	2	1	2	2	1	1	0	1	0	0	1	0	1	2
O43447	O43447	8	8	8	Peptidyl-prolyl cis-trans isomerase H	PPIH		1	8	8	8	2	5	1	0	1	1	2	5	5	6	7	6	5	6	7	2	5	1	0	1	1	2	5	5	6	7	6	5	6	7	2	5	1	0	1	1	2	5
O43488;Q8NHP1	O43488	8;1	8;1	8;1	Aflatoxin B1 aldehyde reductase member 2	AKR7A2		2	8	8	8	1	3	0	0	0	0	0	5	6	6	5	6	6	7	7	1	3	0	0	0	0	0	5	6	6	5	6	6	7	7	1	3	0	0	0	0	0	5
O43491;Q9Y2J2;Q9H4G0	O43491	7;2;1	7;2;1	7;2;1	Band 4.1-like protein 2	EPB41L2		3	7	7	7	0	1	1	0	0	0	1	3	4	6	6	1	0	6	6	0	1	1	0	0	0	1	3	4	6	6	1	0	6	6	0	1	1	0	0	0	1	3
O43493	O43493	6	6	6	Trans-Golgi network integral membrane protein 2	TGOLN2		1	6	6	6	6	1	1	1	1	0	3	2	1	1	1	5	6	1	0	6	1	1	1	1	0	3	2	1	1	1	5	6	1	0	6	1	1	1	1	0	3	2
O43504	O43504	2	2	2	Ragulator complex protein LAMTOR5	LAMTOR5		1	2	2	2	0	2	1	2	2	0	2	1	1	1	1	1	1	2	1	0	2	1	2	2	0	2	1	1	1	1	1	1	2	1	0	2	1	2	2	0	2	1
O43505	O43505	11	11	11	Beta-1,4-glucuronyltransferase 1	B4GAT1		1	11	11	11	2	9	7	3	4	5	7	4	10	2	1	6	6	4	3	2	9	7	3	4	5	7	4	10	2	1	6	6	4	3	2	9	7	3	4	5	7	4
O43570	O43570	6	6	6	Carbonic anhydrase 12	CA12		1	6	6	6	0	4	3	0	0	1	6	1	1	0	0	1	0	1	0	0	4	3	0	0	1	6	1	1	0	0	1	0	1	0	0	4	3	0	0	1	6	1
O43583	O43583	10	10	10	Density-regulated protein	DENR		1	10	10	10	0	6	2	1	2	0	4	3	4	4	5	9	9	4	4	0	6	2	1	2	0	4	3	4	4	5	9	9	4	4	0	6	2	1	2	0	4	3
O43592	O43592	7	7	7	Exportin-T	XPOT		1	7	7	7	0	4	1	0	1	0	2	4	5	4	1	6	5	1	4	0	4	1	0	1	0	2	4	5	4	1	6	5	1	4	0	4	1	0	1	0	2	4
O43598	O43598	8	8	8	2-deoxynucleoside 5-phosphate N-hydrolase 1	DNPH1		1	8	8	8	1	4	3	1	2	0	2	5	6	6	6	8	8	3	5	1	4	3	1	2	0	2	5	6	6	6	8	8	3	5	1	4	3	1	2	0	2	5
O43617	O43617	2	2	2	Trafficking protein particle complex subunit 3	TRAPPC3		1	2	2	2	0	1	1	1	1	0	1	2	1	1	0	0	1	0	0	0	1	1	1	1	0	1	2	1	1	0	0	1	0	0	0	1	1	1	1	0	1	2
O43660	O43660	3	3	3	Pleiotropic regulator 1	PLRG1		1	3	3	3	0	2	0	0	0	0	0	3	1	3	3	3	3	2	2	0	2	0	0	0	0	0	3	1	3	3	3	3	2	2	0	2	0	0	0	0	0	3
O43665	O43665	3	3	3	Regulator of G-protein signaling 10	RGS10		1	3	3	3	0	3	0	0	0	0	0	1	2	2	3	3	3	3	3	0	3	0	0	0	0	0	1	2	2	3	3	3	3	3	0	3	0	0	0	0	0	1
O43670	O43670	9	9	9	BUB3-interacting and GLEBS motif-containing protein ZNF207	ZNF207		1	9	9	9	1	3	0	1	1	0	1	5	6	8	7	4	6	5	8	1	3	0	1	1	0	1	5	6	8	7	4	6	5	8	1	3	0	1	1	0	1	5
O43681	O43681	5	5	5	ATPase ASNA1	ASNA1		1	5	5	5	1	2	3	3	2	0	2	4	3	4	4	5	5	1	3	1	2	3	3	2	0	2	4	3	4	4	5	5	1	3	1	2	3	3	2	0	2	4
O43684	O43684	8	8	8	Mitotic checkpoint protein BUB3	BUB3		1	8	8	8	2	7	0	1	1	1	1	7	8	7	7	7	8	8	6	2	7	0	1	1	1	1	7	8	7	7	7	8	8	6	2	7	0	1	1	1	1	7
O43707	O43707	70	70	46	Alpha-actinin-4	ACTN4		1	70	70	46	39	61	66	56	60	50	57	62	46	50	46	52	58	51	59	39	61	66	56	60	50	57	62	46	50	46	52	58	51	59	23	41	43	35	39	29	36	40
O43719	O43719	1	1	1	HIV Tat-specific factor 1	HTATSF1		1	1	1	1	0	0	0	0	0	0	0	0	0	0	0	1	1	0	0	0	0	0	0	0	0	0	0	0	0	0	1	1	0	0	0	0	0	0	0	0	0	0
O43747	O43747	17	17	17	AP-1 complex subunit gamma-1	AP1G1		1	17	17	17	3	7	3	4	6	0	3	14	12	15	14	15	12	8	16	3	7	3	4	6	0	3	14	12	15	14	15	12	8	16	3	7	3	4	6	0	3	14
O43752	O43752	1	1	1	Syntaxin-6	STX6		1	1	1	1	0	1	0	0	0	0	0	1	1	1	1	0	0	0	1	0	1	0	0	0	0	0	1	1	1	1	0	0	0	1	0	1	0	0	0	0	0	1
O43765	O43765	12	12	12	Small glutamine-rich tetratricopeptide repeat-containing protein alpha	SGTA		1	12	12	12	1	3	0	3	0	2	1	6	8	8	7	9	10	7	7	1	3	0	3	0	2	1	6	8	8	7	9	10	7	7	1	3	0	3	0	2	1	6
O43768;P56211	O43768	3;1	3;1	3;1	Alpha-endosulfine	ENSA		2	3	3	3	0	0	0	1	0	0	1	1	1	0	1	2	3	1	0	0	0	0	1	0	0	1	1	1	0	1	2	3	1	0	0	0	0	1	0	0	1	1
O43776	O43776	21	21	21	Asparagine--tRNA ligase, cytoplasmic	NARS		1	21	21	21	2	13	8	9	9	1	11	11	19	16	17	18	17	17	17	2	13	8	9	9	1	11	11	19	16	17	18	17	17	17	2	13	8	9	9	1	11	11
O43809	O43809	9	9	9	Cleavage and polyadenylation specificity factor subunit 5	NUDT21		1	9	9	9	1	7	3	3	0	1	0	8	7	7	6	7	7	5	7	1	7	3	3	0	1	0	8	7	7	6	7	7	5	7	1	7	3	3	0	1	0	8
O43813	O43813	8	8	8	LanC-like protein 1	LANCL1		1	8	8	8	0	4	2	0	0	0	2	6	5	8	7	7	6	5	7	0	4	2	0	0	0	2	6	5	8	7	7	6	5	7	0	4	2	0	0	0	2	6
O43818	O43818	10	10	10	U3 small nucleolar RNA-interacting protein 2	RRP9		1	10	10	10	0	2	0	0	0	0	0	4	5	7	5	7	7	4	5	0	2	0	0	0	0	0	4	5	7	5	7	7	4	5	0	2	0	0	0	0	0	4
O43847	O43847	9	9	9	Nardilysin	NRD1		1	9	9	9	1	0	0	0	0	0	0	7	7	7	7	9	9	7	7	1	0	0	0	0	0	0	7	7	7	7	9	9	7	7	1	0	0	0	0	0	0	7
O43852	O43852	27	27	27	Calumenin	CALU		1	27	27	27	8	20	18	17	25	24	24	9	9	5	5	10	12	10	8	8	20	18	17	25	24	24	9	9	5	5	10	12	10	8	8	20	18	17	25	24	24	9
O43854	O43854	13	13	13	EGF-like repeat and discoidin I-like domain-containing protein 3	EDIL3		1	13	13	13	0	3	9	11	10	5	13	1	0	1	2	0	1	0	0	0	3	9	11	10	5	13	1	0	1	2	0	1	0	0	0	3	9	11	10	5	13	1
O43865;Q96HN2	O43865;Q96HN2	1;1	1;1	1;1	Putative adenosylhomocysteinase 2;Putative adenosylhomocysteinase 3	AHCYL1;AHCYL2	;	2	1	1	1	0	0	0	0	0	0	0	1	1	0	1	0	1	0	0	0	0	0	0	0	0	0	1	1	0	1	0	1	0	0	0	0	0	0	0	0	0	1
O43924	O43924	1	1	1	Retinal rod rhodopsin-sensitive cGMP 3,5-cyclic phosphodiesterase subunit delta	PDE6D		1	1	1	1	0	1	0	0	0	0	0	1	0	1	0	1	1	1	1	0	1	0	0	0	0	0	1	0	1	0	1	1	1	1	0	1	0	0	0	0	0	1
O60216;Q9H4I0	O60216	3;1	3;1	3;1	Double-strand-break repair protein rad21 homolog	RAD21		2	3	3	3	0	0	0	0	0	0	0	2	2	3	3	3	3	3	3	0	0	0	0	0	0	0	2	2	3	3	3	3	3	3	0	0	0	0	0	0	0	2
O60220	O60220	3	3	3	Mitochondrial import inner membrane translocase subunit Tim8 A	TIMM8A		1	3	3	3	0	3	0	0	0	0	0	3	3	3	3	3	2	3	3	0	3	0	0	0	0	0	3	3	3	3	3	2	3	3	0	3	0	0	0	0	0	3
O60231	O60231	2	2	2	Putative pre-mRNA-splicing factor ATP-dependent RNA helicase DHX16	DHX16		1	2	2	2	0	1	0	0	0	0	0	1	1	0	0	1	1	0	0	0	1	0	0	0	0	0	1	1	0	0	1	1	0	0	0	1	0	0	0	0	0	1
O60245	O60245	4	4	4	Protocadherin-7	PCDH7		1	4	4	4	3	3	0	0	1	0	0	0	0	0	0	1	1	0	0	3	3	0	0	1	0	0	0	0	0	0	1	1	0	0	3	3	0	0	1	0	0	0
O60256	O60256	7	7	6	Phosphoribosyl pyrophosphate synthase-associated protein 2	PRPSAP2		1	7	7	6	0	3	1	1	1	1	1	4	5	7	3	6	5	5	4	0	3	1	1	1	1	1	4	5	7	3	6	5	5	4	0	2	1	0	1	1	1	3
O60259	O60259	5	5	5	Kallikrein-8	KLK8		1	5	5	5	3	1	0	0	1	0	2	1	5	2	2	0	1	3	0	3	1	0	0	1	0	2	1	5	2	2	0	1	3	0	3	1	0	0	1	0	2	1
O60264	O60264	3	1	1	SWI/SNF-related matrix-associated actin-dependent regulator of chromatin subfamily A member 5	SMARCA5		1	3	1	1	0	1	0	1	0	1	1	3	1	2	2	2	1	1	2	0	0	0	1	0	1	1	1	0	0	0	0	0	0	0	0	0	0	1	0	1	1	1
O60271;Q9UPT6	O60271	15;2	15;2	15;2	C-Jun-amino-terminal kinase-interacting protein 4	SPAG9		2	15	15	15	0	4	2	1	1	0	3	12	12	11	9	14	11	8	9	0	4	2	1	1	0	3	12	12	11	9	14	11	8	9	0	4	2	1	1	0	3	12
O60279	O60279	6	6	6	Sushi domain-containing protein 5	SUSD5		1	6	6	6	0	5	4	3	5	4	6	0	0	1	0	0	0	0	0	0	5	4	3	5	4	6	0	0	1	0	0	0	0	0	0	5	4	3	5	4	6	0
O60313	O60313	9	9	9	Dynamin-like 120 kDa protein, mitochondrial;Dynamin-like 120 kDa protein, form S1	OPA1		1	9	9	9	0	1	1	0	2	2	1	5	6	3	5	6	6	6	3	0	1	1	0	2	2	1	5	6	3	5	6	6	6	3	0	1	1	0	2	2	1	5
O60341	O60341	5	5	5	Lysine-specific histone demethylase 1A	KDM1A		1	5	5	5	0	1	1	1	1	1	0	3	1	3	4	3	4	3	5	0	1	1	1	1	1	0	3	1	3	4	3	4	3	5	0	1	1	1	1	1	0	3
O60343	O60343	1	1	1	TBC1 domain family member 4	TBC1D4		1	1	1	1	0	0	0	0	0	0	0	0	0	1	1	0	0	1	1	0	0	0	0	0	0	0	0	0	1	1	0	0	1	1	0	0	0	0	0	0	0	0
O60353	O60353	3	3	3	Frizzled-6	FZD6		1	3	3	3	0	0	1	0	0	1	1	3	3	2	3	1	1	3	3	0	0	1	0	0	1	1	3	3	2	3	1	1	3	3	0	0	1	0	0	1	1	3
O60437	O60437	4	4	4	Periplakin	PPL		1	4	4	4	0	0	0	0	0	0	0	0	1	4	4	0	0	4	4	0	0	0	0	0	0	0	0	1	4	4	0	0	4	4	0	0	0	0	0	0	0	0
O60462	O60462	6	6	6	Neuropilin-2	NRP2		1	6	6	6	0	6	0	0	2	0	0	1	1	1	1	1	1	1	1	0	6	0	0	2	0	0	1	1	1	1	1	1	1	1	0	6	0	0	2	0	0	1
O60476	O60476	4	4	4	Mannosyl-oligosaccharide 1,2-alpha-mannosidase IB	MAN1A2		1	4	4	4	0	0	0	0	0	0	0	2	4	2	3	1	0	4	3	0	0	0	0	0	0	0	2	4	2	3	1	0	4	3	0	0	0	0	0	0	0	2
O60499	O60499	1	1	1	Syntaxin-10	STX10		1	1	1	1	0	1	0	0	0	0	0	0	1	1	1	1	1	1	1	0	1	0	0	0	0	0	0	1	1	1	1	1	1	1	0	1	0	0	0	0	0	0
O60502	O60502	6	6	6	Protein O-GlcNAcase	MGEA5		1	6	6	6	0	3	0	1	1	0	0	3	4	5	6	5	5	5	6	0	3	0	1	1	0	0	3	4	5	6	5	5	5	6	0	3	0	1	1	0	0	3
O60504	O60504	3	3	3	Vinexin	SORBS3		1	3	3	3	0	3	3	1	1	0	1	2	2	1	0	0	1	1	0	0	3	3	1	1	0	1	2	2	1	0	0	1	1	0	0	3	3	1	1	0	1	2
O60506	O60506	23	17	17	Heterogeneous nuclear ribonucleoprotein Q	SYNCRIP		1	23	17	17	3	19	9	4	9	6	7	19	22	20	19	21	21	19	20	1	14	5	3	6	5	5	14	16	14	13	15	15	13	14	1	14	5	3	6	5	5	14
O60507	O60507	3	3	3	Protein-tyrosine sulfotransferase 1	TPST1		1	3	3	3	0	3	2	0	1	1	1	1	1	0	1	0	1	3	0	0	3	2	0	1	1	1	1	1	0	1	0	1	3	0	0	3	2	0	1	1	1	1
O60512	O60512	3	3	3	Beta-1,4-galactosyltransferase 3;N-acetyllactosamine synthase;Beta-N-acetylglucosaminylglycopeptide beta-1,4-galactosyltransferase;Beta-N-acetylglucosaminyl-glycolipid beta-1,4-galactosyltransferase	B4GALT3		1	3	3	3	0	0	0	0	0	0	0	3	3	2	3	1	1	3	2	0	0	0	0	0	0	0	3	3	2	3	1	1	3	2	0	0	0	0	0	0	0	3
O60513	O60513	2	2	2	Beta-1,4-galactosyltransferase 4;N-acetyllactosamine synthase;Lactotriaosylceramide beta-1,4-galactosyltransferase	B4GALT4		1	2	2	2	1	2	2	1	0	0	0	2	2	2	2	1	1	1	2	1	2	2	1	0	0	0	2	2	2	2	1	1	1	2	1	2	2	1	0	0	0	2
O60547	O60547	2	2	2	GDP-mannose 4,6 dehydratase	GMDS		1	2	2	2	0	0	0	0	0	0	0	2	1	0	1	2	1	0	0	0	0	0	0	0	0	0	2	1	0	1	2	1	0	0	0	0	0	0	0	0	0	2
O60565;Q9H772	O60565	10;1	10;1	10;1	Gremlin-1	GREM1		2	10	10	10	0	3	7	8	7	8	8	0	0	0	1	1	1	0	0	0	3	7	8	7	8	8	0	0	0	1	1	1	0	0	0	3	7	8	7	8	8	0
O60568	O60568	39	39	39	Procollagen-lysine,2-oxoglutarate 5-dioxygenase 3	PLOD3		1	39	39	39	15	24	22	16	19	21	9	29	37	29	32	30	26	35	27	15	24	22	16	19	21	9	29	37	29	32	30	26	35	27	15	24	22	16	19	21	9	29
O60573	O60573	3	3	3	Eukaryotic translation initiation factor 4E type 2	EIF4E2		1	3	3	3	0	1	0	0	0	0	0	3	1	2	2	2	2	1	2	0	1	0	0	0	0	0	3	1	2	2	2	2	1	2	0	1	0	0	0	0	0	3
O60610	O60610	11	11	11	Protein diaphanous homolog 1	DIAPH1		1	11	11	11	0	4	2	2	2	0	1	8	8	8	6	9	10	7	7	0	4	2	2	2	0	1	8	8	8	6	9	10	7	7	0	4	2	2	2	0	1	8
O60613	O60613	2	2	2	15 kDa selenoprotein	2019-09-15		1	2	2	2	0	1	0	0	0	0	0	1	1	0	0	2	2	0	0	0	1	0	0	0	0	0	1	1	0	0	2	2	0	0	0	1	0	0	0	0	0	1
O60635	O60635	1	1	1	Tetraspanin-1	TSPAN1		1	1	1	1	0	0	0	0	0	0	0	1	1	0	0	0	0	0	0	0	0	0	0	0	0	0	1	1	0	0	0	0	0	0	0	0	0	0	0	0	0	1
O60664	O60664	21	21	21	Perilipin-3	PLIN3		1	21	21	21	2	12	10	10	11	1	14	13	14	16	17	16	13	19	14	2	12	10	10	11	1	14	13	14	16	17	16	13	19	14	2	12	10	10	11	1	14	13
O60678	O60678	2	2	2	Protein arginine N-methyltransferase 3	PRMT3		1	2	2	2	0	0	0	0	0	0	0	1	1	1	1	2	2	0	1	0	0	0	0	0	0	0	1	1	1	1	2	2	0	1	0	0	0	0	0	0	0	1
O60684;O15131	O60684;O15131	7;5	7;5	5;3	Importin subunit alpha-7;Importin subunit alpha-6	KPNA6;KPNA5	;	2	7	7	5	0	1	1	0	0	0	1	6	5	5	6	6	6	4	5	0	1	1	0	0	0	1	6	5	5	6	6	6	4	5	0	0	1	0	0	0	1	4
O60687	O60687	12	12	12	Sushi repeat-containing protein SRPX2	SRPX2		1	12	12	12	3	12	8	8	9	5	4	0	0	2	2	1	0	3	3	3	12	8	8	9	5	4	0	0	2	2	1	0	3	3	3	12	8	8	9	5	4	0
O60701	O60701	9	9	9	UDP-glucose 6-dehydrogenase	UGDH		1	9	9	9	4	1	2	1	1	1	4	7	7	5	3	6	5	2	7	4	1	2	1	1	1	4	7	7	5	3	6	5	2	7	4	1	2	1	1	1	4	7
O60739	O60739	6	1	1	Eukaryotic translation initiation factor 1b	EIF1B		1	6	1	1	0	3	0	0	0	0	0	2	2	4	5	5	5	2	5	0	0	0	0	0	0	0	0	0	1	1	1	1	0	1	0	0	0	0	0	0	0	0
O60749	O60749	4	4	2	Sorting nexin-2	SNX2		1	4	4	2	0	0	1	1	0	0	0	4	3	2	3	2	3	2	2	0	0	1	1	0	0	0	4	3	2	3	2	3	2	2	0	0	1	1	0	0	0	2
O60763	O60763	20	20	20	General vesicular transport factor p115	USO1		1	20	20	20	2	13	8	2	1	0	8	11	15	16	18	16	12	15	16	2	13	8	2	1	0	8	11	15	16	18	16	12	15	16	2	13	8	2	1	0	8	11
O60784	O60784	1	1	1	Target of Myb protein 1	TOM1		1	1	1	1	0	0	1	0	1	0	0	1	1	1	1	1	1	1	1	0	0	1	0	1	0	0	1	1	1	1	1	1	1	1	0	0	1	0	1	0	0	1
O60832	O60832	15	15	15	H/ACA ribonucleoprotein complex subunit 4	DKC1		1	15	15	15	1	3	0	0	0	0	0	8	7	11	10	12	12	9	10	1	3	0	0	0	0	0	8	7	11	10	12	12	9	10	1	3	0	0	0	0	0	8
O60841	O60841	21	21	21	Eukaryotic translation initiation factor 5B	EIF5B		1	21	21	21	1	10	1	1	1	0	1	14	15	15	12	21	20	10	15	1	10	1	1	1	0	1	14	15	15	12	21	20	10	15	1	10	1	1	1	0	1	14
O60869	O60869	3	3	3	Endothelial differentiation-related factor 1	EDF1		1	3	3	3	0	3	3	1	2	2	3	2	3	1	2	3	3	3	1	0	3	3	1	2	2	3	2	3	1	2	3	3	3	1	0	3	3	1	2	2	3	2
O60879	O60879	3	3	3	Protein diaphanous homolog 2	DIAPH2		1	3	3	3	0	0	1	1	1	1	1	1	1	1	1	0	0	0	1	0	0	1	1	1	1	1	1	1	1	1	0	0	0	1	0	0	1	1	1	1	1	1
O60884	O60884	6	6	6	DnaJ homolog subfamily A member 2	DNAJA2		1	6	6	6	0	1	1	0	0	0	1	5	5	4	3	5	3	3	5	0	1	1	0	0	0	1	5	5	4	3	5	3	3	5	0	1	1	0	0	0	1	5
O60888	O60888	4	4	4	Protein CutA	CUTA		1	4	4	4	1	4	4	4	4	4	4	4	4	3	3	4	4	3	4	1	4	4	4	4	4	4	4	4	3	3	4	4	3	4	1	4	4	4	4	4	4	4
O60911	O60911	9	9	9	Cathepsin L2	CTSV		1	9	9	9	3	0	0	0	0	0	0	9	7	1	3	7	6	3	1	3	0	0	0	0	0	0	9	7	1	3	7	6	3	1	3	0	0	0	0	0	0	9
O60925	O60925	4	4	4	Prefoldin subunit 1	PFDN1		1	4	4	4	0	2	0	0	0	0	0	0	1	0	2	2	2	1	0	0	2	0	0	0	0	0	0	1	0	2	2	2	1	0	0	2	0	0	0	0	0	0
O60936	O60936	6	6	6	Nucleolar protein 3	NOL3		1	6	6	6	0	0	0	0	0	0	0	4	5	5	5	5	5	5	5	0	0	0	0	0	0	0	4	5	5	5	5	5	5	5	0	0	0	0	0	0	0	4
O60942	O60942	2	2	2	mRNA-capping enzyme;Polynucleotide 5-triphosphatase;mRNA guanylyltransferase	RNGTT		1	2	2	2	0	0	0	0	0	0	0	1	1	2	1	0	0	1	2	0	0	0	0	0	0	0	1	1	2	1	0	0	1	2	0	0	0	0	0	0	0	1
O75063	O75063	3	3	3	Glycosaminoglycan xylosylkinase	FAM20B		1	3	3	3	0	1	0	0	0	0	1	2	3	1	2	1	3	2	3	0	1	0	0	0	0	1	2	3	1	2	1	3	2	3	0	1	0	0	0	0	1	2
O75083	O75083	34	34	34	WD repeat-containing protein 1	WDR1		1	34	34	34	9	29	28	27	28	8	29	24	26	26	25	27	26	27	27	9	29	28	27	28	8	29	24	26	26	25	27	26	27	27	9	29	28	27	28	8	29	24
O75093	O75093	1	1	1	Slit homolog 1 protein	SLIT1		1	1	1	1	1	1	1	0	1	1	1	1	1	1	1	1	1	1	1	1	1	1	0	1	1	1	1	1	1	1	1	1	1	1	1	1	1	0	1	1	1	1
O75094	O75094	7	7	7	Slit homolog 3 protein	SLIT3		1	7	7	7	0	0	0	1	3	1	6	0	0	1	0	0	0	0	0	0	0	0	1	3	1	6	0	0	1	0	0	0	0	0	0	0	0	1	3	1	6	0
O75095	O75095	23	23	23	Multiple epidermal growth factor-like domains protein 6	MEGF6		1	23	23	23	8	0	19	16	13	17	20	0	1	1	1	0	0	6	0	8	0	19	16	13	17	20	0	1	1	1	0	0	6	0	8	0	19	16	13	17	20	0
O75116	O75116	5	5	3	Rho-associated protein kinase 2	ROCK2		1	5	5	3	1	1	3	3	2	1	1	1	2	3	4	2	1	3	4	1	1	3	3	2	1	1	1	2	3	4	2	1	3	4	0	1	2	1	1	0	1	1
O75144	O75144	2	2	2	ICOS ligand	ICOSLG		1	2	2	2	1	0	1	1	1	1	1	1	2	2	2	1	1	2	1	1	0	1	1	1	1	1	1	2	2	2	1	1	2	1	1	0	1	1	1	1	1	1
O75190;Q8NHS0;P25686	O75190;Q8NHS0;P25686	2;1;1	2;1;1	2;1;1	DnaJ homolog subfamily B member 6;DnaJ homolog subfamily B member 8;DnaJ homolog subfamily B member 2	DNAJB6;DNAJB8;DNAJB2	;;	3	2	2	2	1	0	0	0	0	1	0	0	0	1	0	2	2	0	0	1	0	0	0	0	1	0	0	0	1	0	2	2	0	0	1	0	0	0	0	1	0	0
O75223	O75223	12	12	12	Gamma-glutamylcyclotransferase	GGCT		1	12	12	12	3	6	2	0	3	1	4	8	8	9	5	11	9	2	6	3	6	2	0	3	1	4	8	8	9	5	11	9	2	6	3	6	2	0	3	1	4	8
O75312	O75312	3	3	3	Zinc finger protein ZPR1	ZPR1		1	3	3	3	0	2	1	0	1	1	0	3	0	1	1	3	3	0	1	0	2	1	0	1	1	0	3	0	1	1	3	3	0	1	0	2	1	0	1	1	0	3
O75326	O75326	34	34	34	Semaphorin-7A	SEMA7A		1	34	34	34	4	18	20	30	27	22	16	2	5	5	9	1	4	18	5	4	18	20	30	27	22	16	2	5	5	9	1	4	18	5	4	18	20	30	27	22	16	2
O75340	O75340	5	5	5	Programmed cell death protein 6	PDCD6		1	5	5	5	0	1	0	1	0	1	0	3	3	4	3	2	4	1	4	0	1	0	1	0	1	0	3	3	4	3	2	4	1	4	0	1	0	1	0	1	0	3
O75347	O75347	10	10	10	Tubulin-specific chaperone A	TBCA		1	10	10	10	2	8	5	6	5	3	7	9	8	6	6	9	10	7	8	2	8	5	6	5	3	7	9	8	6	6	9	10	7	8	2	8	5	6	5	3	7	9
O75348;O95670	O75348	4;1	4;1	4;1	V-type proton ATPase subunit G 1	ATP6V1G1		2	4	4	4	1	1	2	3	1	0	1	0	2	2	2	4	4	3	1	1	1	2	3	1	0	1	0	2	2	2	4	4	3	1	1	1	2	3	1	0	1	0
O75351	O75351	3	3	3	Vacuolar protein sorting-associated protein 4B	VPS4B		1	3	3	3	0	2	1	0	0	1	0	3	2	2	1	3	2	0	2	0	2	1	0	0	1	0	3	2	2	1	3	2	0	2	0	2	1	0	0	1	0	3
O75354	O75354	7	7	7	Ectonucleoside triphosphate diphosphohydrolase 6	ENTPD6		1	7	7	7	1	0	0	0	0	0	0	4	7	1	2	5	1	3	1	1	0	0	0	0	0	0	4	7	1	2	5	1	3	1	1	0	0	0	0	0	0	4
O75367;Q9P0M6	O75367	8;1	8;1	8;1	Core histone macro-H2A.1	H2AFY		2	8	8	8	2	3	0	0	0	0	0	6	7	6	7	4	4	5	6	2	3	0	0	0	0	0	6	7	6	7	4	4	5	6	2	3	0	0	0	0	0	6
O75368	O75368	7	7	7	SH3 domain-binding glutamic acid-rich-like protein	SH3BGRL		1	7	7	7	1	6	7	4	6	6	7	1	5	6	3	2	1	3	6	1	6	7	4	6	6	7	1	5	6	3	2	1	3	6	1	6	7	4	6	6	7	1
O75369	O75369	139	139	125	Filamin-B	FLNB		1	139	139	125	71	106	88	68	73	33	58	104	96	108	93	116	116	86	110	71	106	88	68	73	33	58	104	96	108	93	116	116	86	110	64	96	77	56	60	25	45	93
O75380	O75380	2	2	2	NADH dehydrogenase [ubiquinone] iron-sulfur protein 6, mitochondrial	NDUFS6		1	2	2	2	0	1	0	0	0	0	0	0	0	1	2	0	0	2	1	0	1	0	0	0	0	0	0	0	1	2	0	0	2	1	0	1	0	0	0	0	0	0
O75390	O75390	7	7	7	Citrate synthase, mitochondrial	CS		1	7	7	7	5	4	0	1	1	0	1	4	3	5	5	6	3	6	4	5	4	0	1	1	0	1	4	3	5	5	6	3	6	4	5	4	0	1	1	0	1	4
O75396	O75396	7	7	7	Vesicle-trafficking protein SEC22b	SEC22B		1	7	7	7	1	6	7	4	4	0	3	6	5	7	6	6	7	6	7	1	6	7	4	4	0	3	6	5	7	6	6	7	6	7	1	6	7	4	4	0	3	6
O75400	O75400	6	6	6	Pre-mRNA-processing factor 40 homolog A	PRPF40A		1	6	6	6	0	3	0	0	0	0	0	4	4	5	5	4	4	3	4	0	3	0	0	0	0	0	4	4	5	5	4	4	3	4	0	3	0	0	0	0	0	4
O75436	O75436	12	12	11	Vacuolar protein sorting-associated protein 26A	VPS26A		1	12	12	11	3	12	6	9	9	5	9	9	9	7	3	8	8	6	8	3	12	6	9	9	5	9	9	9	7	3	8	8	6	8	3	11	5	8	8	4	8	8
O75462	O75462	17	17	17	Cytokine receptor-like factor 1	CRLF1		1	17	17	17	0	0	5	3	5	6	0	13	15	11	13	11	8	17	11	0	0	5	3	5	6	0	13	15	11	13	11	8	17	11	0	0	5	3	5	6	0	13
O75475	O75475	9	7	7	PC4 and SFRS1-interacting protein	PSIP1		1	9	7	7	0	5	0	0	0	0	1	5	5	6	6	5	8	5	6	0	5	0	0	0	0	1	3	3	4	4	3	6	4	4	0	5	0	0	0	0	1	3
O75487	O75487	11	11	10	Glypican-4;Secreted glypican-4	GPC4		1	11	11	10	0	1	9	7	9	2	7	0	2	3	3	0	0	7	3	0	1	9	7	9	2	7	0	2	3	3	0	0	7	3	0	1	8	6	8	2	6	0
O75493	O75493	5	5	5	Carbonic anhydrase-related protein 11	CA11		1	5	5	5	0	1	0	0	0	0	0	5	5	2	3	3	2	3	2	0	1	0	0	0	0	0	5	5	2	3	3	2	3	2	0	1	0	0	0	0	0	5
O75494	O75494	2	2	2	Serine/arginine-rich splicing factor 10	SRSF10		1	2	2	2	0	0	0	0	0	0	0	2	1	2	2	2	2	2	1	0	0	0	0	0	0	0	2	1	2	2	2	2	2	1	0	0	0	0	0	0	0	2
O75503	O75503	1	1	1	Ceroid-lipofuscinosis neuronal protein 5	CLN5		1	1	1	1	0	1	1	0	1	1	1	1	1	0	0	0	0	0	0	0	1	1	0	1	1	1	1	1	0	0	0	0	0	0	0	1	1	0	1	1	1	1
O75506	O75506	2	2	2	Heat shock factor-binding protein 1	HSBP1		1	2	2	2	0	2	1	0	1	0	2	1	2	0	0	0	0	0	1	0	2	1	0	1	0	2	1	2	0	0	0	0	0	1	0	2	1	0	1	0	2	1
O75509	O75509	2	2	2	Tumor necrosis factor receptor superfamily member 21	TNFRSF21		1	2	2	2	2	1	0	1	1	0	0	0	1	0	1	0	0	1	0	2	1	0	1	1	0	0	0	1	0	1	0	0	1	0	2	1	0	1	1	0	0	0
O75531	O75531	5	5	5	Barrier-to-autointegration factor;Barrier-to-autointegration factor, N-terminally processed	BANF1		1	5	5	5	2	4	4	3	3	1	3	1	4	3	3	3	1	4	2	2	4	4	3	3	1	3	1	4	3	3	3	1	4	2	2	4	4	3	3	1	3	1
O75533	O75533	37	37	37	Splicing factor 3B subunit 1	SF3B1		1	37	37	37	2	21	0	0	1	0	0	27	30	31	31	30	31	25	30	2	21	0	0	1	0	0	27	30	31	31	30	31	25	30	2	21	0	0	1	0	0	27
O75534	O75534	5	5	5	Cold shock domain-containing protein E1	CSDE1		1	5	5	5	0	1	3	1	1	0	2	4	3	5	5	5	5	3	4	0	1	3	1	1	0	2	4	3	5	5	5	5	3	4	0	1	3	1	1	0	2	4
O75607	O75607	4	4	4	Nucleoplasmin-3	NPM3		1	4	4	4	0	1	0	0	0	0	0	4	3	4	4	4	4	3	3	0	1	0	0	0	0	0	4	3	4	4	4	4	3	3	0	1	0	0	0	0	0	4
O75608	O75608	6	6	6	Acyl-protein thioesterase 1	LYPLA1		1	6	6	6	1	3	0	0	0	0	0	3	4	5	5	4	5	5	5	1	3	0	0	0	0	0	3	4	5	5	4	5	5	5	1	3	0	0	0	0	0	3
O75629	O75629	2	2	2	Protein CREG1	CREG1		1	2	2	2	1	0	1	1	0	1	1	1	1	1	1	1	1	1	1	1	0	1	1	0	1	1	1	1	1	1	1	1	1	1	1	0	1	1	0	1	1	1
O75635	O75635	1	1	1	Serpin B7	SERPINB7		1	1	1	1	0	1	1	1	1	1	1	0	0	0	0	0	0	0	0	0	1	1	1	1	1	1	0	0	0	0	0	0	0	0	0	1	1	1	1	1	1	0
O75643	O75643	55	55	55	U5 small nuclear ribonucleoprotein 200 kDa helicase	SNRNP200		1	55	55	55	0	23	5	2	1	0	1	37	34	48	43	37	39	37	44	0	23	5	2	1	0	1	37	34	48	43	37	39	37	44	0	23	5	2	1	0	1	37
O75663	O75663	9	9	9	TIP41-like protein	TIPRL		1	9	9	9	1	6	2	4	1	1	1	5	5	3	5	6	7	8	3	1	6	2	4	1	1	1	5	5	3	5	6	7	8	3	1	6	2	4	1	1	1	5
O75688	O75688	3	1	1	Protein phosphatase 1B	PPM1B		1	3	1	1	2	3	0	0	0	0	0	2	3	2	2	1	1	3	2	1	1	0	0	0	0	0	0	1	0	0	0	0	1	0	1	1	0	0	0	0	0	0
O75694	O75694	3	3	3	Nuclear pore complex protein Nup155	NUP155		1	3	3	3	0	0	0	0	0	1	1	2	0	1	1	2	1	1	2	0	0	0	0	0	1	1	2	0	1	1	2	1	1	2	0	0	0	0	0	1	1	2
O75695	O75695	2	2	2	Protein XRP2	RP2		1	2	2	2	0	2	1	1	1	0	0	2	2	1	2	2	2	1	2	0	2	1	1	1	0	0	2	2	1	2	2	2	1	2	0	2	1	1	1	0	0	2
O75711	O75711	4	4	4	Scrapie-responsive protein 1	SCRG1		1	4	4	4	0	3	3	4	4	4	4	0	0	0	1	0	1	0	0	0	3	3	4	4	4	4	0	0	0	1	0	1	0	0	0	3	3	4	4	4	4	0
O75717	O75717	2	2	2	WD repeat and HMG-box DNA-binding protein 1	WDHD1		1	2	2	2	0	0	0	0	0	0	0	1	1	2	2	1	1	2	2	0	0	0	0	0	0	0	1	1	2	2	1	1	2	2	0	0	0	0	0	0	0	1
O75718	O75718	4	4	4	Cartilage-associated protein	CRTAP		1	4	4	4	0	1	3	3	2	1	1	3	3	1	0	2	3	3	0	0	1	3	3	2	1	1	3	3	1	0	2	3	3	0	0	1	3	3	2	1	1	3
O75781	O75781	2	2	2	Paralemmin-1	PALM		1	2	2	2	0	0	1	2	2	1	0	1	1	0	1	1	1	0	0	0	0	1	2	2	1	0	1	1	0	1	1	1	0	0	0	0	1	2	2	1	0	1
O75787	O75787	11	11	11	Renin receptor	ATP6AP2		1	11	11	11	1	5	6	5	3	2	4	8	9	8	8	9	5	10	8	1	5	6	5	3	2	4	8	9	8	8	9	5	10	8	1	5	6	5	3	2	4	8
O75818	O75818	2	2	2	Ribonuclease P protein subunit p40	RPP40		1	2	2	2	0	2	0	0	0	0	0	0	2	2	2	2	2	1	2	0	2	0	0	0	0	0	0	2	2	2	2	2	1	2	0	2	0	0	0	0	0	0
O75821	O75821	9	9	9	Eukaryotic translation initiation factor 3 subunit G	EIF3G		1	9	9	9	2	5	2	1	2	0	1	3	7	8	7	8	8	4	4	2	5	2	1	2	0	1	3	7	8	7	8	8	4	4	2	5	2	1	2	0	1	3
O75822	O75822	11	11	11	Eukaryotic translation initiation factor 3 subunit J	EIF3J		1	11	11	11	1	6	2	1	1	0	3	6	6	4	3	9	10	5	6	1	6	2	1	1	0	3	6	6	4	3	9	10	5	6	1	6	2	1	1	0	3	6
O75828	O75828	4	2	2	Carbonyl reductase [NADPH] 3	CBR3		1	4	2	2	2	3	3	2	1	0	2	3	3	1	0	4	4	1	1	1	1	2	1	0	0	0	1	1	1	0	2	2	0	1	1	1	2	1	0	0	0	1
O75832	O75832	3	3	3	26S proteasome non-ATPase regulatory subunit 10	PSMD10		1	3	3	3	2	2	1	0	0	0	1	1	3	2	2	2	2	2	2	2	2	1	0	0	0	1	1	3	2	2	2	2	2	2	2	2	1	0	0	0	1	1
O75874;P48735	O75874	23;1	23;1	23;1	Isocitrate dehydrogenase [NADP] cytoplasmic	IDH1		2	23	23	23	8	18	11	12	12	5	12	15	19	19	18	21	17	20	20	8	18	11	12	12	5	12	15	19	19	18	21	17	20	20	8	18	11	12	12	5	12	15
O75882	O75882	15	15	15	Attractin	ATRN		1	15	15	15	6	11	12	5	6	8	9	10	11	7	9	9	2	9	8	6	11	12	5	6	8	9	10	11	7	9	9	2	9	8	6	11	12	5	6	8	9	10
O75886	O75886	5	3	3	Signal transducing adapter molecule 2	STAM2		1	5	3	3	2	2	2	2	2	2	3	3	2	4	3	2	3	4	3	0	1	0	0	0	0	1	1	1	2	2	0	2	2	2	0	1	0	0	0	0	1	1
O75937	O75937	10	10	10	DnaJ homolog subfamily C member 8	DNAJC8		1	10	10	10	1	7	2	1	2	1	2	7	8	8	8	9	8	9	8	1	7	2	1	2	1	2	7	8	8	8	9	8	9	8	1	7	2	1	2	1	2	7
O75940	O75940	3	3	3	Survival of motor neuron-related-splicing factor 30	SMNDC1		1	3	3	3	1	3	0	0	0	0	0	3	2	2	3	3	1	1	3	1	3	0	0	0	0	0	3	2	2	3	3	1	1	3	1	3	0	0	0	0	0	3
O75962	O75962	2	2	2	Triple functional domain protein	TRIO		1	2	2	2	0	2	0	0	0	0	1	1	1	1	1	0	1	1	1	0	2	0	0	0	0	1	1	1	1	1	0	1	1	1	0	2	0	0	0	0	1	1
O75976	O75976	1	1	1	Carboxypeptidase D	CPD		1	1	1	1	0	1	0	1	1	0	1	0	0	0	0	0	0	0	0	0	1	0	1	1	0	1	0	0	0	0	0	0	0	0	0	1	0	1	1	0	1	0
O76003	O76003	20	20	20	Glutaredoxin-3	GLRX3		1	20	20	20	4	16	5	4	2	2	4	10	16	9	8	16	16	8	10	4	16	5	4	2	2	4	10	16	9	8	16	16	8	10	4	16	5	4	2	2	4	10
O76021	O76021	13	13	13	Ribosomal L1 domain-containing protein 1	RSL1D1		1	13	13	13	0	3	0	0	0	0	0	8	7	9	11	12	11	7	10	0	3	0	0	0	0	0	8	7	9	11	12	11	7	10	0	3	0	0	0	0	0	8
O76054;Q9UDX4	O76054	3;1	3;1	3;1	SEC14-like protein 2	SEC14L2		2	3	3	3	0	2	0	0	0	0	0	2	2	1	2	2	2	1	2	0	2	0	0	0	0	0	2	2	1	2	2	2	1	2	0	2	0	0	0	0	0	2
O76061	O76061	9	9	9	Stanniocalcin-2	STC2		1	9	9	9	1	6	7	8	7	7	8	1	2	5	5	1	1	5	4	1	6	7	8	7	7	8	1	2	5	5	1	1	5	4	1	6	7	8	7	7	8	1
O76070	O76070	1	1	1	Gamma-synuclein	SNCG		1	1	1	1	0	0	0	0	0	0	0	0	0	1	1	0	1	1	1	0	0	0	0	0	0	0	0	0	1	1	0	1	1	1	0	0	0	0	0	0	0	0
O76071	O76071	4	4	4	Probable cytosolic iron-sulfur protein assembly protein CIAO1	CIAO1		1	4	4	4	0	2	1	1	0	0	0	3	2	3	2	4	3	2	3	0	2	1	1	0	0	0	3	2	3	2	4	3	2	3	0	2	1	1	0	0	0	3
O76074	O76074	4	4	4	cGMP-specific 3,5-cyclic phosphodiesterase	PDE5A		1	4	4	4	0	4	2	0	0	0	0	0	0	0	0	0	0	0	0	0	4	2	0	0	0	0	0	0	0	0	0	0	0	0	0	4	2	0	0	0	0	0
O76076	O76076	5	5	5	WNT1-inducible-signaling pathway protein 2	WISP2		1	5	5	5	0	0	3	2	0	3	5	0	0	0	0	1	1	0	0	0	0	3	2	0	3	5	0	0	0	0	1	1	0	0	0	0	3	2	0	3	5	0
O76094	O76094	5	5	5	Signal recognition particle subunit SRP72	SRP72		1	5	5	5	0	2	1	1	0	0	0	4	2	4	3	4	4	2	2	0	2	1	1	0	0	0	4	2	4	3	4	4	2	2	0	2	1	1	0	0	0	4
O94760	O94760	13	13	12	N(G),N(G)-dimethylarginine dimethylaminohydrolase 1	DDAH1		1	13	13	12	3	11	5	3	4	3	6	8	9	8	7	11	10	9	7	3	11	5	3	4	3	6	8	9	8	7	11	10	9	7	2	10	5	3	4	3	6	8
O94763	O94763	1	1	1	Unconventional prefoldin RPB5 interactor 1	URI1		1	1	1	1	0	1	0	0	0	0	0	0	1	0	0	0	1	0	0	0	1	0	0	0	0	0	0	1	0	0	0	1	0	0	0	1	0	0	0	0	0	0
O94766	O94766	8	8	8	Galactosylgalactosylxylosylprotein 3-beta-glucuronosyltransferase 3	B3GAT3		1	8	8	8	2	1	1	1	0	0	0	5	8	5	6	6	5	7	6	2	1	1	1	0	0	0	5	8	5	6	6	5	7	6	2	1	1	1	0	0	0	5
O94769	O94769	1	1	1	Extracellular matrix protein 2	ECM2		1	1	1	1	0	0	1	1	1	0	1	0	0	0	0	0	0	0	0	0	0	1	1	1	0	1	0	0	0	0	0	0	0	0	0	0	1	1	1	0	1	0
O94776	O94776	8	8	7	Metastasis-associated protein MTA2	MTA2		1	8	8	7	0	4	0	0	1	0	0	4	5	7	8	7	5	6	8	0	4	0	0	1	0	0	4	5	7	8	7	5	6	8	0	3	0	0	1	0	0	3
O94813	O94813	5	5	5	Slit homolog 2 protein;Slit homolog 2 protein N-product;Slit homolog 2 protein C-product	SLIT2		1	5	5	5	1	4	0	1	0	0	0	0	0	0	0	0	0	1	0	1	4	0	1	0	0	0	0	0	0	0	0	0	1	0	1	4	0	1	0	0	0	0
O94826	O94826	11	11	11	Mitochondrial import receptor subunit TOM70	TOMM70A		1	11	11	11	1	3	0	1	0	0	0	8	8	9	8	10	5	8	10	1	3	0	1	0	0	0	8	8	9	8	10	5	8	10	1	3	0	1	0	0	0	8
O94856	O94856	7	7	7	Neurofascin	NFASC		1	7	7	7	1	0	5	3	5	2	6	2	1	0	0	2	2	0	1	1	0	5	3	5	2	6	2	1	0	0	2	2	0	1	1	0	5	3	5	2	6	2
O94874	O94874	1	1	1	E3 UFM1-protein ligase 1	UFL1		1	1	1	1	0	1	0	0	0	0	0	1	0	1	1	1	1	0	1	0	1	0	0	0	0	0	1	0	1	1	1	1	0	1	0	1	0	0	0	0	0	1
O94875	O94875	3	3	3	Sorbin and SH3 domain-containing protein 2	SORBS2		1	3	3	3	0	0	1	1	1	1	3	0	0	0	0	1	0	0	0	0	0	1	1	1	1	3	0	0	0	0	1	0	0	0	0	0	1	1	1	1	3	0
O94888	O94888	7	7	7	UBX domain-containing protein 7	UBXN7		1	7	7	7	0	5	0	0	0	0	0	6	5	6	6	7	6	5	7	0	5	0	0	0	0	0	6	5	6	6	7	6	5	7	0	5	0	0	0	0	0	6
O94903	O94903	7	7	7	Proline synthase co-transcribed bacterial homolog protein	PROSC		1	7	7	7	0	5	0	0	0	0	0	7	5	6	6	6	6	5	6	0	5	0	0	0	0	0	7	5	6	6	6	6	5	6	0	5	0	0	0	0	0	7
O94906	O94906	4	4	4	Pre-mRNA-processing factor 6	PRPF6		1	4	4	4	1	1	2	1	1	1	0	3	1	4	3	3	3	2	4	1	1	2	1	1	1	0	3	1	4	3	3	3	2	4	1	1	2	1	1	1	0	3
O94907;Q9UBU2	O94907	14;2	14;2	14;2	Dickkopf-related protein 1	DKK1		2	14	14	14	10	3	5	6	6	5	6	3	12	10	14	11	0	14	11	10	3	5	6	6	5	6	3	12	10	14	11	0	14	11	10	3	5	6	6	5	6	3
O94910	O94910	3	3	3	Latrophilin-1	LPHN1		1	3	3	3	0	0	0	0	0	0	0	1	3	2	3	1	1	3	2	0	0	0	0	0	0	0	1	3	2	3	1	1	3	2	0	0	0	0	0	0	0	1
O94919	O94919	1	1	1	Endonuclease domain-containing 1 protein	ENDOD1		1	1	1	1	0	0	0	0	0	0	0	0	1	1	1	0	0	1	0	0	0	0	0	0	0	0	0	1	1	1	0	0	1	0	0	0	0	0	0	0	0	0
O94966	O94966	1	1	1	Ubiquitin carboxyl-terminal hydrolase 19	USP19		1	1	1	1	0	0	0	0	0	0	0	0	0	1	0	0	0	0	1	0	0	0	0	0	0	0	0	0	1	0	0	0	0	1	0	0	0	0	0	0	0	0
O94973	O94973	20	13	13	AP-2 complex subunit alpha-2	AP2A2		1	20	13	13	1	14	12	9	6	0	8	18	14	16	15	20	20	11	18	0	8	6	4	2	0	5	11	10	11	9	13	13	6	12	0	8	6	4	2	0	5	11
O94979	O94979	11	11	11	Protein transport protein Sec31A	SEC31A		1	11	11	11	0	10	8	7	6	1	7	7	4	5	1	6	5	7	6	0	10	8	7	6	1	7	7	4	5	1	6	5	7	6	0	10	8	7	6	1	7	7
O94985	O94985	57	57	57	Calsyntenin-1;Soluble Alc-alpha;CTF1-alpha	CLSTN1		1	57	57	57	27	40	32	32	28	34	34	35	41	44	44	40	31	50	41	27	40	32	32	28	34	34	35	41	44	44	40	31	50	41	27	40	32	32	28	34	34	35
O94991	O94991	3	2	2	SLIT and NTRK-like protein 5	SLITRK5		1	3	2	2	0	3	1	0	0	0	1	0	1	0	0	0	0	0	0	0	2	1	0	0	0	1	0	1	0	0	0	0	0	0	0	2	1	0	0	0	1	0
O95059	O95059	1	1	1	Ribonuclease P protein subunit p14	RPP14		1	1	1	1	0	0	0	0	0	0	0	0	1	1	1	1	0	1	1	0	0	0	0	0	0	0	0	1	1	1	1	0	1	1	0	0	0	0	0	0	0	0
O95084	O95084	11	11	11	Serine protease 23	PRSS23		1	11	11	11	4	9	11	8	9	7	9	7	10	3	4	5	4	3	3	4	9	11	8	9	7	9	7	10	3	4	5	4	3	3	4	9	11	8	9	7	9	7
O95159	O95159	1	1	1	Zinc finger protein-like 1	ZFPL1		1	1	1	1	0	0	0	0	0	0	0	1	0	1	1	0	0	1	1	0	0	0	0	0	0	0	1	0	1	1	0	0	1	1	0	0	0	0	0	0	0	1
O95163	O95163	4	4	4	Elongator complex protein 1	IKBKAP		1	4	4	4	0	1	1	0	0	1	0	4	2	3	3	4	3	3	4	0	1	1	0	0	1	0	4	2	3	3	4	3	3	4	0	1	1	0	0	1	0	4
Q9H0R8;O95166	Q9H0R8;O95166	1;1	1;1	1;1	Gamma-aminobutyric acid receptor-associated protein-like 1;Gamma-aminobutyric acid receptor-associated protein	GABARAPL1;GABARAP	;	2	1	1	1	0	0	0	0	1	0	0	1	1	1	1	1	1	0	1	0	0	0	0	1	0	0	1	1	1	1	1	1	0	1	0	0	0	0	1	0	0	1
O95218	O95218	4	4	4	Zinc finger Ran-binding domain-containing protein 2	ZRANB2		1	4	4	4	0	1	0	0	0	0	0	2	1	2	2	3	3	1	2	0	1	0	0	0	0	0	2	1	2	2	3	3	1	2	0	1	0	0	0	0	0	2
O95232	O95232	8	8	8	Luc7-like protein 3	LUC7L3		1	8	8	8	0	2	0	0	0	0	0	5	5	4	4	7	5	5	5	0	2	0	0	0	0	0	5	5	4	4	7	5	5	5	0	2	0	0	0	0	0	5
O95249	O95249	1	1	1	Golgi SNAP receptor complex member 1	GOSR1		1	1	1	1	0	1	0	0	0	0	0	1	1	1	1	1	1	1	1	0	1	0	0	0	0	0	1	1	1	1	1	1	1	1	0	1	0	0	0	0	0	1
O95274	O95274	2	2	2	Ly6/PLAUR domain-containing protein 3	LYPD3		1	2	2	2	1	0	0	0	0	0	0	0	1	1	1	0	0	2	1	1	0	0	0	0	0	0	0	1	1	1	0	0	2	1	1	0	0	0	0	0	0	0
O95292	O95292	4	3	3	Vesicle-associated membrane protein-associated protein B/C	VAPB		1	4	3	3	0	2	1	0	1	0	0	4	4	3	3	4	4	3	2	0	1	1	0	1	0	0	3	3	2	3	3	3	2	2	0	1	1	0	1	0	0	3
O95302	O95302	9	9	9	Peptidyl-prolyl cis-trans isomerase FKBP9	FKBP9		1	9	9	9	1	4	6	7	7	5	8	1	4	2	2	2	1	3	2	1	4	6	7	7	5	8	1	4	2	2	2	1	3	2	1	4	6	7	7	5	8	1
O95336	O95336	13	13	13	6-phosphogluconolactonase	PGLS		1	13	13	13	5	9	9	7	10	7	6	11	12	13	11	12	11	10	11	5	9	9	7	10	7	6	11	12	13	11	12	11	10	11	5	9	9	7	10	7	6	11
O95372	O95372	4	4	4	Acyl-protein thioesterase 2	LYPLA2		1	4	4	4	0	1	1	1	0	0	1	1	4	4	4	3	2	2	3	0	1	1	1	0	0	1	1	4	4	4	3	2	2	3	0	1	1	1	0	0	1	1
O95373;O15397	O95373	18;1	18;1	18;1	Importin-7	IPO7		2	18	18	18	0	6	2	2	1	2	2	15	15	16	14	17	18	10	17	0	6	2	2	1	2	2	15	15	16	14	17	18	10	17	0	6	2	2	1	2	2	15
O95376	O95376	4	4	4	E3 ubiquitin-protein ligase ARIH2	ARIH2		1	4	4	4	0	1	0	0	0	1	0	2	2	2	1	3	4	0	2	0	1	0	0	0	1	0	2	2	2	1	3	4	0	2	0	1	0	0	0	1	0	2
O95394	O95394	14	14	14	Phosphoacetylglucosamine mutase	PGM3		1	14	14	14	4	9	10	10	7	1	8	8	11	11	11	10	9	13	11	4	9	10	10	7	1	8	8	11	11	11	10	9	13	11	4	9	10	10	7	1	8	8
O95395	O95395	6	6	6	Beta-1,3-galactosyl-O-glycosyl-glycoprotein beta-1,6-N-acetylglucosaminyltransferase 3	GCNT3		1	6	6	6	6	0	0	0	0	0	0	0	0	0	1	0	0	2	0	6	0	0	0	0	0	0	0	0	0	1	0	0	2	0	6	0	0	0	0	0	0	0
O95400	O95400	2	2	2	CD2 antigen cytoplasmic tail-binding protein 2	CD2BP2		1	2	2	2	0	0	0	1	0	0	0	1	2	2	2	2	2	2	1	0	0	0	1	0	0	0	1	2	2	2	2	2	2	1	0	0	0	1	0	0	0	1
O95407	O95407	16	16	16	Tumor necrosis factor receptor superfamily member 6B	TNFRSF6B		1	16	16	16	6	1	0	0	0	0	0	14	16	6	10	15	11	12	4	6	1	0	0	0	0	0	14	16	6	10	15	11	12	4	6	1	0	0	0	0	0	14
O95433	O95433	16	16	16	Activator of 90 kDa heat shock protein ATPase homolog 1	AHSA1		1	16	16	16	1	11	2	2	1	0	5	11	10	11	9	13	13	6	14	1	11	2	2	1	0	5	11	10	11	9	13	13	6	14	1	11	2	2	1	0	5	11
O95450	O95450	1	1	1	A disintegrin and metalloproteinase with thrombospondin motifs 2	ADAMTS2		1	1	1	1	0	1	1	0	0	0	1	0	0	0	0	0	0	0	0	0	1	1	0	0	0	1	0	0	0	0	0	0	0	0	0	1	1	0	0	0	1	0
O95456	O95456	4	4	4	Proteasome assembly chaperone 1	PSMG1		1	4	4	4	1	2	1	1	0	0	0	3	4	4	4	4	4	4	4	1	2	1	1	0	0	0	3	4	4	4	4	4	4	4	1	2	1	1	0	0	0	3
O95486	O95486	6	6	6	Protein transport protein Sec24A	SEC24A		1	6	6	6	0	1	2	0	0	0	0	3	5	3	4	1	2	1	5	0	1	2	0	0	0	0	3	5	3	4	1	2	1	5	0	1	2	0	0	0	0	3
O95487	O95487	5	5	5	Protein transport protein Sec24B	SEC24B		1	5	5	5	0	1	0	0	0	0	0	2	1	4	3	3	2	2	5	0	1	0	0	0	0	0	2	1	4	3	3	2	2	5	0	1	0	0	0	0	0	2
O95490	O95490	1	1	1	Latrophilin-2	LPHN2		1	1	1	1	0	1	0	0	0	0	1	0	0	0	0	0	0	0	0	0	1	0	0	0	0	1	0	0	0	0	0	0	0	0	0	1	0	0	0	0	1	0
O95497	O95497	4	4	4	Pantetheinase	VNN1		1	4	4	4	3	0	1	1	1	1	1	0	1	1	1	1	1	1	1	3	0	1	1	1	1	1	0	1	1	1	1	1	1	1	3	0	1	1	1	1	1	0
O95502	O95502	5	5	5	Neuronal pentraxin receptor	NPTXR		1	5	5	5	0	1	0	1	0	0	0	0	3	1	3	0	0	5	1	0	1	0	1	0	0	0	0	3	1	3	0	0	5	1	0	1	0	1	0	0	0	0
O95571	O95571	2	2	2	Persulfide dioxygenase ETHE1, mitochondrial	ETHE1		1	2	2	2	1	0	0	0	0	0	0	1	1	2	2	1	0	2	2	1	0	0	0	0	0	0	1	1	2	2	1	0	2	2	1	0	0	0	0	0	0	1
O95602	O95602	1	1	1	DNA-directed RNA polymerase I subunit RPA1	POLR1A		1	1	1	1	0	0	0	0	0	0	0	0	1	1	1	0	1	0	1	0	0	0	0	0	0	0	0	1	1	1	0	1	0	1	0	0	0	0	0	0	0	0
O95630	O95630	4	4	4	STAM-binding protein	STAMBP		1	4	4	4	0	3	1	1	2	0	2	3	4	4	4	3	3	4	4	0	3	1	1	2	0	2	3	4	4	4	3	3	4	4	0	3	1	1	2	0	2	3
O95633	O95633	12	12	12	Follistatin-related protein 3	FSTL3		1	12	12	12	7	7	9	10	8	7	8	5	8	6	7	8	5	9	8	7	7	9	10	8	7	8	5	8	6	7	8	5	9	8	7	7	9	10	8	7	8	5
O95671	O95671	8	8	8	N-acetylserotonin O-methyltransferase-like protein	ASMTL		1	8	8	8	0	0	0	0	0	0	0	8	7	2	0	7	8	0	1	0	0	0	0	0	0	0	8	7	2	0	7	8	0	1	0	0	0	0	0	0	0	8
O95747	O95747	6	6	5	Serine/threonine-protein kinase OSR1	OXSR1		1	6	6	5	1	4	1	0	2	1	0	2	2	3	3	1	4	2	4	1	4	1	0	2	1	0	2	2	3	3	1	4	2	4	0	4	1	0	2	1	0	2
O95750	O95750	10	10	10	Fibroblast growth factor 19	FGF19		1	10	10	10	6	0	1	0	0	0	0	1	8	8	10	1	1	9	9	6	0	1	0	0	0	0	1	8	8	10	1	1	9	9	6	0	1	0	0	0	0	1
O95757	O95757	5	2	2	Heat shock 70 kDa protein 4L	HSPA4L		1	5	2	2	1	2	2	1	1	1	2	2	4	2	3	3	4	3	3	0	0	0	0	0	1	0	0	2	0	1	1	1	1	1	0	0	0	0	0	1	0	0
O95758	O95758	3	1	1	Polypyrimidine tract-binding protein 3	PTBP3		1	3	1	1	1	2	1	1	0	0	0	1	1	2	2	1	2	2	2	0	1	0	0	0	0	0	0	0	0	0	0	0	0	0	0	1	0	0	0	0	0	0
O95777	O95777	4	4	4	U6 snRNA-associated Sm-like protein LSm8	LSM8		1	4	4	4	0	4	1	1	1	3	1	4	4	4	4	4	4	4	4	0	4	1	1	1	3	1	4	4	4	4	4	4	4	4	0	4	1	1	1	3	1	4
O95782	O95782	30	30	23	AP-2 complex subunit alpha-1	AP2A1		1	30	30	23	3	19	18	15	13	2	9	21	16	24	22	20	21	18	25	3	19	18	15	13	2	9	21	16	24	22	20	21	18	25	2	13	12	10	9	2	6	14
O95793	O95793	7	7	7	Double-stranded RNA-binding protein Staufen homolog 1	STAU1		1	7	7	7	1	2	1	0	0	0	1	6	5	4	4	4	5	4	5	1	2	1	0	0	0	1	6	5	4	4	4	5	4	5	1	2	1	0	0	0	1	6
O95810	O95810	7	7	7	Serum deprivation-response protein	SDPR		1	7	7	7	0	3	0	0	1	1	0	6	4	0	0	5	7	0	1	0	3	0	0	1	1	0	6	4	0	0	5	7	0	1	0	3	0	0	1	1	0	6
O95816	O95816	7	7	7	BAG family molecular chaperone regulator 2	BAG2		1	7	7	7	1	2	0	2	2	0	4	2	5	6	6	6	4	7	6	1	2	0	2	2	0	4	2	5	6	6	6	4	7	6	1	2	0	2	2	0	4	2
O95817	O95817	12	12	12	BAG family molecular chaperone regulator 3	BAG3		1	12	12	12	0	9	7	6	5	3	8	5	8	5	9	8	4	8	4	0	9	7	6	5	3	8	5	8	5	9	8	4	8	4	0	9	7	6	5	3	8	5
O95825	O95825	4	4	4	Quinone oxidoreductase-like protein 1	CRYZL1		1	4	4	4	0	0	1	1	0	0	0	2	3	3	4	4	4	2	2	0	0	1	1	0	0	0	2	3	3	4	4	4	2	2	0	0	1	1	0	0	0	2
O95831	O95831	23	23	23	Apoptosis-inducing factor 1, mitochondrial	AIFM1		1	23	23	23	1	12	2	4	3	2	3	18	16	12	15	21	22	14	17	1	12	2	4	3	2	3	18	16	12	15	21	22	14	17	1	12	2	4	3	2	3	18
O95834	O95834	19	19	18	Echinoderm microtubule-associated protein-like 2	EML2		1	19	19	18	1	6	7	6	1	2	4	10	14	16	17	14	12	16	16	1	6	7	6	1	2	4	10	14	16	17	14	12	16	16	1	6	6	5	1	1	4	9
O95848	O95848	2	2	2	Uridine diphosphate glucose pyrophosphatase	NUDT14		1	2	2	2	0	0	0	0	0	0	0	2	1	1	1	2	1	1	1	0	0	0	0	0	0	0	2	1	1	1	2	1	1	1	0	0	0	0	0	0	0	2
O95861	O95861	17	17	17	3(2),5-bisphosphate nucleotidase 1	BPNT1		1	17	17	17	3	13	11	7	6	2	3	13	13	14	14	12	13	11	14	3	13	11	7	6	2	3	13	13	14	14	12	13	11	14	3	13	11	7	6	2	3	13
O95865	O95865	12	11	11	N(G),N(G)-dimethylarginine dimethylaminohydrolase 2	DDAH2		1	12	11	11	5	7	7	6	7	6	7	4	7	7	5	8	6	9	6	4	6	7	6	7	6	7	4	6	7	5	8	6	8	6	4	6	7	6	7	6	7	4
O95881	O95881	7	7	7	Thioredoxin domain-containing protein 12	TXNDC12		1	7	7	7	0	5	3	4	2	3	2	3	6	4	5	3	4	6	5	0	5	3	4	2	3	2	3	6	4	5	3	4	6	5	0	5	3	4	2	3	2	3
O95897	O95897	2	2	2	Noelin-2	OLFM2		1	2	2	2	0	0	0	0	0	0	0	0	2	2	2	0	0	2	2	0	0	0	0	0	0	0	0	2	2	2	0	0	2	2	0	0	0	0	0	0	0	0
O95965	O95965	24	24	24	Integrin beta-like protein 1	ITGBL1		1	24	24	24	3	7	22	21	24	22	16	0	7	2	3	0	0	16	4	3	7	22	21	24	22	16	0	7	2	3	0	0	16	4	3	7	22	21	24	22	16	0
O95967	O95967	19	19	19	EGF-containing fibulin-like extracellular matrix protein 2	EFEMP2		1	19	19	19	1	18	18	16	19	16	18	2	1	2	2	2	1	2	2	1	18	18	16	19	16	18	2	1	2	2	2	1	2	2	1	18	18	16	19	16	18	2
O95980	O95980	2	2	2	Reversion-inducing cysteine-rich protein with Kazal motifs	RECK		1	2	2	2	0	1	1	1	1	1	1	0	0	0	0	0	0	1	0	0	1	1	1	1	1	1	0	0	0	0	0	0	1	0	0	1	1	1	1	1	1	0
O95983	O95983	3	3	3	Methyl-CpG-binding domain protein 3	MBD3		1	3	3	3	0	0	0	0	0	0	0	2	0	3	1	2	2	1	3	0	0	0	0	0	0	0	2	0	3	1	2	2	1	3	0	0	0	0	0	0	0	2
O95994	O95994	1	1	1	Anterior gradient protein 2 homolog	AGR2		1	1	1	1	1	0	0	0	0	0	0	0	0	0	0	0	0	0	0	1	0	0	0	0	0	0	0	0	0	0	0	0	0	0	1	0	0	0	0	0	0	0
O96019;O94805	O96019	9;1	9;1	9;1	Actin-like protein 6A	ACTL6A		2	9	9	9	1	7	0	0	1	0	0	4	5	7	5	6	7	4	7	1	7	0	0	1	0	0	4	5	7	5	6	7	4	7	1	7	0	0	1	0	0	4
P07327;P00325	P07327;P00325	1;1	1;1	1;1	Alcohol dehydrogenase 1A;Alcohol dehydrogenase 1B	ADH1A;ADH1B	;	2	1	1	1	0	1	0	0	0	0	0	0	0	0	0	0	0	0	0	0	1	0	0	0	0	0	0	0	0	0	0	0	0	0	0	1	0	0	0	0	0	0
P00338;Q6ZMR3	P00338	34;2	34;2	32;1	L-lactate dehydrogenase A chain	LDHA		2	34	34	32	13	28	27	32	28	18	28	28	31	31	30	32	33	30	30	13	28	27	32	28	18	28	28	31	31	30	32	33	30	30	12	27	26	30	27	17	27	27
P00352	P00352	40	40	37	Retinal dehydrogenase 1	ALDH1A1		1	40	40	37	9	4	3	3	2	4	2	34	34	3	2	39	40	7	2	9	4	3	3	2	4	2	34	34	3	2	39	40	7	2	7	3	3	3	1	4	1	31
P00367;P49448	P00367;P49448	7;4	7;4	7;4	Glutamate dehydrogenase 1, mitochondrial;Glutamate dehydrogenase 2, mitochondrial	GLUD1;GLUD2	;	2	7	7	7	5	4	0	2	3	0	0	4	4	3	3	6	7	2	3	5	4	0	2	3	0	0	4	4	3	3	6	7	2	3	5	4	0	2	3	0	0	4
P00390	P00390	14	14	14	Glutathione reductase, mitochondrial	GSR		1	14	14	14	5	11	4	4	4	1	0	8	12	9	9	10	8	13	11	5	11	4	4	4	1	0	8	12	9	9	10	8	13	11	5	11	4	4	4	1	0	8
P00441	P00441	15	15	15	Superoxide dismutase [Cu-Zn]	SOD1		1	15	15	15	3	9	7	7	5	5	8	7	8	8	10	8	8	11	8	3	9	7	7	5	5	8	7	8	8	10	8	8	11	8	3	9	7	7	5	5	8	7
P00491	P00491	17	17	17	Purine nucleoside phosphorylase	PNP		1	17	17	17	6	8	3	0	4	4	3	15	11	10	9	13	15	5	11	6	8	3	0	4	4	3	15	11	10	9	13	15	5	11	6	8	3	0	4	4	3	15
P00492	P00492	14	14	14	Hypoxanthine-guanine phosphoribosyltransferase	HPRT1		1	14	14	14	4	7	4	4	3	1	2	13	9	12	10	10	12	8	13	4	7	4	4	3	1	2	13	9	12	10	10	12	8	13	4	7	4	4	3	1	2	13
P00505	P00505	1	1	1	Aspartate aminotransferase, mitochondrial	GOT2		1	1	1	1	0	1	0	0	0	0	0	0	0	0	0	0	0	0	0	0	1	0	0	0	0	0	0	0	0	0	0	0	0	0	0	1	0	0	0	0	0	0
P00533	P00533	8	8	8	Epidermal growth factor receptor	EGFR		1	8	8	8	4	3	0	0	0	1	1	2	6	0	2	7	1	2	0	4	3	0	0	0	1	1	2	6	0	2	7	1	2	0	4	3	0	0	0	1	1	2
P00558;P07205	P00558	43;6	43;6	43;6	Phosphoglycerate kinase 1	PGK1		2	43	43	43	18	31	25	13	12	7	26	32	33	39	39	40	38	37	41	18	31	25	13	12	7	26	32	33	39	39	40	38	37	41	18	31	25	13	12	7	26	32
P00568;Q9Y6K8	P00568	9;1	9;1	9;1	Adenylate kinase isoenzyme 1	AK1		2	9	9	9	0	7	7	5	6	0	5	6	5	7	7	7	8	6	8	0	7	7	5	6	0	5	6	5	7	7	7	8	6	8	0	7	7	5	6	0	5	6
P00736	P00736	34	34	33	Complement C1r subcomponent;Complement C1r subcomponent heavy chain;Complement C1r subcomponent light chain	C1R		1	34	34	33	1	30	32	28	30	30	32	17	14	13	5	6	3	15	13	1	30	32	28	30	30	32	17	14	13	5	6	3	15	13	0	29	31	27	29	29	31	17
P00742	P00742	5	5	5	Coagulation factor X;Factor X light chain;Factor X heavy chain;Activated factor Xa heavy chain	F10		1	5	5	5	1	0	0	0	0	0	1	1	2	3	4	0	0	5	3	1	0	0	0	0	0	1	1	2	3	4	0	0	5	3	1	0	0	0	0	0	1	1
P00746	P00746	9	9	9	Complement factor D	CFD		1	9	9	9	7	4	5	2	0	5	0	0	1	5	3	0	0	7	5	7	4	5	2	0	5	0	0	1	5	3	0	0	7	5	7	4	5	2	0	5	0	0
P00749	P00749	29	29	29	Urokinase-type plasminogen activator;Urokinase-type plasminogen activator long chain A;Urokinase-type plasminogen activator short chain A;Urokinase-type plasminogen activator chain B	PLAU		1	29	29	29	4	13	8	4	0	1	8	25	27	12	15	27	19	17	13	4	13	8	4	0	1	8	25	27	12	15	27	19	17	13	4	13	8	4	0	1	8	25
P00750	P00750	27	27	27	Tissue-type plasminogen activator;Tissue-type plasminogen activator chain A;Tissue-type plasminogen activator chain B	PLAT		1	27	27	27	15	23	22	19	17	11	23	0	12	14	16	0	0	17	13	15	23	22	19	17	11	23	0	12	14	16	0	0	17	13	15	23	22	19	17	11	23	0
P00751	P00751	20	19	19	Complement factor B;Complement factor B Ba fragment;Complement factor B Bb fragment	CFB		1	20	19	19	13	7	11	1	2	5	16	5	10	2	2	3	1	2	0	13	7	10	0	1	4	15	4	9	2	2	2	1	2	0	13	7	10	0	1	4	15	4
P00813	P00813	6	6	6	Adenosine deaminase	ADA		1	6	6	6	0	0	0	0	0	0	3	2	5	2	2	4	4	3	3	0	0	0	0	0	0	3	2	5	2	2	4	4	3	3	0	0	0	0	0	0	3	2
P00918	P00918	9	9	9	Carbonic anhydrase 2	CA2		1	9	9	9	2	2	1	0	1	0	1	1	8	7	7	0	0	9	7	2	2	1	0	1	0	1	1	8	7	7	0	0	9	7	2	2	1	0	1	0	1	1
P00966	P00966	4	4	4	Argininosuccinate synthase	ASS1		1	4	4	4	0	0	0	1	1	0	0	1	1	3	4	1	2	3	3	0	0	0	1	1	0	0	1	1	3	4	1	2	3	3	0	0	0	1	1	0	0	1
P01009	P01009	5	5	5	Alpha-1-antitrypsin;Short peptide from AAT	SERPINA1		1	5	5	5	1	1	0	0	0	0	0	0	2	2	3	0	0	5	3	1	1	0	0	0	0	0	0	2	2	3	0	0	5	3	1	1	0	0	0	0	0	0
P01011	P01011	27	27	27	Alpha-1-antichymotrypsin;Alpha-1-antichymotrypsin His-Pro-less	SERPINA3		1	27	27	27	2	6	6	7	7	13	5	22	27	8	4	24	5	16	4	2	6	6	7	7	13	5	22	27	8	4	24	5	16	4	2	6	6	7	7	13	5	22
P01019	P01019	3	3	3	Angiotensinogen;Angiotensin-1;Angiotensin-2;Angiotensin-3;Angiotensin-4;Angiotensin 1-9;Angiotensin 1-7;Angiotensin 1-5;Angiotensin 1-4	AGT		1	3	3	3	0	2	2	1	2	3	2	1	0	0	0	0	0	0	0	0	2	2	1	2	3	2	1	0	0	0	0	0	0	0	0	2	2	1	2	3	2	1
P01023	P01023	12	6	4	Alpha-2-macroglobulin	A2M		1	12	6	4	5	3	5	5	5	6	6	5	5	11	6	5	5	10	9	0	0	0	0	0	1	1	0	0	6	1	0	0	5	5	0	0	0	0	0	1	1	0
P01024	P01024	18	11	11	Complement C3;Complement C3 beta chain;C3-beta-c;Complement C3 alpha chain;C3a anaphylatoxin;Acylation stimulating protein;Complement C3b alpha chain;Complement C3c alpha chain fragment 1;Complement C3dg fragment;Complement C3g fragment;Complement C3d fragment;Complement C3f fragment;Complement C3c alpha chain fragment 2	C3		1	18	11	11	6	1	16	9	9	6	7	3	5	2	2	3	2	6	0	3	1	10	3	3	1	1	0	1	1	1	1	0	3	0	3	1	10	3	3	1	1	0
P01033	P01033	15	15	15	Metalloproteinase inhibitor 1	TIMP1		1	15	15	15	5	9	9	10	10	11	9	13	14	9	12	13	12	11	9	5	9	9	10	10	11	9	13	14	9	12	13	12	11	9	5	9	9	10	10	11	9	13
P01034	P01034	10	10	10	Cystatin-C	CST3		1	10	10	10	5	9	9	8	7	9	8	10	10	10	9	9	9	10	10	5	9	9	8	7	9	8	10	10	10	9	9	9	10	10	5	9	9	8	7	9	8	10
P01130	P01130	14	14	14	Low-density lipoprotein receptor	LDLR		1	14	14	14	7	10	5	5	2	3	7	12	11	5	6	11	12	10	6	7	10	5	5	2	3	7	12	11	5	6	11	12	10	6	7	10	5	5	2	3	7	12
P01135	P01135	1	1	1	Protransforming growth factor alpha;Transforming growth factor alpha	TGFA		1	1	1	1	0	0	0	0	0	0	0	0	0	0	0	0	0	1	1	0	0	0	0	0	0	0	0	0	0	0	0	0	1	1	0	0	0	0	0	0	0	0
P01137	P01137	11	11	10	Transforming growth factor beta-1;Latency-associated peptide	TGFB1		1	11	11	10	0	7	2	1	1	0	1	4	6	8	9	3	0	11	7	0	7	2	1	1	0	1	4	6	8	9	3	0	11	7	0	7	2	1	1	0	1	4
P01344	P01344	4	4	4	Insulin-like growth factor II;Insulin-like growth factor II;Insulin-like growth factor II Ala-25 Del;Preptin	IGF2		1	4	4	4	0	3	4	3	2	3	2	3	3	3	4	1	1	3	3	0	3	4	3	2	3	2	3	3	3	4	1	1	3	3	0	3	4	3	2	3	2	3
P02452;CON__Q862S4	P02452	98;4	98;4	95;4	Collagen alpha-1(I) chain	COL1A1		2	98	98	95	3	76	85	86	82	78	84	5	5	11	9	7	9	4	12	3	76	85	86	82	78	84	5	5	11	9	7	9	4	12	2	73	82	83	79	75	81	5
P02461	P02461	77	77	55	Collagen alpha-1(III) chain	COL3A1		1	77	77	55	1	70	63	55	59	58	70	6	8	10	4	5	5	4	2	1	70	63	55	59	58	70	6	8	10	4	5	5	4	2	1	50	45	40	41	41	49	5
P02462	P02462	18	18	16	Collagen alpha-1(IV) chain;Arresten	COL4A1		1	18	18	16	0	11	16	16	17	16	18	1	6	2	2	2	0	2	0	0	11	16	16	17	16	18	1	6	2	2	2	0	2	0	0	9	14	14	15	14	16	0
P02511	P02511	7	7	7	Alpha-crystallin B chain	CRYAB		1	7	7	7	2	0	5	5	4	0	7	0	1	0	0	1	0	1	0	2	0	5	5	4	0	7	0	1	0	0	1	0	1	0	2	0	5	5	4	0	7	0
P02545	P02545	58	58	56	Prelamin-A/C;Lamin-A/C	LMNA		1	58	58	56	29	48	36	33	32	19	37	43	49	46	43	54	51	45	45	29	48	36	33	32	19	37	43	49	46	43	54	51	45	45	28	47	36	33	32	19	37	42
P02649	P02649	7	7	6	Apolipoprotein E	APOE		1	7	7	6	0	6	1	0	0	0	0	0	1	0	0	2	1	0	0	0	6	1	0	0	0	0	0	1	0	0	2	1	0	0	0	6	1	0	0	0	0	0
P02654	P02654	3	3	3	Apolipoprotein C-I;Truncated apolipoprotein C-I	APOC1		1	3	3	3	1	1	0	1	0	0	0	2	2	0	0	1	0	1	0	1	1	0	1	0	0	0	2	2	0	0	1	0	1	0	1	1	0	1	0	0	0	2
P02751	P02751	127	127	127	Fibronectin;Anastellin;Ugl-Y1;Ugl-Y2;Ugl-Y3	FN1		1	127	127	127	3	117	119	112	109	102	113	8	15	34	27	11	9	58	35	3	117	119	112	109	102	113	8	15	34	27	11	9	58	35	3	117	119	112	109	102	113	8
P02753	P02753	3	3	3	Retinol-binding protein 4;Plasma retinol-binding protein(1-182);Plasma retinol-binding protein(1-181);Plasma retinol-binding protein(1-179);Plasma retinol-binding protein(1-176)	RBP4		1	3	3	3	2	0	2	2	2	2	3	1	1	0	0	2	2	2	1	2	0	2	2	2	2	3	1	1	0	0	2	2	2	1	2	0	2	2	2	2	3	1
P02786	P02786	16	16	16	Transferrin receptor protein 1;Transferrin receptor protein 1, serum form	TFRC		1	16	16	16	7	8	1	1	1	3	0	14	13	11	8	15	16	5	7	7	8	1	1	1	3	0	14	13	11	8	15	16	5	7	7	8	1	1	1	3	0	14
P02795;P80297;P13640;CON__P67983;Q8N339;P04732;P80294;P04731	P02795;P80297;P13640;CON__P67983;Q8N339;P04732	4;3;3;2;2;2;1;1	4;3;3;2;2;2;1;1	4;3;3;2;2;2;1;1	Metallothionein-2;Metallothionein-1X;Metallothionein-1G;Metallothionein-1M;Metallothionein-1E	MT2A;MT1X;MT1G;MT1M;MT1E	;;;;;	8	4	4	4	1	4	2	2	3	2	3	3	3	3	3	3	4	3	3	1	4	2	2	3	2	3	3	3	3	3	3	4	3	3	1	4	2	2	3	2	3	3
P03950	P03950	6	6	6	Angiogenin	ANG		1	6	6	6	3	3	4	2	3	3	3	3	5	5	5	3	1	5	4	3	3	4	2	3	3	3	3	5	5	5	3	1	5	4	3	3	4	2	3	3	3	3
P03956	P03956	23	23	23	Interstitial collagenase;22 kDa interstitial collagenase;27 kDa interstitial collagenase	MMP1		1	23	23	23	2	16	16	10	14	12	1	21	6	2	1	2	23	2	0	2	16	16	10	14	12	1	21	6	2	1	2	23	2	0	2	16	16	10	14	12	1	21
P03973	P03973	6	6	6	Antileukoproteinase	SLPI		1	6	6	6	6	1	0	1	0	0	0	2	1	2	2	0	0	3	1	6	1	0	1	0	0	0	2	1	2	2	0	0	3	1	6	1	0	1	0	0	0	2
P04040	P04040	8	8	8	Catalase	CAT		1	8	8	8	3	0	0	0	0	0	0	2	5	4	7	1	2	8	6	3	0	0	0	0	0	0	2	5	4	7	1	2	8	6	3	0	0	0	0	0	0	2
P04062	P04062	19	19	19	Glucosylceramidase	GBA		1	19	19	19	4	3	13	10	7	12	9	14	18	4	5	15	5	6	7	4	3	13	10	7	12	9	14	18	4	5	15	5	6	7	4	3	13	10	7	12	9	14
P04066	P04066	7	7	7	Tissue alpha-L-fucosidase	FUCA1		1	7	7	7	2	3	5	2	3	4	4	3	5	6	5	1	2	3	5	2	3	5	2	3	4	4	3	5	6	5	1	2	3	5	2	3	5	2	3	4	4	3
P04075	P04075	43	43	38	Fructose-bisphosphate aldolase A	ALDOA		1	43	43	38	21	35	32	31	31	24	30	30	35	37	40	36	37	37	38	21	35	32	31	31	24	30	30	35	37	40	36	37	37	38	19	31	29	30	28	22	28	28
P04080	P04080	4	4	4	Cystatin-B	CSTB		1	4	4	4	3	3	1	1	1	0	1	4	4	2	2	4	4	3	2	3	3	1	1	1	0	1	4	4	2	2	4	4	3	2	3	3	1	1	1	0	1	4
P04083	P04083	23	23	23	Annexin A1	ANXA1		1	23	23	23	8	20	14	17	17	18	17	15	21	17	21	21	22	21	19	8	20	14	17	17	18	17	15	21	17	21	21	22	21	19	8	20	14	17	17	18	17	15
P04085	P04085	4	4	4	Platelet-derived growth factor subunit A	PDGFA		1	4	4	4	1	0	2	1	2	0	2	2	3	0	3	2	1	4	0	1	0	2	1	2	0	2	2	3	0	3	2	1	4	0	1	0	2	1	2	0	2	2
P04114	P04114	2	2	2	Apolipoprotein B-100;Apolipoprotein B-48	APOB		1	2	2	2	1	1	0	0	0	0	0	0	0	0	0	0	0	1	0	1	1	0	0	0	0	0	0	0	0	0	0	0	1	0	1	1	0	0	0	0	0	0
P04155	P04155	1	1	1	Trefoil factor 1	TFF1		1	1	1	1	1	0	0	0	0	0	0	0	0	0	0	0	0	0	0	1	0	0	0	0	0	0	0	0	0	0	0	0	0	0	1	0	0	0	0	0	0	0
P04156	P04156	9	9	9	Major prion protein	PRNP		1	9	9	9	4	6	4	3	3	3	3	4	8	5	5	5	5	8	5	4	6	4	3	3	3	3	4	8	5	5	5	5	8	5	4	6	4	3	3	3	3	4
P04181	P04181	2	2	2	Ornithine aminotransferase, mitochondrial;Ornithine aminotransferase, hepatic form;Ornithine aminotransferase, renal form	OAT		1	2	2	2	0	0	1	0	0	0	1	2	2	0	0	2	1	1	1	0	0	1	0	0	0	1	2	2	0	0	2	1	1	1	0	0	1	0	0	0	1	2
P04216	P04216	3	3	3	Thy-1 membrane glycoprotein	THY1		1	3	3	3	0	2	3	1	2	2	3	0	0	0	0	0	0	0	0	0	2	3	1	2	2	3	0	0	0	0	0	0	0	0	0	2	3	1	2	2	3	0
P04350	P04350	23	2	1	Tubulin beta-4A chain	TUBB4A		1	23	2	1	5	13	15	17	13	6	14	19	19	17	17	20	20	20	18	0	1	1	1	0	0	0	0	1	0	0	1	1	2	1	0	0	0	0	0	0	0	0
P04406;O14556	P04406	33;1	33;1	33;1	Glyceraldehyde-3-phosphate dehydrogenase	GAPDH		2	33	33	33	9	19	15	22	15	13	18	23	29	30	32	30	29	32	30	9	19	15	22	15	13	18	23	29	30	32	30	29	32	30	9	19	15	22	15	13	18	23
P04424	P04424	11	11	11	Argininosuccinate lyase	ASL		1	11	11	11	4	5	3	1	4	0	4	6	8	8	9	10	8	8	7	4	5	3	1	4	0	4	6	8	8	9	10	8	8	7	4	5	3	1	4	0	4	6
P04632	P04632	3	3	3	Calpain small subunit 1	CAPNS1		1	3	3	3	0	1	1	0	1	1	0	3	2	2	2	3	2	2	2	0	1	1	0	1	1	0	3	2	2	2	3	2	2	2	0	1	1	0	1	1	0	3
P04733	P04733	2	2	2	Metallothionein-1F	MT1F		1	2	2	2	0	2	0	0	0	1	1	1	2	1	2	1	2	1	2	0	2	0	0	0	1	1	1	2	1	2	1	2	1	2	0	2	0	0	0	1	1	1
P04792	P04792	22	22	22	Heat shock protein beta-1	HSPB1		1	22	22	22	8	10	14	17	13	7	17	12	17	13	12	17	17	16	13	8	10	14	17	13	7	17	12	17	13	12	17	17	16	13	8	10	14	17	13	7	17	12
P04844	P04844	1	1	1	Dolichyl-diphosphooligosaccharide--protein glycosyltransferase subunit 2	RPN2		1	1	1	1	0	0	1	0	0	0	0	0	1	1	0	0	0	1	0	0	0	1	0	0	0	0	0	1	1	0	0	0	1	0	0	0	1	0	0	0	0	0
Q93077;Q7L7L0;P04908;Q96QV6;P16104	Q93077;Q7L7L0;P04908;Q96QV6;P16104	7;7;7;4;4	2;2;2;0;0	2;2;2;0;0	Histone H2A type 1-C;Histone H2A type 3;Histone H2A type 1-B/E;Histone H2A type 1-A;Histone H2AX	HIST1H2AC;HIST3H2A;HIST1H2AB;HIST1H2AA;H2AFX	;;;;	5	7	2	2	3	4	3	3	2	2	3	5	7	7	7	5	5	7	7	0	1	0	0	0	0	0	1	2	2	2	1	1	2	2	0	1	0	0	0	0	0	1
P05023;P13637;P50993;Q13733;P54707	P05023	5;2;1;1;1	5;2;1;1;1	5;2;1;1;1	Sodium/potassium-transporting ATPase subunit alpha-1	ATP1A1		5	5	5	5	2	1	0	0	0	0	0	0	1	3	3	0	0	4	4	2	1	0	0	0	0	0	0	1	3	3	0	0	4	4	2	1	0	0	0	0	0	0
P05026	P05026	3	3	3	Sodium/potassium-transporting ATPase subunit beta-1	ATP1B1		1	3	3	3	0	0	0	0	0	0	0	0	0	3	2	0	0	1	3	0	0	0	0	0	0	0	0	0	3	2	0	0	1	3	0	0	0	0	0	0	0	0
P05067	P05067	37	37	36	Amyloid beta A4 protein;N-APP;Soluble APP-alpha;Soluble APP-beta;C99;Beta-amyloid protein 42;Beta-amyloid protein 40;C83;P3(42);P3(40);C80;Gamma-secretase C-terminal fragment 59;Gamma-secretase C-terminal fragment 57;Gamma-secretase C-terminal fragment 50;C31	APP		1	37	37	36	18	25	14	14	12	6	17	28	33	25	29	33	26	31	27	18	25	14	14	12	6	17	28	33	25	29	33	26	31	27	17	24	14	14	12	6	16	27
P05120	P05120	10	10	10	Plasminogen activator inhibitor 2	SERPINB2		1	10	10	10	0	0	2	3	5	3	10	0	0	0	0	0	0	0	0	0	0	2	3	5	3	10	0	0	0	0	0	0	0	0	0	0	2	3	5	3	10	0
P05121	P05121	22	22	22	Plasminogen activator inhibitor 1	SERPINE1		1	22	22	22	1	20	20	19	22	18	19	18	15	7	6	14	13	8	7	1	20	20	19	22	18	19	18	15	7	6	14	13	8	7	1	20	20	19	22	18	19	18
P12236;P12235;P05141;Q9H0C2	P12236;P12235;P05141;Q9H0C2	1;1;1;1	1;1;1;1	1;1;1;1	ADP/ATP translocase 3;ADP/ATP translocase 3, N-terminally processed;ADP/ATP translocase 1;ADP/ATP translocase 2;ADP/ATP translocase 2, N-terminally processed;ADP/ATP translocase 4;ADP/ATP translocase 4, N-terminally processed	SLC25A6;SLC25A4;SLC25A5;SLC25A31	;;;	4	1	1	1	0	0	0	0	0	0	0	0	0	0	0	1	1	0	1	0	0	0	0	0	0	0	0	0	0	0	1	1	0	1	0	0	0	0	0	0	0	0
P05154	P05154	6	6	6	Plasma serine protease inhibitor	SERPINA5		1	6	6	6	0	1	0	0	0	0	0	0	4	1	4	1	1	6	3	0	1	0	0	0	0	0	0	4	1	4	1	1	6	3	0	1	0	0	0	0	0	0
P05155	P05155	14	14	13	Plasma protease C1 inhibitor	SERPING1		1	14	14	13	0	9	6	8	8	10	11	0	7	4	5	0	0	8	4	0	9	6	8	8	10	11	0	7	4	5	0	0	8	4	0	8	6	8	8	9	11	0
P05156	P05156	5	4	4	Complement factor I;Complement factor I heavy chain;Complement factor I light chain	CFI		1	5	4	4	5	1	1	1	1	1	1	1	1	1	0	0	1	0	0	4	0	0	0	0	0	0	0	0	1	0	0	0	0	0	4	0	0	0	0	0	0	0
P05161	P05161	4	4	4	Ubiquitin-like protein ISG15	ISG15		1	4	4	4	2	3	2	2	4	0	0	2	3	2	2	3	2	2	3	2	3	2	2	4	0	0	2	3	2	2	3	2	2	3	2	3	2	2	4	0	0	2
P05198	P05198	25	25	25	Eukaryotic translation initiation factor 2 subunit 1	EIF2S1		1	25	25	25	4	13	4	4	1	0	4	19	16	17	17	25	23	15	18	4	13	4	4	1	0	4	19	16	17	17	25	23	15	18	4	13	4	4	1	0	4	19
P05204	P05204	3	3	2	Non-histone chromosomal protein HMG-17	HMGN2		1	3	3	2	0	1	1	1	1	0	1	1	2	1	2	2	2	2	2	0	1	1	1	1	0	1	1	2	1	2	2	2	2	2	0	0	0	0	0	0	0	0
P05231	P05231	7	7	7	Interleukin-6	IL6		1	7	7	7	0	0	6	6	5	3	6	0	1	0	1	1	1	0	0	0	0	6	6	5	3	6	0	1	0	1	1	1	0	0	0	0	6	6	5	3	6	0
P05305	P05305	1	1	1	Endothelin-1;Endothelin-1;Big endothelin-1	EDN1		1	1	1	1	1	0	0	0	0	0	0	0	0	0	0	0	0	0	0	1	0	0	0	0	0	0	0	0	0	0	0	0	0	0	1	0	0	0	0	0	0	0
P05362	P05362	4	4	4	Intercellular adhesion molecule 1	ICAM1		1	4	4	4	1	3	4	2	4	3	4	0	1	3	0	0	1	3	4	1	3	4	2	4	3	4	0	1	3	0	0	1	3	4	1	3	4	2	4	3	4	0
P05386	P05386	3	2	2	60S acidic ribosomal protein P1	RPLP1		1	3	2	2	1	3	2	1	1	0	2	2	3	3	3	3	3	3	3	1	2	2	1	1	0	2	1	2	2	2	2	2	2	2	1	2	2	1	1	0	2	1
P05387	P05387	12	12	11	60S acidic ribosomal protein P2	RPLP2		1	12	12	11	3	7	4	2	4	0	6	10	9	8	10	10	8	11	10	3	7	4	2	4	0	6	10	9	8	10	10	8	11	10	3	6	4	2	4	0	6	9
P05388;Q8NHW5	P05388;Q8NHW5	16;9	16;9	16;9	60S acidic ribosomal protein P0;60S acidic ribosomal protein P0-like	RPLP0;RPLP0P6	;	2	16	16	16	4	12	8	5	3	0	8	13	15	14	14	15	14	13	15	4	12	8	5	3	0	8	13	15	14	14	15	14	13	15	4	12	8	5	3	0	8	13
P05413	P05413	4	4	4	Fatty acid-binding protein, heart	FABP3		1	4	4	4	2	2	1	3	4	2	4	0	0	0	1	1	0	0	0	2	2	1	3	4	2	4	0	0	0	1	1	0	0	0	2	2	1	3	4	2	4	0
P05452	P05452	11	11	8	Tetranectin	CLEC3B		1	11	11	8	3	4	5	3	3	6	11	1	2	1	0	2	1	1	0	3	4	5	3	3	6	11	1	2	1	0	2	1	1	0	0	2	2	0	0	3	8	0
P05455	P05455	33	33	33	Lupus La protein	SSB		1	33	33	33	4	23	1	0	0	0	1	26	30	28	28	30	28	23	23	4	23	1	0	0	0	1	26	30	28	28	30	28	23	23	4	23	1	0	0	0	1	26
P05534;P30447	P05534;P30447	24;20	24;20	7;4	HLA class I histocompatibility antigen, A-24 alpha chain;HLA class I histocompatibility antigen, A-23 alpha chain	HLA-A	;	2	24	24	7	7	9	10	6	0	2	4	21	22	10	9	17	16	10	9	7	9	10	6	0	2	4	21	22	10	9	17	16	10	9	0	3	2	0	0	0	0	6
P05556	P05556	15	15	15	Integrin beta-1	ITGB1		1	15	15	15	4	6	7	10	8	6	10	4	13	10	10	7	5	13	9	4	6	7	10	8	6	10	4	13	10	10	7	5	13	9	4	6	7	10	8	6	10	4
P05783;CON__H-INV:HIT000015463	P05783	27;3	26;3	17;3	Keratin, type I cytoskeletal 18	KRT18		2	27	26	17	7	8	6	16	16	7	3	21	23	18	19	23	23	24	19	7	8	6	16	16	7	3	20	22	17	18	22	22	23	19	5	4	4	10	11	4	2	14
P05976;P08590	P05976;P08590	2;2	2;2	2;2	Myosin light chain 1/3, skeletal muscle isoform;Myosin light chain 3	MYL1;MYL3	;	2	2	2	2	1	2	2	2	2	1	2	1	2	1	1	2	2	1	2	1	2	2	2	2	1	2	1	2	1	1	2	2	1	2	1	2	2	2	2	1	2	1
P05997	P05997	58	58	57	Collagen alpha-2(V) chain	COL5A2		1	58	58	57	8	48	52	45	45	43	53	31	25	2	3	23	16	4	1	8	48	52	45	45	43	53	31	25	2	3	23	16	4	1	7	47	51	44	44	42	52	30
P06132	P06132	10	10	10	Uroporphyrinogen decarboxylase	UROD		1	10	10	10	1	8	2	2	2	0	0	8	6	8	9	7	9	7	10	1	8	2	2	2	0	0	8	6	8	9	7	9	7	10	1	8	2	2	2	0	0	8
P06280	P06280	13	13	13	Alpha-galactosidase A	GLA		1	13	13	13	2	6	3	0	1	0	2	7	11	3	6	11	7	2	1	2	6	3	0	1	0	2	7	11	3	6	11	7	2	1	2	6	3	0	1	0	2	7
P06396	P06396	50	50	24	Gelsolin	GSN		1	50	50	24	31	32	32	31	35	33	35	35	46	30	37	46	20	40	28	31	32	32	31	35	33	35	35	46	30	37	46	20	40	28	11	16	17	17	17	16	18	16
P06454	P06454	5	5	5	Prothymosin alpha;Prothymosin alpha, N-terminally processed;Thymosin alpha-1	PTMA		1	5	5	5	2	2	0	0	0	0	0	4	1	2	2	3	5	1	2	2	2	0	0	0	0	0	4	1	2	2	3	5	1	2	2	2	0	0	0	0	0	4
P06576	P06576	15	15	15	ATP synthase subunit beta, mitochondrial	ATP5B		1	15	15	15	3	12	12	11	11	4	8	8	12	10	10	14	14	12	14	3	12	12	11	11	4	8	8	12	10	10	14	14	12	14	3	12	12	11	11	4	8	8
P06703	P06703	1	1	1	Protein S100-A6	S100A6		1	1	1	1	0	1	0	0	0	0	0	1	0	1	0	0	1	0	1	0	1	0	0	0	0	0	1	0	1	0	0	1	0	1	0	1	0	0	0	0	0	1
P06730;A6NMX2	P06730	5;1	5;1	5;1	Eukaryotic translation initiation factor 4E	EIF4E		2	5	5	5	0	2	2	2	1	0	0	5	3	4	4	4	4	4	4	0	2	2	2	1	0	0	5	3	4	4	4	4	4	4	0	2	2	2	1	0	0	5
P06733	P06733	45	45	41	Alpha-enolase	ENO1		1	45	45	41	19	39	30	35	27	23	36	31	40	42	44	36	37	42	39	19	39	30	35	27	23	36	31	40	42	44	36	37	42	39	19	35	26	31	23	20	32	27
P06737	P06737	48	38	37	Glycogen phosphorylase, liver form	PYGL		1	48	38	37	4	15	17	20	12	2	16	30	41	39	42	38	42	36	40	1	11	13	17	9	1	12	22	32	31	34	28	33	27	32	1	10	13	16	9	1	12	22
P06744;Q8N196	P06744	34;1	34;1	28;1	Glucose-6-phosphate isomerase	GPI		2	34	34	28	10	24	23	29	24	22	26	26	25	30	28	32	29	30	30	10	24	23	29	24	22	26	26	25	30	28	32	29	30	30	8	18	17	23	18	16	20	20
P06748	P06748	19	19	19	Nucleophosmin	NPM1		1	19	19	19	1	2	4	2	3	1	1	13	12	13	18	16	13	16	15	1	2	4	2	3	1	1	13	12	13	18	16	13	16	15	1	2	4	2	3	1	1	13
P06753	P06753	27	11	11	Tropomyosin alpha-3 chain	TPM3		1	27	11	11	4	12	17	20	19	7	20	11	14	16	17	16	15	17	15	4	7	8	9	7	3	8	7	7	7	8	8	8	8	7	4	7	8	9	7	3	8	7
P06756	P06756	5	5	5	Integrin alpha-V;Integrin alpha-V heavy chain;Integrin alpha-V light chain	ITGAV		1	5	5	5	1	2	4	2	2	1	4	1	2	1	1	0	0	2	2	1	2	4	2	2	1	4	1	2	1	1	0	0	2	2	1	2	4	2	2	1	4	1
P06865	P06865	19	19	19	Beta-hexosaminidase subunit alpha	HEXA		1	19	19	19	10	10	17	14	13	13	15	11	17	9	7	10	11	6	8	10	10	17	14	13	13	15	11	17	9	7	10	11	6	8	10	10	17	14	13	13	15	11
P07093	P07093	30	30	30	Glia-derived nexin	SERPINE2		1	30	30	30	13	18	23	29	25	20	21	1	16	20	21	5	2	27	20	13	18	23	29	25	20	21	1	16	20	21	5	2	27	20	13	18	23	29	25	20	21	1
P07108	P07108	8	8	8	Acyl-CoA-binding protein	DBI		1	8	8	8	5	4	5	1	5	2	3	8	8	8	8	8	8	6	7	5	4	5	1	5	2	3	8	8	8	8	8	8	6	7	5	4	5	1	5	2	3	8
P07195;P07864	P07195	24;1	22;0	22;0	L-lactate dehydrogenase B chain	LDHB		2	24	22	22	3	19	19	20	19	14	18	3	23	23	24	8	4	24	24	2	18	18	18	18	13	17	2	21	21	22	6	2	22	22	2	18	18	18	18	13	17	2
P07203	P07203	1	1	1	Glutathione peroxidase 1	GPX1		1	1	1	1	0	0	0	1	0	0	0	0	0	1	1	0	1	1	1	0	0	0	1	0	0	0	0	0	1	1	0	1	1	1	0	0	0	1	0	0	0	0
P07204	P07204	1	1	1	Thrombomodulin	THBD		1	1	1	1	1	0	0	0	0	0	0	0	0	0	0	0	0	0	0	1	0	0	0	0	0	0	0	0	0	0	0	0	0	0	1	0	0	0	0	0	0	0
P07225	P07225	20	20	19	Vitamin K-dependent protein S	PROS1		1	20	20	19	9	11	15	12	12	9	16	10	17	13	15	12	8	18	12	9	11	15	12	12	9	16	10	17	13	15	12	8	18	12	9	11	14	11	11	8	15	9
P07237	P07237	33	33	33	Protein disulfide-isomerase	P4HB		1	33	33	33	13	23	22	23	22	15	25	26	27	29	27	25	27	25	29	13	23	22	23	22	15	25	26	27	29	27	25	27	25	29	13	23	22	23	22	15	25	26
P07305	P07305	5	5	5	Histone H1.0;Histone H1.0, N-terminally processed	H1F0		1	5	5	5	2	2	0	0	0	1	0	1	4	4	4	3	2	4	5	2	2	0	0	0	1	0	1	4	4	4	3	2	4	5	2	2	0	0	0	1	0	1
P07311	P07311	7	7	7	Acylphosphatase-1	ACYP1		1	7	7	7	1	3	1	0	0	0	0	4	6	5	6	4	5	3	5	1	3	1	0	0	0	0	4	6	5	6	4	5	3	5	1	3	1	0	0	0	0	4
P07339	P07339	21	21	21	Cathepsin D;Cathepsin D light chain;Cathepsin D heavy chain	CTSD		1	21	21	21	13	14	17	17	18	17	20	16	18	13	16	16	17	15	14	13	14	17	17	18	17	20	16	18	13	16	16	17	15	14	13	14	17	17	18	17	20	16
P07355;A6NMY6	P07355;A6NMY6	32;23	32;23	32;23	Annexin A2;Putative annexin A2-like protein	ANXA2;ANXA2P2	;	2	32	32	32	18	24	19	21	21	26	27	9	19	21	22	17	15	28	24	18	24	19	21	21	26	27	9	19	21	22	17	15	28	24	18	24	19	21	21	26	27	9
P07384	P07384	19	19	19	Calpain-1 catalytic subunit	CAPN1		1	19	19	19	5	8	1	1	2	2	4	14	14	16	15	15	10	17	15	5	8	1	1	2	2	4	14	14	16	15	15	10	17	15	5	8	1	1	2	2	4	14
P07437;A6NNZ2;CON__ENSEMBL:ENSBTAP00000025008;Q9H4B7	P07437	26;8;5;5	6;0;0;0	5;0;0;0	Tubulin beta chain	TUBB		4	26	6	5	6	15	18	21	16	10	21	23	22	23	22	24	24	23	22	1	4	5	6	5	3	6	5	5	6	6	6	6	6	5	1	3	4	5	4	2	5	4
P07585	P07585	21	21	20	Decorin	DCN		1	21	21	20	2	17	18	18	15	15	20	1	2	2	1	4	2	4	1	2	17	18	18	15	15	20	1	2	2	1	4	2	4	1	2	16	17	18	15	15	19	1
P07602	P07602	28	28	28	Prosaposin;Saposin-A;Saposin-B-Val;Saposin-B;Saposin-C;Saposin-D	PSAP		1	28	28	28	21	23	23	22	22	17	24	23	25	19	26	24	22	26	18	21	23	23	22	22	17	24	23	25	19	26	24	22	26	18	21	23	23	22	22	17	24	23
P07686	P07686	21	21	21	Beta-hexosaminidase subunit beta;Beta-hexosaminidase subunit beta chain B;Beta-hexosaminidase subunit beta chain A	HEXB		1	21	21	21	11	13	14	10	12	15	14	13	19	9	12	15	16	14	11	11	13	14	10	12	15	14	13	19	9	12	15	16	14	11	11	13	14	10	12	15	14	13
P07711	P07711	10	10	10	Cathepsin L1;Cathepsin L1 heavy chain;Cathepsin L1 light chain	CTSL		1	10	10	10	4	7	7	3	3	4	5	8	10	4	4	6	9	5	2	4	7	7	3	3	4	5	8	10	4	4	6	9	5	2	4	7	7	3	3	4	5	8
P07737;CON__P02584	P07737	21;8	21;8	21;8	Profilin-1	PFN1		2	21	21	21	8	18	12	19	14	12	13	15	17	21	20	20	19	21	20	8	18	12	19	14	12	13	15	17	21	20	20	19	21	20	8	18	12	19	14	12	13	15
P07741	P07741	7	7	7	Adenine phosphoribosyltransferase	APRT		1	7	7	7	2	2	1	1	0	0	1	4	6	2	2	6	5	2	2	2	2	1	1	0	0	1	4	6	2	2	6	5	2	2	2	2	1	1	0	0	1	4
P07814	P07814	55	55	55	Bifunctional glutamate/proline--tRNA ligase;Glutamate--tRNA ligase;Proline--tRNA ligase	EPRS		1	55	55	55	7	28	18	23	21	4	19	42	37	43	40	47	49	40	45	7	28	18	23	21	4	19	42	37	43	40	47	49	40	45	7	28	18	23	21	4	19	42
P07858	P07858	20	20	20	Cathepsin B;Cathepsin B light chain;Cathepsin B heavy chain	CTSB		1	20	20	20	12	14	17	10	9	12	11	12	19	9	11	7	9	12	9	12	14	17	10	9	12	11	12	19	9	11	7	9	12	9	12	14	17	10	9	12	11	12
P07900;Q14568	P07900	73;10	73;10	50;4	Heat shock protein HSP 90-alpha	HSP90AA1		2	73	73	50	14	43	20	11	14	1	25	58	52	62	58	62	64	68	60	14	43	20	11	14	1	25	58	52	62	58	62	64	68	60	6	24	11	4	7	0	15	37
P07910;O60812;B2RXH8;P0DMR1;B7ZW38;Q86SE5	P07910;O60812;B2RXH8	20;10;10;9;9;1	20;10;10;9;9;1	20;10;10;9;9;1	Heterogeneous nuclear ribonucleoproteins C1/C2;Heterogeneous nuclear ribonucleoprotein C-like 1;Heterogeneous nuclear ribonucleoprotein C-like 2	HNRNPC;HNRNPCL1;HNRNPCL2	;;	6	20	20	20	3	12	6	3	3	3	4	14	15	16	16	16	17	19	17	3	12	6	3	3	3	4	14	15	16	16	16	17	19	17	3	12	6	3	3	3	4	14
P07919	P07919	1	1	1	Cytochrome b-c1 complex subunit 6, mitochondrial	UQCRH		1	1	1	1	0	0	0	0	0	0	0	1	1	1	1	1	1	1	1	0	0	0	0	0	0	0	1	1	1	1	1	1	1	1	0	0	0	0	0	0	0	1
P07942	P07942	60	60	60	Laminin subunit beta-1	LAMB1		1	60	60	60	22	53	46	44	45	46	44	3	22	27	27	13	2	40	23	22	53	46	44	45	46	44	3	22	27	27	13	2	40	23	22	53	46	44	45	46	44	3
P07951	P07951	31	15	3	Tropomyosin beta chain	TPM2		1	31	15	3	2	13	19	28	23	14	26	12	13	14	16	19	18	16	15	2	3	9	15	11	5	13	3	3	2	3	8	6	5	4	1	0	0	3	0	0	2	0
P07954	P07954	12	12	12	Fumarate hydratase, mitochondrial	FH		1	12	12	12	1	10	6	3	7	0	7	8	10	7	5	11	11	7	9	1	10	6	3	7	0	7	8	10	7	5	11	11	7	9	1	10	6	3	7	0	7	8
P07996	P07996	70	70	20	Thrombospondin-1	THBS1		1	70	70	20	35	37	59	60	62	52	57	5	12	19	14	5	2	41	22	35	37	59	60	62	52	57	5	12	19	14	5	2	41	22	10	12	16	18	17	15	16	1
P08123	P08123	96	96	96	Collagen alpha-2(I) chain	COL1A2		1	96	96	96	4	82	87	82	75	76	84	38	59	8	8	46	14	10	8	4	82	87	82	75	76	84	38	59	8	8	46	14	10	8	4	82	87	82	75	76	84	38
P08174	P08174	2	2	2	Complement decay-accelerating factor	CD55		1	2	2	2	2	1	1	1	2	1	2	1	1	0	1	0	1	1	1	2	1	1	1	2	1	2	1	1	0	1	0	1	1	1	2	1	1	1	2	1	2	1
P08195	P08195	10	10	10	4F2 cell-surface antigen heavy chain	SLC3A2		1	10	10	10	3	4	2	1	1	2	1	9	10	9	8	9	9	8	9	3	4	2	1	1	2	1	9	10	9	8	9	9	8	9	3	4	2	1	1	2	1	9
P08237	P08237	4	3	3	ATP-dependent 6-phosphofructokinase, muscle type	PFKM		1	4	3	3	0	0	0	0	0	1	0	2	1	1	0	2	1	0	0	0	0	0	0	0	1	0	1	1	0	0	2	1	0	0	0	0	0	0	0	1	0	1
P08238;Q58FF7	P08238	66;22	48;11	41;10	Heat shock protein HSP 90-beta	HSP90AB1		2	66	48	41	18	41	19	14	15	5	22	49	52	56	60	58	55	60	56	11	26	12	9	9	5	14	33	37	42	44	41	38	44	40	8	23	10	7	8	5	13	29
P08243	P08243	9	9	9	Asparagine synthetase [glutamine-hydrolyzing]	ASNS		1	9	9	9	1	3	0	0	0	0	0	6	4	9	4	5	6	5	8	1	3	0	0	0	0	0	6	4	9	4	5	6	5	8	1	3	0	0	0	0	0	6
P08253	P08253	48	48	47	72 kDa type IV collagenase;PEX	MMP2		1	48	48	47	2	41	43	44	43	41	41	0	3	1	3	3	1	3	4	2	41	43	44	43	41	41	0	3	1	3	3	1	3	4	2	41	43	44	43	40	41	0
P08254;P09238	P08254	16;2	16;2	16;2	Stromelysin-1	MMP3		2	16	16	16	0	3	14	1	2	3	1	15	1	1	1	1	11	0	2	0	3	14	1	2	3	1	15	1	1	1	1	11	0	2	0	3	14	1	2	3	1	15
P08294	P08294	4	4	4	Extracellular superoxide dismutase [Cu-Zn]	SOD3		1	4	4	4	0	0	4	4	4	3	4	0	0	1	0	0	0	0	0	0	0	4	4	4	3	4	0	0	1	0	0	0	0	0	0	0	4	4	4	3	4	0
P08397	P08397	5	5	5	Porphobilinogen deaminase	HMBS		1	5	5	5	0	5	0	0	0	0	2	3	4	5	3	3	2	3	5	0	5	0	0	0	0	2	3	4	5	3	3	2	3	5	0	5	0	0	0	0	2	3
P08476	P08476	30	30	30	Inhibin beta A chain	INHBA		1	30	30	30	0	15	26	27	25	24	23	2	2	1	2	0	1	1	0	0	15	26	27	25	24	23	2	2	1	2	0	1	1	0	0	15	26	27	25	24	23	2
P08493	P08493	1	1	1	Matrix Gla protein	MGP		1	1	1	1	1	1	1	1	1	1	1	0	0	0	0	0	0	0	0	1	1	1	1	1	1	1	0	0	0	0	0	0	0	0	1	1	1	1	1	1	1	0
P08571	P08571	7	7	7	Monocyte differentiation antigen CD14;Monocyte differentiation antigen CD14, urinary form;Monocyte differentiation antigen CD14, membrane-bound form	CD14		1	7	7	7	1	0	4	5	5	7	5	3	6	0	1	3	1	1	1	1	0	4	5	5	7	5	3	6	0	1	3	1	1	1	1	0	4	5	5	7	5	3
P08572	P08572	61	61	61	Collagen alpha-2(IV) chain;Canstatin	COL4A2		1	61	61	61	2	40	55	50	52	53	60	7	6	4	4	7	8	1	3	2	40	55	50	52	53	60	7	6	4	4	7	8	1	3	2	40	55	50	52	53	60	7
P08579	P08579	8	8	7	U2 small nuclear ribonucleoprotein B	SNRPB2		1	8	8	7	0	5	1	0	0	0	0	7	3	4	5	5	4	6	5	0	5	1	0	0	0	0	7	3	4	5	5	4	6	5	0	4	0	0	0	0	0	6
P08581	P08581	27	27	27	Hepatocyte growth factor receptor	MET		1	27	27	27	15	2	3	1	0	1	12	3	19	16	19	1	0	24	13	15	2	3	1	0	1	12	3	19	16	19	1	0	24	13	15	2	3	1	0	1	12	3
P08582	P08582	9	9	9	Melanotransferrin	MFI2		1	9	9	9	1	0	0	1	0	0	0	5	5	4	4	5	1	7	4	1	0	0	1	0	0	0	5	5	4	4	5	1	7	4	1	0	0	1	0	0	0	5
P08603;Q02985;Q03591	P08603	45;2;1	45;2;1	45;2;1	Complement factor H	CFH		3	45	45	45	9	39	32	38	35	39	22	27	2	6	2	1	2	1	2	9	39	32	38	35	39	22	27	2	6	2	1	2	1	2	9	39	32	38	35	39	22	27
P08621	P08621	19	19	19	U1 small nuclear ribonucleoprotein 70 kDa	SNRNP70		1	19	19	19	3	6	2	1	2	1	0	14	12	15	15	17	16	12	16	3	6	2	1	2	1	0	14	12	15	15	17	16	12	16	3	6	2	1	2	1	0	14
P08670;P41219;Q16352;P07196;P07197;P12036	P08670	60;5;1;1;1;1	60;5;1;1;1;1	53;3;0;0;0;0	Vimentin	VIM		6	60	60	53	24	49	50	55	50	39	54	44	55	9	7	51	49	16	6	24	49	50	55	50	39	54	44	55	9	7	51	49	16	6	17	43	45	50	45	34	48	38
P08708	P08708	7	7	7	40S ribosomal protein S17	RPS17		1	7	7	7	0	1	1	2	2	0	2	6	6	7	5	7	6	6	5	0	1	1	2	2	0	2	6	6	7	5	7	6	6	5	0	1	1	2	2	0	2	6
P08754	P08754	5	1	1	Guanine nucleotide-binding protein G(k) subunit alpha	GNAI3		1	5	1	1	3	3	2	2	2	0	1	5	4	5	3	3	4	4	5	0	1	0	0	0	0	0	1	1	1	1	1	1	1	1	0	1	0	0	0	0	0	1
P08758	P08758	7	7	7	Annexin A5	ANXA5		1	7	7	7	0	5	4	5	6	5	6	1	1	2	4	1	0	4	4	0	5	4	5	6	5	6	1	1	2	4	1	0	4	4	0	5	4	5	6	5	6	1
P08833	P08833	6	6	6	Insulin-like growth factor-binding protein 1	IGFBP1		1	6	6	6	6	0	1	0	1	0	4	0	0	0	0	2	0	0	0	6	0	1	0	1	0	4	0	0	0	0	2	0	0	0	6	0	1	0	1	0	4	0
P08865	P08865	15	15	15	40S ribosomal protein SA	RPSA		1	15	15	15	3	11	7	5	6	1	6	11	14	15	13	13	13	12	12	3	11	7	5	6	1	6	11	14	15	13	13	13	12	12	3	11	7	5	6	1	6	11
P08949	P08949	2	2	2	Neuromedin-B;Neuromedin-B-32;Neuromedin-B	NMB		1	2	2	2	0	0	0	0	0	0	0	2	2	1	0	1	1	0	0	0	0	0	0	0	0	0	2	2	1	0	1	1	0	0	0	0	0	0	0	0	0	2
P09012	P09012	7	6	6	U1 small nuclear ribonucleoprotein A	SNRPA		1	7	6	6	1	5	3	0	0	0	0	6	7	5	4	4	5	4	5	1	4	2	0	0	0	0	5	6	4	3	3	4	3	4	1	4	2	0	0	0	0	5
P09104	P09104	20	16	15	Gamma-enolase	ENO2		1	20	16	15	1	15	12	12	12	9	15	16	14	16	16	17	16	16	17	1	11	8	8	8	6	11	12	10	12	12	13	12	12	13	1	11	8	7	7	5	10	11
P09110	P09110	3	3	3	3-ketoacyl-CoA thiolase, peroxisomal	ACAA1		1	3	3	3	0	1	0	0	0	0	0	1	2	2	3	1	1	3	3	0	1	0	0	0	0	0	1	2	2	3	1	1	3	3	0	1	0	0	0	0	0	1
P09132	P09132	2	2	2	Signal recognition particle 19 kDa protein	SRP19		1	2	2	2	0	1	0	0	0	0	0	2	1	1	1	2	2	2	1	0	1	0	0	0	0	0	2	1	1	1	2	2	2	1	0	1	0	0	0	0	0	2
P09211	P09211	18	18	18	Glutathione S-transferase P	GSTP1		1	18	18	18	6	13	11	9	10	8	10	12	12	13	15	17	16	12	12	6	13	11	9	10	8	10	12	12	13	15	17	16	12	12	6	13	11	9	10	8	10	12
P09234	P09234	4	4	4	U1 small nuclear ribonucleoprotein C	SNRPC		1	4	4	4	0	2	0	0	0	0	0	2	3	4	2	4	3	3	4	0	2	0	0	0	0	0	2	3	4	2	4	3	3	4	0	2	0	0	0	0	0	2
P09237	P09237	4	3	3	Matrilysin	MMP7		1	4	3	3	3	0	0	0	0	1	0	0	0	0	0	0	0	0	0	3	0	0	0	0	0	0	0	0	0	0	0	0	0	0	3	0	0	0	0	0	0	0
P09327	P09327	6	6	6	Villin-1	VIL1		1	6	6	6	6	0	0	0	0	0	0	0	0	0	1	1	0	0	0	6	0	0	0	0	0	0	0	0	0	1	1	0	0	0	6	0	0	0	0	0	0	0
P09341	P09341	6	6	5	Growth-regulated alpha protein;GRO-alpha(4-73);GRO-alpha(5-73);GRO-alpha(6-73)	CXCL1		1	6	6	5	3	3	0	1	0	0	0	6	6	0	2	6	6	6	0	3	3	0	1	0	0	0	6	6	0	2	6	6	6	0	3	2	0	1	0	0	0	5
P09382	P09382	13	13	13	Galectin-1	LGALS1		1	13	13	13	5	11	8	9	7	6	12	8	11	9	12	12	12	11	10	5	11	8	9	7	6	12	8	11	9	12	12	12	11	10	5	11	8	9	7	6	12	8
P09417	P09417	9	9	9	Dihydropteridine reductase	QDPR		1	9	9	9	1	3	1	1	0	0	1	6	7	6	7	8	5	6	6	1	3	1	1	0	0	1	6	7	6	7	8	5	6	6	1	3	1	1	0	0	1	6
P09429;B2RPK0	P09429;B2RPK0	24;12	24;12	17;6	High mobility group protein B1;Putative high mobility group protein B1-like 1	HMGB1;HMGB1P1	;	2	24	24	17	2	13	3	1	0	1	0	19	17	19	19	16	18	20	20	2	13	3	1	0	1	0	19	17	19	19	16	18	20	20	2	9	2	1	0	1	0	13
P09455	P09455	6	6	6	Retinol-binding protein 1	RBP1		1	6	6	6	0	4	1	0	0	0	0	0	6	6	6	0	0	6	5	0	4	1	0	0	0	0	0	6	6	6	0	0	6	5	0	4	1	0	0	0	0	0
P09467	P09467	3	3	3	Fructose-1,6-bisphosphatase 1	FBP1		1	3	3	3	3	0	0	0	0	0	0	1	0	0	0	0	0	0	0	3	0	0	0	0	0	0	1	0	0	0	0	0	0	0	3	0	0	0	0	0	0	1
P09486	P09486	20	20	20	SPARC	SPARC		1	20	20	20	3	17	19	19	18	20	17	4	10	7	13	3	7	19	11	3	17	19	19	18	20	17	4	10	7	13	3	7	19	11	3	17	19	19	18	20	17	4
P09493	P09493	33	33	15	Tropomyosin alpha-1 chain	TPM1		1	33	33	15	1	9	22	27	28	14	28	8	9	15	12	9	10	13	10	1	9	22	27	28	14	28	8	9	15	12	9	10	13	10	1	2	10	13	13	6	13	1
P09496	P09496	4	4	4	Clathrin light chain A	CLTA		1	4	4	4	2	1	2	1	3	1	3	1	2	3	3	2	2	3	3	2	1	2	1	3	1	3	1	2	3	3	2	2	3	3	2	1	2	1	3	1	3	1
P09497	P09497	3	3	3	Clathrin light chain B	CLTB		1	3	3	3	0	2	1	1	1	0	2	1	1	1	1	3	3	1	1	0	2	1	1	1	0	2	1	1	1	1	3	3	1	1	0	2	1	1	1	0	2	1
P09543	P09543	3	3	3	2,3-cyclic-nucleotide 3-phosphodiesterase	CNP		1	3	3	3	0	1	1	2	1	0	0	2	2	2	1	3	2	1	2	0	1	1	2	1	0	0	2	2	2	1	3	2	1	2	0	1	1	2	1	0	0	2
P09601	P09601	1	1	1	Heme oxygenase 1	HMOX1		1	1	1	1	0	1	1	0	1	0	0	1	0	0	0	0	0	0	0	0	1	1	0	1	0	0	1	0	0	0	0	0	0	0	0	1	1	0	1	0	0	1
P09603	P09603	11	11	11	Macrophage colony-stimulating factor 1;Processed macrophage colony-stimulating factor 1	CSF1		1	11	11	11	3	9	9	9	6	8	10	7	10	0	4	9	6	6	0	3	9	9	9	6	8	10	7	10	0	4	9	6	6	0	3	9	9	9	6	8	10	7
P09619	P09619	4	4	4	Platelet-derived growth factor receptor beta	PDGFRB		1	4	4	4	0	3	3	4	3	4	4	0	0	0	0	0	0	0	0	0	3	3	4	3	4	4	0	0	0	0	0	0	0	0	0	3	3	4	3	4	4	0
P09622	P09622	7	7	7	Dihydrolipoyl dehydrogenase, mitochondrial	DLD		1	7	7	7	1	2	3	1	2	1	1	5	1	6	5	6	4	2	6	1	2	3	1	2	1	1	5	1	6	5	6	4	2	6	1	2	3	1	2	1	1	5
P09651;Q32P51	P09651;Q32P51	29;17	29;17	28;16	Heterogeneous nuclear ribonucleoprotein A1;Heterogeneous nuclear ribonucleoprotein A1, N-terminally processed;Heterogeneous nuclear ribonucleoprotein A1-like 2	HNRNPA1;HNRNPA1L2	;	2	29	29	28	8	18	11	15	10	4	8	20	27	28	27	24	22	26	25	8	18	11	15	10	4	8	20	27	28	27	24	22	26	25	8	17	11	15	10	4	8	19
P09661	P09661	14	14	14	U2 small nuclear ribonucleoprotein A	SNRPA1		1	14	14	14	1	6	0	0	0	0	0	10	12	13	13	10	13	10	14	1	6	0	0	0	0	0	10	12	13	13	10	13	10	14	1	6	0	0	0	0	0	10
P09668	P09668	11	11	11	Pro-cathepsin H;Cathepsin H mini chain;Cathepsin H;Cathepsin H heavy chain;Cathepsin H light chain	CTSH		1	11	11	11	6	0	0	0	0	0	0	8	10	7	7	2	6	9	8	6	0	0	0	0	0	0	8	10	7	7	2	6	9	8	6	0	0	0	0	0	0	8
P09871	P09871	29	29	29	Complement C1s subcomponent;Complement C1s subcomponent heavy chain;Complement C1s subcomponent light chain	C1S		1	29	29	29	2	24	27	21	23	28	26	13	17	2	1	11	6	0	0	2	24	27	21	23	28	26	13	17	2	1	11	6	0	0	2	24	27	21	23	28	26	13
P09874	P09874	51	51	51	Poly [ADP-ribose] polymerase 1	PARP1		1	51	51	51	7	32	3	2	2	0	1	39	41	42	44	42	44	42	42	7	32	3	2	2	0	1	39	41	42	44	42	44	42	42	7	32	3	2	2	0	1	39
P09936	P09936	15	15	15	Ubiquitin carboxyl-terminal hydrolase isozyme L1	UCHL1		1	15	15	15	0	12	15	13	15	15	14	1	0	0	0	1	0	0	1	0	12	15	13	15	15	14	1	0	0	0	1	0	0	1	0	12	15	13	15	15	14	1
P09958	P09958	5	5	5	Furin	FURIN		1	5	5	5	0	0	0	0	0	0	1	1	2	3	4	0	0	5	2	0	0	0	0	0	0	1	1	2	3	4	0	0	5	2	0	0	0	0	0	0	1	1
P09960	P09960	33	33	33	Leukotriene A-4 hydrolase	LTA4H		1	33	33	33	9	19	22	24	20	5	22	22	31	28	31	25	25	28	28	9	19	22	24	20	5	22	22	31	28	31	25	25	28	28	9	19	22	24	20	5	22	22
P09972	P09972	20	15	15	Fructose-bisphosphate aldolase C	ALDOC		1	20	15	15	6	16	11	7	7	3	11	5	18	18	19	13	9	18	19	4	12	8	6	4	1	9	3	15	13	14	8	4	15	14	4	12	8	6	4	1	9	3
P0C0L4;P0C0L5	P0C0L4;P0C0L5	8;7	5;5	5;5	Complement C4-A;Complement C4 beta chain;Complement C4-A alpha chain;C4a anaphylatoxin;C4b-A;C4d-A;Complement C4 gamma chain;Complement C4-B;Complement C4 beta chain;Complement C4-B alpha chain;C4a anaphylatoxin;C4b-B;C4d-B;Complement C4 gamma chain	C4A;C4B	;	2	8	5	5	0	6	6	3	3	4	8	1	3	1	2	1	2	3	0	0	5	5	1	1	1	5	0	0	0	0	0	0	0	0	0	5	5	1	1	1	5	0
Q71UI9;P0C0S5	Q71UI9;P0C0S5	4;4	2;2	2;2	Histone H2A.V;Histone H2A.Z	H2AFV;H2AFZ	;	2	4	2	2	2	3	3	2	1	1	2	3	4	4	4	3	4	4	4	0	1	1	0	0	0	0	1	2	2	2	1	2	2	2	0	1	1	0	0	0	0	1
P0C870	P0C870	1	1	1	JmjC domain-containing protein 7	JMJD7		1	1	1	1	0	0	0	0	0	0	0	0	0	1	1	0	1	1	1	0	0	0	0	0	0	0	0	0	1	1	0	1	1	1	0	0	0	0	0	0	0	0
P0CG30;P0CG29;P30711	P0CG30;P0CG29	5;5;1	5;5;1	5;5;1	Glutathione S-transferase theta-2B;Glutathione S-transferase theta-2	GSTT2B;GSTT2	;	3	5	5	5	0	4	1	0	0	0	0	4	4	5	4	4	4	5	5	0	4	1	0	0	0	0	4	4	5	4	4	4	5	5	0	4	1	0	0	0	0	4
P0DJI9;P0DJI8	P0DJI9;P0DJI8	1;1	1;1	1;1	Serum amyloid A-2 protein;Serum amyloid A-1 protein;Amyloid protein A;Serum amyloid protein A(2-104);Serum amyloid protein A(3-104);Serum amyloid protein A(2-103);Serum amyloid protein A(2-102);Serum amyloid protein A(4-101)	SAA2;SAA1	;	2	1	1	1	0	0	1	0	0	0	0	0	0	0	0	0	0	0	0	0	0	1	0	0	0	0	0	0	0	0	0	0	0	0	0	0	1	0	0	0	0	0
P0DMV9;P0DMV8	P0DMV9;P0DMV8	42;42	38;38	25;25	Heat shock 70 kDa protein 1B;Heat shock 70 kDa protein 1A	HSPA1B;HSPA1A	;	2	42	38	25	10	26	19	20	18	11	20	22	28	36	37	32	29	36	32	7	23	17	18	16	9	18	20	26	32	34	28	26	33	29	4	13	9	9	8	3	9	11
P0DN76;Q01081;Q8WU68	P0DN76;Q01081;Q8WU68	6;6;3	6;6;3	6;6;3	Splicing factor U2AF 35 kDa subunit;Splicing factor U2AF 26 kDa subunit	U2AF1;U2AF1L4	;;	3	6	6	6	0	0	0	0	0	0	1	4	2	5	2	5	6	3	5	0	0	0	0	0	0	1	4	2	5	2	5	6	3	5	0	0	0	0	0	0	1	4
P0DN79;P35520	P0DN79;P35520	12;12	12;12	12;12	Cystathionine beta-synthase	CBS	;	2	12	12	12	0	3	0	2	1	0	0	9	10	1	0	12	11	0	1	0	3	0	2	1	0	0	9	10	1	0	12	11	0	1	0	3	0	2	1	0	0	9
P0DP25;P0DP24;P0DP23;P27482;P02585	P0DP25;P0DP24;P0DP23	6;6;6;2;1	6;6;6;2;1	6;6;6;2;1			;;	5	6	6	6	5	6	6	4	6	6	6	6	5	5	5	4	5	4	5	5	6	6	4	6	6	6	6	5	5	5	4	5	4	5	5	6	6	4	6	6	6	6
P0DPK4;P0DPK3;Q7Z3S9;Q04721	P0DPK4;P0DPK3;Q7Z3S9;Q04721	1;1;1;1	1;1;1;1	1;1;1;1	Notch homolog 2 N-terminal-like protein;Neurogenic locus notch homolog protein 2;Notch 2 extracellular truncation;Notch 2 intracellular domain	NOTCH2NL;NOTCH2	;;;	4	1	1	1	0	1	0	0	0	0	0	0	0	0	0	0	0	0	0	0	1	0	0	0	0	0	0	0	0	0	0	0	0	0	0	1	0	0	0	0	0	0
P10109	P10109	2	2	2	Adrenodoxin, mitochondrial	FDX1		1	2	2	2	0	1	0	0	0	0	0	2	1	2	2	1	0	2	2	0	1	0	0	0	0	0	2	1	2	2	1	0	2	2	0	1	0	0	0	0	0	2
P10124	P10124	7	7	7	Serglycin	SRGN		1	7	7	7	0	2	1	1	2	2	6	4	7	1	1	7	6	2	1	0	2	1	1	2	2	6	4	7	1	1	7	6	2	1	0	2	1	1	2	2	6	4
P10145	P10145	2	2	2	Interleukin-8;MDNCF-a;Interleukin-8;IL-8(5-77);IL-8(6-77);IL-8(7-77);IL-8(8-77);IL-8(9-77)	CXCL8		1	2	2	2	1	2	2	1	0	0	0	2	2	1	1	2	2	1	1	1	2	2	1	0	0	0	2	2	1	1	2	2	1	1	1	2	2	1	0	0	0	2
P10155	P10155	5	5	5	60 kDa SS-A/Ro ribonucleoprotein	TROVE2		1	5	5	5	0	5	2	2	1	0	2	5	5	4	5	5	5	5	3	0	5	2	2	1	0	2	5	5	4	5	5	5	5	3	0	5	2	2	1	0	2	5
P10253	P10253	26	26	26	Lysosomal alpha-glucosidase;76 kDa lysosomal alpha-glucosidase;70 kDa lysosomal alpha-glucosidase	GAA		1	26	26	26	6	7	14	10	10	5	14	16	24	15	15	19	14	16	15	6	7	14	10	10	5	14	16	24	15	15	19	14	16	15	6	7	14	10	10	5	14	16
P10321;P30511	P10321	15;3	11;0	2;0	HLA class I histocompatibility antigen, Cw-7 alpha chain	HLA-C		2	15	11	2	5	3	6	3	0	2	8	3	12	13	15	3	4	13	11	3	1	3	0	0	0	6	1	8	9	11	1	2	10	8	1	0	1	0	0	0	1	0
P10412;Q02539;P22492	P10412	13;6;4	3;0;0	2;0;0	Histone H1.4	HIST1H1E		3	13	3	2	5	7	2	1	0	0	0	5	8	10	11	9	7	12	11	2	2	0	0	0	0	0	0	0	3	3	2	2	3	3	1	1	0	0	0	0	0	0
P10586;P23468	P10586	44;1	44;1	44;1	Receptor-type tyrosine-protein phosphatase F	PTPRF		2	44	44	44	9	17	4	3	2	1	9	23	39	15	19	42	28	20	13	9	17	4	3	2	1	9	23	39	15	19	42	28	20	13	9	17	4	3	2	1	9	23
P10599	P10599	12	12	12	Thioredoxin	TXN		1	12	12	12	5	10	7	9	9	6	9	8	11	11	12	10	11	10	12	5	10	7	9	9	6	9	8	11	11	12	10	11	10	12	5	10	7	9	9	6	9	8
P10606	P10606	4	4	4	Cytochrome c oxidase subunit 5B, mitochondrial	COX5B		1	4	4	4	0	1	2	1	1	0	0	2	1	3	3	2	1	3	4	0	1	2	1	1	0	0	2	1	3	3	2	1	3	4	0	1	2	1	1	0	0	2
P10619	P10619	15	15	15	Lysosomal protective protein;Lysosomal protective protein 32 kDa chain;Lysosomal protective protein 20 kDa chain	CTSA		1	15	15	15	9	7	11	9	8	7	12	14	12	6	8	9	9	4	3	9	7	11	9	8	7	12	14	12	6	8	9	9	4	3	9	7	11	9	8	7	12	14
P10636	P10636	3	3	3	Microtubule-associated protein tau	MAPT		1	3	3	3	0	0	0	0	0	0	1	2	2	1	2	1	1	2	1	0	0	0	0	0	0	1	2	2	1	2	1	1	2	1	0	0	0	0	0	0	1	2
P10643	P10643	25	25	22	Complement component C7	C7		1	25	25	22	1	25	2	4	2	3	2	5	3	3	3	4	2	5	4	1	25	2	4	2	3	2	5	3	3	3	4	2	5	4	1	22	0	2	0	1	0	3
P10644	P10644	4	4	4	cAMP-dependent protein kinase type I-alpha regulatory subunit;cAMP-dependent protein kinase type I-alpha regulatory subunit, N-terminally processed	PRKAR1A		1	4	4	4	1	4	3	3	2	2	3	2	4	3	3	1	2	4	2	1	4	3	3	2	2	3	2	4	3	3	1	2	4	2	1	4	3	3	2	2	3	2
P10646	P10646	12	12	12	Tissue factor pathway inhibitor	TFPI		1	12	12	12	7	7	5	4	4	4	5	9	12	4	5	12	9	6	3	7	7	5	4	4	4	5	9	12	4	5	12	9	6	3	7	7	5	4	4	4	5	9
P10696;P05187	P10696;P05187	3;2	3;2	3;2	Alkaline phosphatase, placental-like;Alkaline phosphatase, placental type	ALPPL2;ALPP	;	2	3	3	3	3	0	0	0	0	0	0	0	0	0	0	0	0	0	0	3	0	0	0	0	0	0	0	0	0	0	0	0	0	0	3	0	0	0	0	0	0	0
P10768	P10768	14	14	14	S-formylglutathione hydrolase	ESD		1	14	14	14	0	10	6	5	3	0	5	12	11	14	14	12	11	13	13	0	10	6	5	3	0	5	12	11	14	14	12	11	13	13	0	10	6	5	3	0	5	12
P10809	P10809	33	33	33	60 kDa heat shock protein, mitochondrial	HSPD1		1	33	33	33	6	13	6	7	9	2	7	25	27	27	22	33	32	24	28	6	13	6	7	9	2	7	25	27	27	22	33	32	24	28	6	13	6	7	9	2	7	25
P10909	P10909	22	22	22	Clusterin;Clusterin beta chain;Clusterin alpha chain	CLU		1	22	22	22	7	15	12	8	5	11	13	14	20	17	21	18	15	21	19	7	15	12	8	5	11	13	14	20	17	21	18	15	21	19	7	15	12	8	5	11	13	14
P10915	P10915	4	3	3	Hyaluronan and proteoglycan link protein 1	HAPLN1		1	4	3	3	0	0	4	1	1	1	1	0	0	0	0	0	0	0	0	0	0	3	0	0	1	0	0	0	0	0	0	0	0	0	0	0	3	0	0	1	0	0
P11021	P11021	39	38	38	78 kDa glucose-regulated protein	HSPA5		1	39	38	38	21	31	26	28	27	16	26	29	35	34	34	31	34	35	32	20	30	25	27	26	15	25	28	34	33	33	30	33	34	31	20	30	25	27	26	15	25	28
P11047;Q9Y6N6	P11047	68;3	68;3	68;3	Laminin subunit gamma-1	LAMC1		2	68	68	68	28	62	58	62	56	57	59	12	48	27	32	29	9	42	30	28	62	58	62	56	57	59	12	48	27	32	29	9	42	30	28	62	58	62	56	57	59	12
P11117	P11117	1	1	1	Lysosomal acid phosphatase	ACP2		1	1	1	1	0	0	1	0	0	0	0	1	0	1	0	1	1	0	0	0	0	1	0	0	0	0	1	0	1	0	1	1	0	0	0	0	1	0	0	0	0	1
P11142	P11142	48	48	34	Heat shock cognate 71 kDa protein	HSPA8		1	48	48	34	22	32	29	27	28	19	25	35	37	45	43	44	40	41	43	22	32	29	27	28	19	25	35	37	45	43	44	40	41	43	14	24	21	20	19	14	19	24
P11216	P11216	62	62	50	Glycogen phosphorylase, brain form	PYGB		1	62	62	50	19	25	25	19	15	3	18	41	47	40	37	60	45	41	36	19	25	25	19	15	3	18	41	47	40	37	60	45	41	36	14	19	19	16	11	2	14	31
P11217	P11217	14	2	2	Glycogen phosphorylase, muscle form	PYGM		1	14	2	2	5	8	6	4	4	1	4	10	11	11	9	11	10	10	12	0	1	0	0	0	0	0	1	0	1	0	0	1	0	2	0	1	0	0	0	0	0	1
P11279	P11279	5	5	5	Lysosome-associated membrane glycoprotein 1	LAMP1		1	5	5	5	2	4	3	3	3	3	3	3	4	4	3	4	4	4	5	2	4	3	3	3	3	3	3	4	4	3	4	4	4	5	2	4	3	3	3	3	3	3
P11362	P11362	4	4	4	Fibroblast growth factor receptor 1	FGFR1		1	4	4	4	0	2	1	1	1	1	3	0	2	1	1	0	0	3	1	0	2	1	1	1	1	3	0	2	1	1	0	0	3	1	0	2	1	1	1	1	3	0
P11387;Q969P6	P11387	16;3	16;3	16;3	DNA topoisomerase 1	TOP1		2	16	16	16	0	2	1	1	1	1	1	12	8	10	8	15	14	6	12	0	2	1	1	1	1	1	12	8	10	8	15	14	6	12	0	2	1	1	1	1	1	12
P11388	P11388	3	3	3	DNA topoisomerase 2-alpha	TOP2A		1	3	3	3	0	1	0	0	0	0	0	2	2	0	0	3	3	1	0	0	1	0	0	0	0	0	2	2	0	0	3	3	1	0	0	1	0	0	0	0	0	2
P11413	P11413	26	26	26	Glucose-6-phosphate 1-dehydrogenase	G6PD		1	26	26	26	1	18	13	10	8	1	10	15	23	19	20	19	21	18	20	1	18	13	10	8	1	10	15	23	19	20	19	21	18	20	1	18	13	10	8	1	10	15
P11464	P11464	6	2	1	Pregnancy-specific beta-1-glycoprotein 1	PSG1		1	6	2	1	0	0	6	3	3	3	5	5	3	0	0	1	5	0	0	0	0	2	0	0	0	1	1	0	0	0	0	1	0	0	0	0	1	0	0	0	0	0
P11586	P11586	27	27	27	C-1-tetrahydrofolate synthase, cytoplasmic;Methylenetetrahydrofolate dehydrogenase;Methenyltetrahydrofolate cyclohydrolase;Formyltetrahydrofolate synthetase;C-1-tetrahydrofolate synthase, cytoplasmic, N-terminally processed	MTHFD1		1	27	27	27	1	3	1	1	0	0	1	21	19	12	14	26	25	10	13	1	3	1	1	0	0	1	21	19	12	14	26	25	10	13	1	3	1	1	0	0	1	21
P11717	P11717	50	50	50	Cation-independent mannose-6-phosphate receptor	IGF2R		1	50	50	50	11	33	9	7	6	13	11	29	43	20	24	42	26	32	28	11	33	9	7	6	13	11	29	43	20	24	42	26	32	28	11	33	9	7	6	13	11	29
P11766	P11766	17	17	17	Alcohol dehydrogenase class-3	ADH5		1	17	17	17	4	11	9	7	7	3	10	9	10	15	14	13	12	15	14	4	11	9	7	7	3	10	9	10	15	14	13	12	15	14	4	11	9	7	7	3	10	9
P11908	P11908	9	9	2	Ribose-phosphate pyrophosphokinase 2	PRPS2		1	9	9	2	1	3	2	0	2	0	3	9	8	6	4	9	9	4	6	1	3	2	0	2	0	3	9	8	6	4	9	9	4	6	0	0	0	0	0	0	0	2
P11940;Q9H361;Q4VXU2;Q5JQF8	P11940;Q9H361	26;13;5;1	26;13;5;1	16;10;2;1	Polyadenylate-binding protein 1;Polyadenylate-binding protein 3	PABPC1;PABPC3	;	4	26	26	16	6	18	13	10	8	3	8	19	18	22	23	20	21	20	22	6	18	13	10	8	3	8	19	18	22	23	20	21	20	22	3	11	8	5	4	1	5	10
P12004	P12004	14	14	14	Proliferating cell nuclear antigen	PCNA		1	14	14	14	7	12	3	3	1	0	0	11	11	11	13	11	11	13	11	7	12	3	3	1	0	0	11	11	11	13	11	11	13	11	7	12	3	3	1	0	0	11
P12081	P12081	23	23	18	Histidine--tRNA ligase, cytoplasmic	HARS		1	23	23	18	4	17	9	11	9	4	8	13	21	19	19	18	20	17	18	4	17	9	11	9	4	8	13	21	19	19	18	20	17	18	3	13	7	9	7	3	6	10
P12107;P13942;P25940	P12107	29;2;1	25;0;0	25;0;0	Collagen alpha-1(XI) chain	COL11A1		3	29	25	25	1	3	23	26	26	23	15	3	1	2	4	7	3	0	2	1	0	20	23	23	21	11	3	1	1	3	6	3	0	2	1	0	20	23	23	21	11	3
P12109	P12109	62	62	62	Collagen alpha-1(VI) chain	COL6A1		1	62	62	62	18	51	41	38	30	36	43	25	31	29	32	27	22	44	30	18	51	41	38	30	36	43	25	31	29	32	27	22	44	30	18	51	41	38	30	36	43	25
P12110	P12110	37	37	37	Collagen alpha-2(VI) chain	COL6A2		1	37	37	37	1	33	27	20	20	19	30	10	18	9	13	11	8	23	10	1	33	27	20	20	19	30	10	18	9	13	11	8	23	10	1	33	27	20	20	19	30	10
P12111	P12111	122	122	122	Collagen alpha-3(VI) chain	COL6A3		1	122	122	122	4	120	100	63	75	78	77	15	13	9	14	35	16	7	9	4	120	100	63	75	78	77	15	13	9	14	35	16	7	9	4	120	100	63	75	78	77	15
P12259	P12259	12	12	12	Coagulation factor V;Coagulation factor V heavy chain;Coagulation factor V light chain	F5		1	12	12	12	12	0	1	0	1	0	0	0	0	0	0	0	0	1	0	12	0	1	0	1	0	0	0	0	0	0	0	0	1	0	12	0	1	0	1	0	0	0
P12268	P12268	13	13	13	Inosine-5-monophosphate dehydrogenase 2	IMPDH2		1	13	13	13	1	5	0	1	4	0	3	11	9	8	8	12	10	6	8	1	5	0	1	4	0	3	11	9	8	8	12	10	6	8	1	5	0	1	4	0	3	11
P12270	P12270	48	48	48	Nucleoprotein TPR	TPR		1	48	48	48	4	19	4	2	3	0	4	21	32	33	36	36	35	37	34	4	19	4	2	3	0	4	21	32	33	36	36	35	37	34	4	19	4	2	3	0	4	21
P12277	P12277	21	21	21	Creatine kinase B-type	CKB		1	21	21	21	1	6	6	11	8	1	6	3	17	20	20	4	2	19	19	1	6	6	11	8	1	6	3	17	20	20	4	2	19	19	1	6	6	11	8	1	6	3
P12429	P12429	8	8	8	Annexin A3	ANXA3		1	8	8	8	1	0	2	0	0	0	0	0	0	6	1	0	0	8	8	1	0	2	0	0	0	0	0	0	6	1	0	0	8	8	1	0	2	0	0	0	0	0
P12532;P17540	P12532	12;2	12;2	12;2	Creatine kinase U-type, mitochondrial	CKMT1A		2	12	12	12	3	0	0	1	2	0	0	8	11	11	11	3	3	11	12	3	0	0	1	2	0	0	8	11	11	11	3	3	11	12	3	0	0	1	2	0	0	8
P12644	P12644	13	13	13	Bone morphogenetic protein 4	BMP4		1	13	13	13	4	2	2	1	1	1	2	1	7	8	8	0	0	11	8	4	2	2	1	1	1	2	1	7	8	8	0	0	11	8	4	2	2	1	1	1	2	1
P12814;P35609	P12814	64;19	41;4	39;2	Alpha-actinin-1	ACTN1		2	64	41	39	25	55	62	57	59	49	59	57	36	40	34	46	47	35	48	10	36	40	37	39	29	39	36	18	22	16	27	26	16	27	10	34	38	36	37	27	37	35
P12821	P12821	4	4	4	Angiotensin-converting enzyme;Angiotensin-converting enzyme, soluble form	ACE		1	4	4	4	0	1	0	0	0	0	0	1	4	0	1	4	3	1	0	0	1	0	0	0	0	0	1	4	0	1	4	3	1	0	0	1	0	0	0	0	0	1
P12829	P12829	1	1	1	Myosin light chain 4	MYL4		1	1	1	1	0	0	1	1	1	0	0	0	0	0	0	0	0	0	0	0	0	1	1	1	0	0	0	0	0	0	0	0	0	0	0	0	1	1	1	0	0	0
P12830	P12830	6	6	6	Cadherin-1;E-Cad/CTF1;E-Cad/CTF2;E-Cad/CTF3	CDH1		1	6	6	6	3	0	0	1	0	1	1	0	5	6	4	0	0	6	6	3	0	0	1	0	1	1	0	5	6	4	0	0	6	6	3	0	0	1	0	1	1	0
P12955	P12955	12	12	12	Xaa-Pro dipeptidase	PEPD		1	12	12	12	3	4	9	4	8	5	4	9	7	9	8	10	9	4	9	3	4	9	4	8	5	4	9	7	9	8	10	9	4	9	3	4	9	4	8	5	4	9
P12956	P12956	42	42	42	X-ray repair cross-complementing protein 6	XRCC6		1	42	42	42	8	21	11	4	4	0	6	20	35	38	38	28	22	37	35	8	21	11	4	4	0	6	20	35	38	38	28	22	37	35	8	21	11	4	4	0	6	20
P13010	P13010	50	50	50	X-ray repair cross-complementing protein 5	XRCC5		1	50	50	50	5	20	8	3	4	1	7	32	38	46	43	30	27	44	46	5	20	8	3	4	1	7	32	38	46	43	30	27	44	46	5	20	8	3	4	1	7	32
P13284	P13284	5	5	5	Gamma-interferon-inducible lysosomal thiol reductase	IFI30		1	5	5	5	0	2	5	4	5	4	4	4	5	5	5	3	4	5	5	0	2	5	4	5	4	4	4	5	5	5	3	4	5	5	0	2	5	4	5	4	4	4
P13473	P13473	4	4	4	Lysosome-associated membrane glycoprotein 2	LAMP2		1	4	4	4	1	3	2	1	2	1	2	2	3	3	2	3	3	2	3	1	3	2	1	2	1	2	2	3	3	2	3	3	2	3	1	3	2	1	2	1	2	2
P13489	P13489	24	24	24	Ribonuclease inhibitor	RNH1		1	24	24	24	8	19	17	21	21	5	18	20	16	18	16	21	19	12	17	8	19	17	21	21	5	18	20	16	18	16	21	19	12	17	8	19	17	21	21	5	18	20
P13497;Q9Y6L7	P13497	41;6	41;6	39;5	Bone morphogenetic protein 1	BMP1		2	41	41	39	15	26	23	23	20	21	22	14	38	16	16	16	4	31	16	15	26	23	23	20	21	22	14	38	16	16	16	4	31	16	14	25	22	22	19	20	21	14
P13500	P13500	2	2	2	C-C motif chemokine 2	CCL2		1	2	2	2	0	1	2	2	1	1	2	0	0	0	0	0	0	0	0	0	1	2	2	1	1	2	0	0	0	0	0	0	0	0	0	1	2	2	1	1	2	0
P13501	P13501	1	1	1	C-C motif chemokine 5;RANTES(3-68);RANTES(4-68)	CCL5		1	1	1	1	0	0	0	0	0	0	0	1	1	0	0	1	0	0	0	0	0	0	0	0	0	0	1	1	0	0	1	0	0	0	0	0	0	0	0	0	0	1
P13521	P13521	45	45	45	Secretogranin-2;Secretoneurin;Manserin	SCG2		1	45	45	45	2	1	7	4	6	1	10	17	44	11	17	26	4	19	3	2	1	7	4	6	1	10	17	44	11	17	26	4	19	3	2	1	7	4	6	1	10	17
P13611	P13611	35	35	35	Versican core protein	VCAN		1	35	35	35	19	25	28	29	28	29	27	3	22	24	25	2	2	27	26	19	25	28	29	28	29	27	3	22	24	25	2	2	27	26	19	25	28	29	28	29	27	3
P13639	P13639	65	65	64	Elongation factor 2	EEF2		1	65	65	64	24	49	37	38	36	23	33	47	56	57	60	58	56	62	57	24	49	37	38	36	23	33	47	56	57	60	58	56	62	57	23	49	37	37	35	22	32	46
P13667	P13667	41	41	41	Protein disulfide-isomerase A4	PDIA4		1	41	41	41	9	19	5	1	2	1	7	30	30	23	28	36	33	30	25	9	19	5	1	2	1	7	30	30	23	28	36	33	30	25	9	19	5	1	2	1	7	30
P13674	P13674	4	4	4	Prolyl 4-hydroxylase subunit alpha-1	P4HA1		1	4	4	4	1	0	2	1	1	0	3	2	0	2	1	1	2	0	1	1	0	2	1	1	0	3	2	0	2	1	1	2	0	1	1	0	2	1	1	0	3	2
P13693;Q56UQ5;Q9HAU6	P13693	9;2;1	9;2;1	9;2;1	Translationally-controlled tumor protein	TPT1		3	9	9	9	2	8	8	7	8	6	7	9	7	8	8	7	9	8	9	2	8	8	7	8	6	7	9	7	8	8	7	9	8	9	2	8	8	7	8	6	7	9
P13797	P13797	38	38	28	Plastin-3	PLS3		1	38	38	28	10	31	30	26	33	22	30	22	29	19	19	28	29	17	22	10	31	30	26	33	22	30	22	29	19	19	28	29	17	22	6	22	21	22	24	16	22	15
P13798	P13798	20	20	20	Acylamino-acid-releasing enzyme	APEH		1	20	20	20	3	10	8	8	11	2	8	12	16	16	19	11	11	15	14	3	10	8	8	11	2	8	12	16	16	19	11	11	15	14	3	10	8	8	11	2	8	12
P13804	P13804	7	7	7	Electron transfer flavoprotein subunit alpha, mitochondrial	ETFA		1	7	7	7	0	2	0	0	0	0	0	5	3	2	0	7	5	1	0	0	2	0	0	0	0	0	5	3	2	0	7	5	1	0	0	2	0	0	0	0	0	5
P13807	P13807	2	2	2	Glycogen [starch] synthase, muscle	GYS1		1	2	2	2	0	0	0	0	0	0	0	2	1	0	0	1	0	0	0	0	0	0	0	0	0	0	2	1	0	0	1	0	0	0	0	0	0	0	0	0	0	2
P13861;P31323	P13861	12;3	12;3	12;3	cAMP-dependent protein kinase type II-alpha regulatory subunit	PRKAR2A		2	12	12	12	0	4	0	0	0	0	1	6	7	5	5	12	11	5	4	0	4	0	0	0	0	1	6	7	5	5	12	11	5	4	0	4	0	0	0	0	1	6
P13929	P13929	6	1	1	Beta-enolase	ENO3		1	6	1	1	0	5	4	5	5	4	5	6	6	6	5	6	6	5	6	0	1	0	0	0	0	0	1	1	1	0	1	1	0	1	0	1	0	0	0	0	0	1
P13984	P13984	7	7	7	General transcription factor IIF subunit 2	GTF2F2		1	7	7	7	1	6	0	0	1	0	0	6	6	6	6	4	5	6	6	1	6	0	0	1	0	0	6	6	6	6	4	5	6	6	1	6	0	0	1	0	0	6
P13987	P13987	6	6	6	CD59 glycoprotein	CD59		1	6	6	6	3	3	4	5	4	4	3	4	4	4	4	3	4	5	4	3	3	4	5	4	4	3	4	4	4	4	3	4	5	4	3	3	4	5	4	4	3	4
P14174	P14174	5	5	5	Macrophage migration inhibitory factor	MIF		1	5	5	5	2	4	3	2	4	2	3	4	3	5	5	4	4	4	5	2	4	3	2	4	2	3	4	3	5	5	4	4	4	5	2	4	3	2	4	2	3	4
P14210	P14210	4	4	4	Hepatocyte growth factor;Hepatocyte growth factor alpha chain;Hepatocyte growth factor beta chain	HGF		1	4	4	4	0	4	0	0	1	0	0	0	0	0	0	0	0	0	0	0	4	0	0	1	0	0	0	0	0	0	0	0	0	0	0	4	0	0	1	0	0	0
P14222	P14222	2	2	2	Perforin-1	PRF1		1	2	2	2	0	0	0	0	0	0	0	2	0	2	0	0	0	2	2	0	0	0	0	0	0	0	2	0	2	0	0	0	2	2	0	0	0	0	0	0	0	2
P14314	P14314	16	16	16	Glucosidase 2 subunit beta	PRKCSH		1	16	16	16	4	11	11	6	9	1	12	12	14	10	10	10	12	12	12	4	11	11	6	9	1	12	12	14	10	10	10	12	12	12	4	11	11	6	9	1	12	12
P14324	P14324	13	13	13	Farnesyl pyrophosphate synthase	FDPS		1	13	13	13	3	10	3	7	6	0	4	8	5	9	11	11	11	6	10	3	10	3	7	6	0	4	8	5	9	11	11	11	6	10	3	10	3	7	6	0	4	8
P14543	P14543	44	44	43	Nidogen-1	NID1		1	44	44	43	8	42	25	22	29	28	28	2	1	1	1	3	0	5	4	8	42	25	22	29	28	28	2	1	1	1	3	0	5	4	8	41	24	21	28	27	27	1
P14550	P14550	17	17	17	Alcohol dehydrogenase [NADP(+)]	AKR1A1		1	17	17	17	3	14	12	10	13	10	12	10	15	15	13	11	12	12	15	3	14	12	10	13	10	12	10	15	15	13	11	12	12	15	3	14	12	10	13	10	12	10
P14618;P30613	P14618	60;2	60;2	60;2	Pyruvate kinase PKM	PKM		2	60	60	60	21	49	42	46	44	28	43	45	52	55	54	51	53	54	54	21	49	42	46	44	28	43	45	52	55	54	51	53	54	54	21	49	42	46	44	28	43	45
P14625;Q58FF3	P14625	42;3	40;3	40;3	Endoplasmin	HSP90B1		2	42	40	40	10	18	19	10	10	1	18	27	33	32	37	27	31	38	30	8	16	17	8	9	1	17	25	31	30	35	26	29	36	28	8	16	17	8	9	1	17	25
P14649	P14649	4	2	2	Myosin light chain 6B	MYL6B		1	4	2	2	1	3	2	2	3	2	2	4	3	4	3	4	3	3	4	0	1	0	0	1	0	0	2	1	2	1	2	1	1	2	0	1	0	0	1	0	0	2
P14678;P63162	P14678;P63162	5;4	5;4	5;4	Small nuclear ribonucleoprotein-associated proteins B and B;Small nuclear ribonucleoprotein-associated protein N	SNRPB;SNRPN	;	2	5	5	5	2	2	2	0	1	0	1	5	3	4	3	3	3	4	4	2	2	2	0	1	0	1	5	3	4	3	3	3	4	4	2	2	2	0	1	0	1	5
P14735	P14735	12	12	12	Insulin-degrading enzyme	IDE		1	12	12	12	1	5	2	3	0	1	0	6	8	8	9	9	5	10	11	1	5	2	3	0	1	0	6	8	8	9	9	5	10	11	1	5	2	3	0	1	0	6
P14854	P14854	5	5	5	Cytochrome c oxidase subunit 6B1	COX6B1		1	5	5	5	0	3	2	4	3	2	4	3	5	5	5	1	0	5	5	0	3	2	4	3	2	4	3	5	5	5	1	0	5	5	0	3	2	4	3	2	4	3
P14866	P14866	26	26	25	Heterogeneous nuclear ribonucleoprotein L	HNRNPL		1	26	26	25	2	12	5	2	2	1	1	18	16	21	21	20	19	21	21	2	12	5	2	2	1	1	18	16	21	21	20	19	21	21	2	12	5	2	2	0	1	17
P14868	P14868	21	21	21	Aspartate--tRNA ligase, cytoplasmic	DARS		1	21	21	21	7	9	10	6	9	0	5	17	14	19	19	16	16	15	19	7	9	10	6	9	0	5	17	14	19	19	16	16	15	19	7	9	10	6	9	0	5	17
P14923	P14923	19	16	16	Junction plakoglobin	JUP		1	19	16	16	3	5	5	1	2	0	1	3	13	19	18	1	0	16	18	3	3	3	0	1	0	0	2	10	16	15	1	0	13	15	3	3	3	0	1	0	0	2
P15018	P15018	5	5	5	Leukemia inhibitory factor	LIF		1	5	5	5	1	0	4	4	4	1	3	3	3	5	5	4	3	5	1	1	0	4	4	4	1	3	3	3	5	5	4	3	5	1	1	0	4	4	4	1	3	3
P15104	P15104	4	4	4	Glutamine synthetase	GLUL		1	4	4	4	0	1	1	0	1	0	1	0	4	4	4	0	0	4	4	0	1	1	0	1	0	1	0	4	4	4	0	0	4	4	0	1	1	0	1	0	1	0
P15121	P15121	18	18	17	Aldose reductase	AKR1B1		1	18	18	17	2	16	17	11	15	10	12	15	9	15	10	13	13	13	14	2	16	17	11	15	10	12	15	9	15	10	13	13	13	14	1	15	16	10	14	9	11	14
P15144	P15144	6	6	6	Aminopeptidase N	ANPEP		1	6	6	6	4	3	1	0	3	0	2	0	0	0	1	0	0	0	1	4	3	1	0	3	0	2	0	0	0	1	0	0	0	1	4	3	1	0	3	0	2	0
P15151	P15151	7	7	7	Poliovirus receptor	PVR		1	7	7	7	4	7	6	6	6	6	6	6	5	6	6	6	6	6	6	4	7	6	6	6	6	6	6	5	6	6	6	6	6	6	4	7	6	6	6	6	6	6
P15170	P15170	13	13	5	Eukaryotic peptide chain release factor GTP-binding subunit ERF3A	GSPT1		1	13	13	5	2	7	2	5	1	0	1	12	8	7	5	11	12	6	6	2	7	2	5	1	0	1	12	8	7	5	11	12	6	6	0	4	1	2	1	0	1	5
P15172	P15172	1	1	1	Myoblast determination protein 1	MYOD1		1	1	1	1	1	1	1	1	1	1	1	1	1	0	0	1	1	1	0	1	1	1	1	1	1	1	1	1	0	0	1	1	1	0	1	1	1	1	1	1	1	1
P15289	P15289	6	6	6	Arylsulfatase A;Arylsulfatase A component B;Arylsulfatase A component C	ARSA		1	6	6	6	1	4	5	6	6	5	5	3	5	0	0	4	3	0	0	1	4	5	6	6	5	5	3	5	0	0	4	3	0	0	1	4	5	6	6	5	5	3
P15291	P15291	9	9	9	Beta-1,4-galactosyltransferase 1;Lactose synthase A protein;N-acetyllactosamine synthase;Beta-N-acetylglucosaminylglycopeptide beta-1,4-galactosyltransferase;Beta-N-acetylglucosaminyl-glycolipid beta-1,4-galactosyltransferase;Processed beta-1,4-galactosyltransferase 1	B4GALT1		1	9	9	9	2	8	9	9	9	5	8	5	9	6	6	6	2	8	7	2	8	9	9	9	5	8	5	9	6	6	6	2	8	7	2	8	9	9	9	5	8	5
P15311	P15311	53	41	39	Ezrin	EZR		1	53	41	39	20	34	30	26	28	14	27	31	40	46	46	42	43	46	45	13	22	21	17	19	9	16	21	29	34	35	30	31	34	33	11	21	20	16	18	8	15	19
P15374	P15374	11	11	11	Ubiquitin carboxyl-terminal hydrolase isozyme L3	UCHL3		1	11	11	11	1	11	7	4	5	2	5	6	7	6	7	6	7	5	7	1	11	7	4	5	2	5	6	7	6	7	6	7	5	7	1	11	7	4	5	2	5	6
P15502	P15502	8	8	8	Elastin	ELN		1	8	8	8	0	0	4	5	5	5	8	1	0	1	0	0	0	1	0	0	0	4	5	5	5	8	1	0	1	0	0	0	1	0	0	0	4	5	5	5	8	1
P15514	P15514	5	5	5	Amphiregulin	AREG		1	5	5	5	1	0	1	0	0	1	0	5	5	5	5	4	4	5	5	1	0	1	0	0	1	0	5	5	5	5	4	4	5	5	1	0	1	0	0	1	0	5
P15529	P15529	3	3	3	Membrane cofactor protein	CD46		1	3	3	3	2	1	0	0	0	0	0	3	2	3	3	3	3	3	3	2	1	0	0	0	0	0	3	2	3	3	3	3	3	3	2	1	0	0	0	0	0	3
P15531	P15531	14	7	7	Nucleoside diphosphate kinase A	NME1		1	14	7	7	6	12	9	10	11	7	8	11	12	14	14	13	12	12	13	1	6	5	5	6	3	5	5	7	7	7	7	7	6	7	1	6	5	5	6	3	5	5
P15559	P15559	11	11	11	NAD(P)H dehydrogenase [quinone] 1	NQO1		1	11	11	11	2	1	0	0	2	0	2	10	8	2	2	10	11	8	4	2	1	0	0	2	0	2	10	8	2	2	10	11	8	4	2	1	0	0	2	0	2	10
P15586	P15586	14	14	14	N-acetylglucosamine-6-sulfatase	GNS		1	14	14	14	8	5	13	11	13	11	13	9	12	4	6	6	7	5	4	8	5	13	11	13	11	13	9	12	4	6	6	7	5	4	8	5	13	11	13	11	13	9
P15692	P15692	3	3	3	Vascular endothelial growth factor A	VEGFA		1	3	3	3	1	2	2	2	2	2	3	2	2	2	2	2	2	2	2	1	2	2	2	2	2	3	2	2	2	2	2	2	2	2	1	2	2	2	2	2	3	2
P15848	P15848	3	3	3	Arylsulfatase B	ARSB		1	3	3	3	0	2	3	3	2	2	2	0	0	1	0	0	0	0	0	0	2	3	3	2	2	2	0	0	1	0	0	0	0	0	0	2	3	3	2	2	2	0
P15880	P15880	13	13	13	40S ribosomal protein S2	RPS2		1	13	13	13	2	1	5	3	4	0	2	12	12	11	12	13	12	8	11	2	1	5	3	4	0	2	12	12	11	12	13	12	8	11	2	1	5	3	4	0	2	12
P15924	P15924	24	24	24	Desmoplakin	DSP		1	24	24	24	0	1	0	1	1	0	0	4	5	21	18	3	3	16	20	0	1	0	1	1	0	0	4	5	21	18	3	3	16	20	0	1	0	1	1	0	0	4
P15927	P15927	8	8	8	Replication protein A 32 kDa subunit	RPA2		1	8	8	8	1	8	0	1	1	0	2	5	8	8	8	7	6	8	8	1	8	0	1	1	0	2	5	8	8	8	7	6	8	8	1	8	0	1	1	0	2	5
P16035	P16035	25	25	25	Metalloproteinase inhibitor 2	TIMP2		1	25	25	25	11	16	17	20	16	19	19	18	22	17	18	21	19	25	18	11	16	17	20	16	19	19	18	22	17	18	21	19	25	18	11	16	17	20	16	19	19	18
P16070	P16070	7	7	7	CD44 antigen	CD44		1	7	7	7	1	2	2	2	2	2	2	5	7	5	6	6	7	6	5	1	2	2	2	2	2	2	5	7	5	6	6	7	6	5	1	2	2	2	2	2	2	5
P16083	P16083	8	8	8	Ribosyldihydronicotinamide dehydrogenase [quinone]	NQO2		1	8	8	8	1	6	1	1	0	1	2	6	5	4	3	6	8	3	4	1	6	1	1	0	1	2	6	5	4	3	6	8	3	4	1	6	1	1	0	1	2	6
P16112	P16112	13	13	13	Aggrecan core protein;Aggrecan core protein 2	ACAN		1	13	13	13	0	0	5	1	1	0	13	0	1	1	2	2	2	1	3	0	0	5	1	1	0	13	0	1	1	2	2	2	1	3	0	0	5	1	1	0	13	0
P16144	P16144	15	15	15	Integrin beta-4	ITGB4		1	15	15	15	3	0	0	0	1	0	0	0	2	9	14	0	0	13	7	3	0	0	0	1	0	0	0	2	9	14	0	0	13	7	3	0	0	0	1	0	0	0
P16152	P16152	17	17	15	Carbonyl reductase [NADPH] 1	CBR1		1	17	17	15	6	14	11	9	10	2	8	13	15	0	0	15	13	1	0	6	14	11	9	10	2	8	13	15	0	0	15	13	1	0	5	12	10	8	9	2	6	11
P16157	P16157	2	2	2	Ankyrin-1	ANK1		1	2	2	2	0	0	0	0	0	0	0	2	0	0	0	1	1	0	0	0	0	0	0	0	0	0	2	0	0	0	1	1	0	0	0	0	0	0	0	0	0	2
P16234	P16234	3	3	3	Platelet-derived growth factor receptor alpha	PDGFRA		1	3	3	3	0	3	2	0	2	1	2	0	0	0	0	0	0	0	0	0	3	2	0	2	1	2	0	0	0	0	0	0	0	0	0	3	2	0	2	1	2	0
P16278	P16278	4	4	4	Beta-galactosidase	GLB1		1	4	4	4	1	2	3	1	2	0	3	2	4	2	3	2	2	2	2	1	2	3	1	2	0	3	2	4	2	3	2	2	2	2	1	2	3	1	2	0	3	2
P16401	P16401	8	6	6	Histone H1.5	HIST1H1B		1	8	6	6	6	5	1	1	0	0	0	5	6	1	1	6	5	2	0	6	4	0	0	0	0	0	5	5	1	0	6	5	0	0	6	4	0	0	0	0	0	5
P16402	P16402	12	1	1	Histone H1.3	HIST1H1D		1	12	1	1	5	7	2	1	0	0	0	6	9	8	9	9	7	10	9	1	1	0	0	0	0	0	1	1	0	0	1	1	0	0	1	1	0	0	0	0	0	1
P16403	P16403	13	13	3	Histone H1.2	HIST1H1C		1	13	13	3	4	6	2	1	0	0	0	6	11	10	11	10	6	11	11	4	6	2	1	0	0	0	6	11	10	11	10	6	11	11	1	1	0	0	0	0	0	1
P16422	P16422	6	6	6	Epithelial cell adhesion molecule	EPCAM		1	6	6	6	4	0	0	0	0	0	0	0	4	6	6	0	0	6	6	4	0	0	0	0	0	0	0	4	6	6	0	0	6	6	4	0	0	0	0	0	0	0
P16435	P16435	5	5	5	NADPH--cytochrome P450 reductase	POR		1	5	5	5	0	2	0	0	0	0	0	3	2	2	3	5	5	4	2	0	2	0	0	0	0	0	3	2	2	3	5	5	4	2	0	2	0	0	0	0	0	3
P16455	P16455	3	3	3	Methylated-DNA--protein-cysteine methyltransferase	MGMT		1	3	3	3	0	0	0	0	0	0	0	3	3	3	3	2	2	1	3	0	0	0	0	0	0	0	3	3	3	3	2	2	1	3	0	0	0	0	0	0	0	3
P16870	P16870	26	26	26	Carboxypeptidase E	CPE		1	26	26	26	1	15	22	24	21	18	21	14	23	23	24	12	7	24	23	1	15	22	24	21	18	21	14	23	23	24	12	7	24	23	1	15	22	24	21	18	21	14
P16885	P16885	3	3	3	1-phosphatidylinositol 4,5-bisphosphate phosphodiesterase gamma-2	PLCG2		1	3	3	3	0	0	0	0	0	0	0	1	2	3	2	3	1	2	3	0	0	0	0	0	0	0	1	2	3	2	3	1	2	3	0	0	0	0	0	0	0	1
P16930	P16930	2	2	2	Fumarylacetoacetase	FAH		1	2	2	2	0	2	0	0	0	0	0	1	0	1	2	1	1	2	1	0	2	0	0	0	0	0	1	0	1	2	1	1	2	1	0	2	0	0	0	0	0	1
P16949	P16949	9	9	6	Stathmin	STMN1		1	9	9	6	5	7	2	2	2	1	4	5	4	6	5	7	6	8	4	5	7	2	2	2	1	4	5	4	6	5	7	6	8	4	3	4	1	2	1	1	2	4
P16989	P16989	11	7	7	Y-box-binding protein 3	YBX3		1	11	7	7	2	7	1	1	2	2	3	7	8	8	10	8	9	7	7	0	4	0	0	0	0	2	3	4	4	6	4	5	3	3	0	4	0	0	0	0	2	3
P17066;P48741	P17066;P48741	12;6	1;1	1;1	Heat shock 70 kDa protein 6;Putative heat shock 70 kDa protein 7	HSPA6;HSPA7	;	2	12	1	1	6	8	9	8	8	6	8	9	9	11	9	11	11	10	10	1	1	1	1	1	1	1	1	1	1	1	1	1	1	1	1	1	1	1	1	1	1	1
P17096	P17096	6	6	6	High mobility group protein HMG-I/HMG-Y	HMGA1		1	6	6	6	4	6	1	1	0	0	0	5	5	4	4	5	5	3	4	4	6	1	1	0	0	0	5	5	4	4	5	5	3	4	4	6	1	1	0	0	0	5
P17174	P17174	13	13	13	Aspartate aminotransferase, cytoplasmic	GOT1		1	13	13	13	8	13	3	6	11	10	3	4	4	3	4	2	0	4	3	8	13	3	6	11	10	3	4	4	3	4	2	0	4	3	8	13	3	6	11	10	3	4
P17301	P17301	1	1	1	Integrin alpha-2	ITGA2		1	1	1	1	0	0	0	0	0	0	0	0	0	1	1	0	0	1	1	0	0	0	0	0	0	0	0	0	1	1	0	0	1	1	0	0	0	0	0	0	0	0
P17405	P17405	3	3	3	Sphingomyelin phosphodiesterase	SMPD1		1	3	3	3	1	1	3	3	2	1	2	1	2	0	0	0	0	0	0	1	1	3	3	2	1	2	1	2	0	0	0	0	0	0	1	1	3	3	2	1	2	1
P17480	P17480	3	3	3	Nucleolar transcription factor 1	UBTF		1	3	3	3	0	0	0	1	0	0	0	0	1	1	3	0	0	3	1	0	0	0	1	0	0	0	0	1	1	3	0	0	3	1	0	0	0	1	0	0	0	0
P17612;P22694	P17612;P22694	4;3	4;3	4;3	cAMP-dependent protein kinase catalytic subunit alpha;cAMP-dependent protein kinase catalytic subunit beta	PRKACA;PRKACB	;	2	4	4	4	1	3	2	1	2	0	2	3	2	3	2	3	3	1	3	1	3	2	1	2	0	2	3	2	3	2	3	3	1	3	1	3	2	1	2	0	2	3
P17655	P17655	23	23	23	Calpain-2 catalytic subunit	CAPN2		1	23	23	23	3	14	13	10	10	2	11	17	19	15	14	22	23	15	17	3	14	13	10	10	2	11	17	19	15	14	22	23	15	17	3	14	13	10	10	2	11	17
P17661	P17661	6	1	1	Desmin	DES		1	6	1	1	5	6	5	5	5	4	6	5	5	2	2	5	5	2	2	0	1	1	1	1	0	1	0	0	0	0	0	0	0	0	0	1	1	1	1	0	1	0
P17812	P17812	8	6	6	CTP synthase 1	CTPS1		1	8	6	6	1	3	3	1	1	0	2	7	6	5	2	6	8	3	4	1	2	1	1	1	0	1	5	4	4	2	4	6	2	3	1	2	1	1	1	0	1	5
P17844	P17844	23	15	15	Probable ATP-dependent RNA helicase DDX5	DDX5		1	23	15	15	2	3	0	0	0	0	1	12	15	20	21	16	15	20	21	1	1	0	0	0	0	1	5	7	12	13	8	7	12	13	1	1	0	0	0	0	1	5
P17858	P17858	11	11	10	ATP-dependent 6-phosphofructokinase, liver type	PFKL		1	11	11	10	2	1	4	4	2	0	2	11	6	1	1	8	6	0	3	2	1	4	4	2	0	2	11	6	1	1	8	6	0	3	2	1	4	4	2	0	2	10
P17900	P17900	9	9	9	Ganglioside GM2 activator;Ganglioside GM2 activator isoform short	GM2A		1	9	9	9	5	6	6	6	3	4	3	5	8	7	8	7	6	7	6	5	6	6	6	3	4	3	5	8	7	8	7	6	7	6	5	6	6	6	3	4	3	5
P17931	P17931	9	9	9	Galectin-3	LGALS3		1	9	9	9	6	7	6	5	7	3	4	9	6	5	6	9	6	4	7	6	7	6	5	7	3	4	9	6	5	6	9	6	4	7	6	7	6	5	7	3	4	9
P17936	P17936	14	14	14	Insulin-like growth factor-binding protein 3	IGFBP3		1	14	14	14	12	3	13	12	11	11	9	4	3	0	5	0	1	11	0	12	3	13	12	11	11	9	4	3	0	5	0	1	11	0	12	3	13	12	11	11	9	4
P17980	P17980	8	8	8	26S protease regulatory subunit 6A	PSMC3		1	8	8	8	0	7	3	3	4	0	7	7	8	6	4	7	7	3	4	0	7	3	3	4	0	7	7	8	6	4	7	7	3	4	0	7	3	3	4	0	7	7
P17987	P17987	33	33	33	T-complex protein 1 subunit alpha	TCP1		1	33	33	33	5	21	13	12	12	3	13	25	23	29	27	27	30	26	28	5	21	13	12	12	3	13	25	23	29	27	27	30	26	28	5	21	13	12	12	3	13	25
P18065	P18065	26	26	26	Insulin-like growth factor-binding protein 2	IGFBP2		1	26	26	26	2	14	11	3	3	5	20	12	15	20	22	11	10	26	17	2	14	11	3	3	5	20	12	15	20	22	11	10	26	17	2	14	11	3	3	5	20	12
P18075	P18075	1	1	1	Bone morphogenetic protein 7	BMP7		1	1	1	1	0	0	0	0	0	0	0	1	1	1	1	1	0	1	0	0	0	0	0	0	0	0	1	1	1	1	1	0	1	0	0	0	0	0	0	0	0	1
P18084	P18084	6	6	6	Integrin beta-5	ITGB5		1	6	6	6	1	2	5	3	2	2	4	0	1	2	1	0	0	1	2	1	2	5	3	2	2	4	0	1	2	1	0	0	1	2	1	2	5	3	2	2	4	0
P18124	P18124	11	11	11	60S ribosomal protein L7	RPL7		1	11	11	11	2	4	0	5	3	0	1	9	9	9	9	11	10	7	6	2	4	0	5	3	0	1	9	9	9	9	11	10	7	6	2	4	0	5	3	0	1	9
P18206	P18206	49	49	49	Vinculin	VCL		1	49	49	49	26	37	36	25	34	23	37	38	27	27	30	36	37	19	31	26	37	36	25	34	23	37	38	27	27	30	36	37	19	31	26	37	36	25	34	23	37	38
P18564	P18564	1	1	1	Integrin beta-6	ITGB6		1	1	1	1	0	0	1	0	0	1	1	0	1	1	1	1	1	1	0	0	0	1	0	0	1	1	0	1	1	1	1	1	1	0	0	0	1	0	0	1	1	0
P18621	P18621	5	5	5	60S ribosomal protein L17	RPL17		1	5	5	5	1	2	0	0	1	0	0	3	4	3	4	5	5	3	3	1	2	0	0	1	0	0	3	4	3	4	5	5	3	3	1	2	0	0	1	0	0	3
P18669;P15259;Q8N0Y7	P18669	21;7;6	21;7;6	21;7;6	Phosphoglycerate mutase 1	PGAM1		3	21	21	21	9	17	18	19	15	14	18	15	19	17	18	20	17	21	18	9	17	18	19	15	14	18	15	19	17	18	20	17	21	18	9	17	18	19	15	14	18	15
P18754	P18754	13	13	13	Regulator of chromosome condensation	RCC1		1	13	13	13	2	9	3	1	1	1	1	12	12	10	11	11	12	12	11	2	9	3	1	1	1	1	12	12	10	11	11	12	12	11	2	9	3	1	1	1	1	12
P18827	P18827	2	2	2	Syndecan-1	SDC1		1	2	2	2	2	1	1	0	0	0	0	1	2	0	0	2	1	1	0	2	1	1	0	0	0	0	1	2	0	0	2	1	1	0	2	1	1	0	0	0	0	1
P18858	P18858	1	1	1	DNA ligase 1	LIG1		1	1	1	1	0	0	0	0	0	0	0	0	0	0	0	0	1	0	0	0	0	0	0	0	0	0	0	0	0	0	0	1	0	0	0	0	0	0	0	0	0	0
P18887	P18887	3	3	3	DNA repair protein XRCC1	XRCC1		1	3	3	3	0	1	0	0	0	0	0	2	1	1	1	2	1	1	2	0	1	0	0	0	0	0	2	1	1	1	2	1	1	2	0	1	0	0	0	0	0	2
P19021	P19021	27	27	27	Peptidyl-glycine alpha-amidating monooxygenase;Peptidylglycine alpha-hydroxylating monooxygenase;Peptidyl-alpha-hydroxyglycine alpha-amidating lyase	PAM		1	27	27	27	11	15	17	12	9	12	18	13	24	24	24	14	11	14	23	11	15	17	12	9	12	18	13	24	24	24	14	11	14	23	11	15	17	12	9	12	18	13
P19022	P19022	13	13	13	Cadherin-2	CDH2		1	13	13	13	1	11	11	8	13	11	10	2	2	2	1	1	1	0	0	1	11	11	8	13	11	10	2	2	2	1	1	1	0	0	1	11	11	8	13	11	10	2
P19320;P49454	P19320	8;1	8;1	8;1	Vascular cell adhesion protein 1	VCAM1		2	8	8	8	1	7	2	4	3	0	4	1	1	0	0	1	0	2	0	1	7	2	4	3	0	4	1	1	0	0	1	0	2	0	1	7	2	4	3	0	4	1
P19338	P19338	43	43	43	Nucleolin	NCL		1	43	43	43	4	18	4	0	3	0	3	25	29	38	39	33	38	37	34	4	18	4	0	3	0	3	25	29	38	39	33	38	37	34	4	18	4	0	3	0	3	25
P19367	P19367	18	18	13	Hexokinase-1	HK1		1	18	18	13	1	8	15	11	8	0	9	11	11	10	11	14	13	8	11	1	8	15	11	8	0	9	11	11	10	11	14	13	8	11	1	6	11	8	7	0	7	8
P19387	P19387	3	3	3	DNA-directed RNA polymerase II subunit RPB3	POLR2C		1	3	3	3	0	1	0	0	0	0	0	0	1	3	3	1	1	1	3	0	1	0	0	0	0	0	0	1	3	3	1	1	1	3	0	1	0	0	0	0	0	0
P19388	P19388	1	1	1	DNA-directed RNA polymerases I, II, and III subunit RPABC1	POLR2E		1	1	1	1	0	1	0	0	0	0	0	1	1	1	0	0	0	0	1	0	1	0	0	0	0	0	1	1	1	0	0	0	0	1	0	1	0	0	0	0	0	1
P19438	P19438	7	7	7	Tumor necrosis factor receptor superfamily member 1A;Tumor necrosis factor receptor superfamily member 1A, membrane form;Tumor necrosis factor-binding protein 1	TNFRSF1A		1	7	7	7	2	4	2	1	1	1	2	6	6	1	1	4	4	2	0	2	4	2	1	1	1	2	6	6	1	1	4	4	2	0	2	4	2	1	1	1	2	6
P19525	P19525	3	3	3	Interferon-induced, double-stranded RNA-activated protein kinase	EIF2AK2		1	3	3	3	0	0	0	0	0	0	0	2	2	3	3	1	0	3	3	0	0	0	0	0	0	0	2	2	3	3	1	0	3	3	0	0	0	0	0	0	0	2
P19623	P19623	9	9	9	Spermidine synthase	SRM		1	9	9	9	0	4	2	1	1	0	1	8	6	4	2	8	7	3	2	0	4	2	1	1	0	1	8	6	4	2	8	7	3	2	0	4	2	1	1	0	1	8
P19784	P19784	2	2	2	Casein kinase II subunit alpha	CSNK2A2		1	2	2	2	0	0	0	0	0	0	0	0	2	1	0	2	1	2	0	0	0	0	0	0	0	0	0	2	1	0	2	1	2	0	0	0	0	0	0	0	0	0
P19801	P19801	6	6	6	Amiloride-sensitive amine oxidase [copper-containing]	AOC1		1	6	6	6	6	0	0	0	0	0	0	0	0	0	0	0	0	0	0	6	0	0	0	0	0	0	0	0	0	0	0	0	0	0	6	0	0	0	0	0	0	0
P19835	P19835	2	2	2	Bile salt-activated lipase	CEL		1	2	2	2	0	0	0	0	0	0	0	1	1	1	1	1	1	1	1	0	0	0	0	0	0	0	1	1	1	1	1	1	1	1	0	0	0	0	0	0	0	1
P19838	P19838	1	1	1	Nuclear factor NF-kappa-B p105 subunit;Nuclear factor NF-kappa-B p50 subunit	NFKB1		1	1	1	1	0	0	0	0	0	0	0	0	0	0	0	0	0	0	1	0	0	0	0	0	0	0	0	0	0	0	0	0	0	1	0	0	0	0	0	0	0	0
P19875	P19875	2	1	1	C-X-C motif chemokine 2;GRO-beta(5-73)	CXCL2		1	2	1	1	0	1	0	0	0	0	0	1	2	0	0	1	1	1	0	0	0	0	0	0	0	0	0	1	0	0	0	0	0	0	0	0	0	0	0	0	0	0
P19876	P19876	3	2	2	C-X-C motif chemokine 3;GRO-gamma(5-73)	CXCL3		1	3	2	2	0	1	0	0	0	0	0	1	3	1	0	2	2	2	0	0	0	0	0	0	0	0	0	2	1	0	1	1	1	0	0	0	0	0	0	0	0	0
P19883	P19883	14	14	14	Follistatin	FST		1	14	14	14	0	5	12	13	11	5	11	1	1	0	0	2	1	0	0	0	5	12	13	11	5	11	1	1	0	0	2	1	0	0	0	5	12	13	11	5	11	1
P19957	P19957	1	1	1	Elafin	PI3		1	1	1	1	1	0	0	0	0	0	0	0	0	0	0	0	0	0	0	1	0	0	0	0	0	0	0	0	0	0	0	0	0	0	1	0	0	0	0	0	0	0
P19971	P19971	2	2	2	Thymidine phosphorylase	TYMP		1	2	2	2	0	0	0	0	0	0	0	0	2	2	2	0	0	2	2	0	0	0	0	0	0	0	0	2	2	2	0	0	2	2	0	0	0	0	0	0	0	0
P20042	P20042	10	10	10	Eukaryotic translation initiation factor 2 subunit 2	EIF2S2		1	10	10	10	1	1	2	1	1	1	0	5	5	6	4	8	7	4	5	1	1	2	1	1	1	0	5	5	6	4	8	7	4	5	1	1	2	1	1	1	0	5
P20062	P20062	7	7	7	Transcobalamin-2	TCN2		1	7	7	7	3	6	2	0	1	1	3	0	0	0	1	0	0	3	1	3	6	2	0	1	1	3	0	0	0	1	0	0	3	1	3	6	2	0	1	1	3	0
P20290	P20290	7	7	7	Transcription factor BTF3	BTF3		1	7	7	7	0	3	1	0	0	0	0	6	7	6	6	7	7	6	6	0	3	1	0	0	0	0	6	7	6	6	7	7	6	6	0	3	1	0	0	0	0	6
P20333	P20333	3	3	3	Tumor necrosis factor receptor superfamily member 1B;Tumor necrosis factor receptor superfamily member 1b, membrane form;Tumor necrosis factor-binding protein 2	TNFRSF1B		1	3	3	3	2	0	0	0	0	0	0	0	1	0	0	2	0	0	0	2	0	0	0	0	0	0	0	1	0	0	2	0	0	0	2	0	0	0	0	0	0	0
Q9NRW1;P20340;Q14964	Q9NRW1;P20340	4;4;1	4;4;1	4;4;1	Ras-related protein Rab-6B;Ras-related protein Rab-6A	RAB6B;RAB6A	;	3	4	4	4	0	3	0	1	1	1	0	2	3	2	3	3	1	2	4	0	3	0	1	1	1	0	2	3	2	3	3	1	2	4	0	3	0	1	1	1	0	2
P20618	P20618	10	10	10	Proteasome subunit beta type-1	PSMB1		1	10	10	10	2	6	3	0	2	0	1	10	5	7	5	5	6	1	7	2	6	3	0	2	0	1	10	5	7	5	5	6	1	7	2	6	3	0	2	0	1	10
P20674	P20674	1	1	1	Cytochrome c oxidase subunit 5A, mitochondrial	COX5A		1	1	1	1	0	1	0	0	0	0	0	1	1	0	0	1	1	0	0	0	1	0	0	0	0	0	1	1	0	0	1	1	0	0	0	1	0	0	0	0	0	1
P20700	P20700	36	34	31	Lamin-B1	LMNB1		1	36	34	31	7	23	4	3	2	0	4	22	26	21	27	25	29	25	22	6	22	4	3	2	0	4	21	26	20	27	23	27	25	22	6	22	4	3	2	0	4	21
P20742	P20742	6	1	1	Pregnancy zone protein	PZP		1	6	1	1	3	3	4	4	4	4	4	2	3	5	3	2	3	5	3	0	0	1	1	1	1	1	0	0	0	0	0	0	0	0	0	0	1	1	1	1	1	0
P20774	P20774	4	4	4	Mimecan	OGN		1	4	4	4	0	4	0	0	0	0	1	0	0	0	0	0	0	0	0	0	4	0	0	0	0	1	0	0	0	0	0	0	0	0	0	4	0	0	0	0	1	0
P20810	P20810	13	13	13	Calpastatin	CAST		1	13	13	13	1	11	6	9	9	6	9	8	9	9	8	7	10	7	9	1	11	6	9	9	6	9	8	9	9	8	7	10	7	9	1	11	6	9	9	6	9	8
P20827	P20827	6	6	6	Ephrin-A1;Ephrin-A1, secreted form	EFNA1		1	6	6	6	3	1	1	0	1	0	0	2	5	3	4	3	1	5	3	3	1	1	0	1	0	0	2	5	3	4	3	1	5	3	3	1	1	0	1	0	0	2
P20839	P20839	2	2	2	Inosine-5-monophosphate dehydrogenase 1	IMPDH1		1	2	2	2	0	0	0	0	0	0	0	2	2	0	0	2	2	0	0	0	0	0	0	0	0	0	2	2	0	0	2	2	0	0	0	0	0	0	0	0	0	2
P20908	P20908	33	33	29	Collagen alpha-1(V) chain	COL5A1		1	33	33	29	1	31	30	28	29	27	29	0	5	2	2	2	0	0	1	1	31	30	28	29	27	29	0	5	2	2	2	0	0	1	1	28	27	25	26	25	25	0
P20962	P20962	4	4	4	Parathymosin	PTMS		1	4	4	4	1	1	1	0	0	0	1	3	1	2	1	3	3	3	2	1	1	1	0	0	0	1	3	1	2	1	3	3	3	2	1	1	1	0	0	0	1	3
P21281;P15313	P21281	11;3	11;3	11;3	V-type proton ATPase subunit B, brain isoform	ATP6V1B2		2	11	11	11	2	6	5	5	4	0	4	9	9	9	7	10	10	8	7	2	6	5	5	4	0	4	9	9	9	7	10	10	8	7	2	6	5	5	4	0	4	9
P21283	P21283	3	3	3	V-type proton ATPase subunit C 1	ATP6V1C1		1	3	3	3	0	1	2	1	3	1	3	2	2	1	1	1	2	1	1	0	1	2	1	3	1	3	2	2	1	1	1	2	1	1	0	1	2	1	3	1	3	2
P21291	P21291	10	10	10	Cysteine and glycine-rich protein 1	CSRP1		1	10	10	10	1	8	9	8	9	7	9	8	7	8	8	8	8	7	9	1	8	9	8	9	7	9	8	7	8	8	8	8	7	9	1	8	9	8	9	7	9	8
P21333	P21333	137	127	123	Filamin-A	FLNA		1	137	127	123	31	102	115	118	111	89	117	93	77	93	93	96	99	80	99	27	96	108	109	101	84	107	86	71	87	87	88	91	74	92	26	93	106	107	98	84	106	85
P21359	P21359	1	1	1	Neurofibromin;Neurofibromin truncated	NF1		1	1	1	1	0	0	0	0	0	0	1	0	0	1	1	1	1	0	0	0	0	0	0	0	0	1	0	0	1	1	1	1	0	0	0	0	0	0	0	0	1	0
P21399	P21399	12	12	12	Cytoplasmic aconitate hydratase	ACO1		1	12	12	12	2	7	3	1	0	0	0	6	11	5	11	5	5	11	5	2	7	3	1	0	0	0	6	11	5	11	5	5	11	5	2	7	3	1	0	0	0	6
P21583	P21583	5	5	5	Kit ligand;Soluble KIT ligand	KITLG		1	5	5	5	0	2	0	1	0	0	0	0	2	2	3	0	0	5	1	0	2	0	1	0	0	0	0	2	2	3	0	0	5	1	0	2	0	1	0	0	0	0
P21589	P21589	9	9	9	5-nucleotidase	NT5E		1	9	9	9	1	5	1	1	0	0	2	1	9	6	1	6	5	6	5	1	5	1	1	0	0	2	1	9	6	1	6	5	6	5	1	5	1	1	0	0	2	1
P21741	P21741	11	11	11	Midkine	MDK		1	11	11	11	7	7	2	0	1	0	1	0	8	9	8	2	0	11	9	7	7	2	0	1	0	1	0	8	9	8	2	0	11	9	7	7	2	0	1	0	1	0
P21810	P21810	19	18	18	Biglycan	BGN		1	19	18	18	1	14	18	17	15	16	19	0	1	2	0	5	1	1	2	1	13	17	17	15	16	18	0	1	2	0	4	1	1	2	1	13	17	17	15	16	18	0
P21860	P21860	2	2	2	Receptor tyrosine-protein kinase erbB-3	ERBB3		1	2	2	2	2	0	0	0	0	0	0	0	0	1	0	0	0	0	0	2	0	0	0	0	0	0	0	0	1	0	0	0	0	0	2	0	0	0	0	0	0	0
P21926	P21926	4	4	4	CD9 antigen	CD9		1	4	4	4	1	2	2	0	0	1	2	2	3	3	2	3	1	4	3	1	2	2	0	0	1	2	2	3	3	2	3	1	4	3	1	2	2	0	0	1	2	2
P21980	P21980	13	13	13	Protein-glutamine gamma-glutamyltransferase 2	TGM2		1	13	13	13	5	0	11	1	1	0	12	5	7	1	0	3	8	4	3	5	0	11	1	1	0	12	5	7	1	0	3	8	4	3	5	0	11	1	1	0	12	5
P22059;Q969R2	P22059	11;1	11;1	11;1	Oxysterol-binding protein 1	OSBP		2	11	11	11	1	5	1	0	0	0	1	8	9	9	7	5	7	5	9	1	5	1	0	0	0	1	8	9	9	7	5	7	5	9	1	5	1	0	0	0	1	8
P22061	P22061	12	12	12	Protein-L-isoaspartate(D-aspartate) O-methyltransferase	PCMT1		1	12	12	12	3	11	10	9	9	1	7	10	11	10	9	12	12	10	10	3	11	10	9	9	1	7	10	11	10	9	12	12	10	10	3	11	10	9	9	1	7	10
P22087;A6NHQ2	P22087	4;1	4;1	4;1	rRNA 2-O-methyltransferase fibrillarin	FBL		2	4	4	4	0	1	0	0	0	0	0	3	4	4	4	4	4	4	4	0	1	0	0	0	0	0	3	4	4	4	4	4	4	4	0	1	0	0	0	0	0	3
P22102	P22102	23	23	23	Trifunctional purine biosynthetic protein adenosine-3;Phosphoribosylamine--glycine ligase;Phosphoribosylformylglycinamidine cyclo-ligase;Phosphoribosylglycinamide formyltransferase	GART		1	23	23	23	1	8	6	5	4	0	7	20	21	12	15	21	19	8	14	1	8	6	5	4	0	7	20	21	12	15	21	19	8	14	1	8	6	5	4	0	7	20
P22105	P22105	2	2	2	Tenascin-X	TNXB		1	2	2	2	0	0	1	0	0	2	0	0	0	0	0	0	0	0	0	0	0	1	0	0	2	0	0	0	0	0	0	0	0	0	0	0	1	0	0	2	0	0
P22223	P22223	7	7	7	Cadherin-3	CDH3		1	7	7	7	1	0	0	1	0	0	0	0	5	7	7	0	0	7	7	1	0	0	1	0	0	0	0	5	7	7	0	0	7	7	1	0	0	1	0	0	0	0
P22234	P22234	35	35	35	Multifunctional protein ADE2;Phosphoribosylaminoimidazole-succinocarboxamide synthase;Phosphoribosylaminoimidazole carboxylase	PAICS		1	35	35	35	6	20	12	6	8	1	7	21	26	31	32	29	28	29	29	6	20	12	6	8	1	7	21	26	31	32	29	28	29	29	6	20	12	6	8	1	7	21
P22304	P22304	2	2	2	Iduronate 2-sulfatase;Iduronate 2-sulfatase 42 kDa chain;Iduronate 2-sulfatase 14 kDa chain	IDS		1	2	2	2	1	0	0	1	1	0	1	0	0	0	0	0	0	0	1	1	0	0	1	1	0	1	0	0	0	0	0	0	0	1	1	0	0	1	1	0	1	0
P22307	P22307	8	8	8	Non-specific lipid-transfer protein	SCP2		1	8	8	8	3	4	3	1	0	0	1	3	6	6	6	6	5	6	7	3	4	3	1	0	0	1	3	6	6	6	6	5	6	7	3	4	3	1	0	0	1	3
P22314	P22314	54	54	54	Ubiquitin-like modifier-activating enzyme 1	UBA1		1	54	54	54	7	34	25	24	17	4	21	43	46	48	46	46	46	45	48	7	34	25	24	17	4	21	43	46	48	46	46	46	45	48	7	34	25	24	17	4	21	43
P22392;O60361	P22392;O60361	17;10	17;10	10;7	Nucleoside diphosphate kinase B;Putative nucleoside diphosphate kinase	NME2;NME2P1	;	2	17	17	10	7	15	11	12	12	10	10	12	13	15	16	16	13	14	15	7	15	11	12	12	10	10	12	13	15	16	16	13	14	15	2	9	7	7	7	6	7	6
P22455	P22455	3	3	3	Fibroblast growth factor receptor 4	FGFR4		1	3	3	3	0	1	0	0	0	0	0	0	1	2	1	0	0	3	1	0	1	0	0	0	0	0	0	1	2	1	0	0	3	1	0	1	0	0	0	0	0	0
P22466	P22466	6	6	6	Galanin peptides;Galanin;Galanin message-associated peptide	GAL		1	6	6	6	0	0	0	0	0	0	0	5	6	3	3	4	3	4	2	0	0	0	0	0	0	0	5	6	3	3	4	3	4	2	0	0	0	0	0	0	0	5
P22612	P22612	1	1	1	cAMP-dependent protein kinase catalytic subunit gamma	PRKACG		1	1	1	1	0	1	1	1	1	1	1	1	1	1	0	0	1	1	1	0	1	1	1	1	1	1	1	1	1	0	0	1	1	1	0	1	1	1	1	1	1	1
P22626	P22626	31	31	31	Heterogeneous nuclear ribonucleoproteins A2/B1	HNRNPA2B1		1	31	31	31	13	25	17	17	18	12	17	24	25	28	26	26	27	31	25	13	25	17	17	18	12	17	24	25	28	26	26	27	31	25	13	25	17	17	18	12	17	24
P22676;P05937	P22676	9;1	9;1	9;1	Calretinin	CALB2		2	9	9	9	3	1	1	0	1	0	0	0	9	1	1	5	1	2	3	3	1	1	0	1	0	0	0	9	1	1	5	1	2	3	3	1	1	0	1	0	0	0
P22681	P22681	2	2	2	E3 ubiquitin-protein ligase CBL	CBL		1	2	2	2	0	0	0	0	0	0	0	1	2	2	0	1	0	1	2	0	0	0	0	0	0	0	1	2	2	0	1	0	1	2	0	0	0	0	0	0	0	1
P22692	P22692	14	14	14	Insulin-like growth factor-binding protein 4	IGFBP4		1	14	14	14	7	11	13	11	10	9	12	4	13	0	0	4	4	1	0	7	11	13	11	10	9	12	4	13	0	0	4	4	1	0	7	11	13	11	10	9	12	4
P23142	P23142	27	12	12	Fibulin-1	FBLN1		1	27	12	12	4	22	21	21	21	20	15	15	18	15	14	13	7	17	13	0	11	8	7	9	7	1	7	8	7	6	6	3	9	6	0	11	8	7	9	7	1	7
P23193;Q15560	P23193	9;3	9;3	9;3	Transcription elongation factor A protein 1	TCEA1		2	9	9	9	5	6	0	0	0	0	1	6	5	7	7	7	6	9	7	5	6	0	0	0	0	1	6	5	7	7	7	6	9	7	5	6	0	0	0	0	1	6
P23229	P23229	9	9	9	Integrin alpha-6;Integrin alpha-6 heavy chain;Integrin alpha-6 light chain;Processed integrin alpha-6	ITGA6		1	9	9	9	3	2	1	1	0	0	0	0	5	5	8	1	0	6	5	3	2	1	1	0	0	0	0	5	5	8	1	0	6	5	3	2	1	1	0	0	0	0
P23246	P23246	20	20	19	Splicing factor, proline- and glutamine-rich	SFPQ		1	20	20	19	5	13	5	5	5	1	3	15	16	17	17	13	15	17	16	5	13	5	5	5	1	3	15	16	17	17	13	15	17	16	4	12	4	5	4	1	2	14
P23284	P23284	20	20	20	Peptidyl-prolyl cis-trans isomerase B	PPIB		1	20	20	20	9	14	10	13	10	10	11	15	17	16	16	13	14	18	16	9	14	10	13	10	10	11	15	17	16	16	13	14	18	16	9	14	10	13	10	10	11	15
P23368	P23368	7	7	7	NAD-dependent malic enzyme, mitochondrial	ME2		1	7	7	7	1	2	0	0	0	0	0	4	3	2	2	7	5	3	2	1	2	0	0	0	0	0	4	3	2	2	7	5	3	2	1	2	0	0	0	0	0	4
P23381	P23381	27	27	27	Tryptophan--tRNA ligase, cytoplasmic;T1-TrpRS;T2-TrpRS	WARS		1	27	27	27	7	19	11	15	16	10	8	23	23	18	16	22	23	13	18	7	19	11	15	16	10	8	23	23	18	16	22	23	13	18	7	19	11	15	16	10	8	23
P23396	P23396	18	18	18	40S ribosomal protein S3	RPS3		1	18	18	18	5	8	5	4	7	1	5	16	15	12	12	14	15	14	14	5	8	5	4	7	1	5	16	15	12	12	14	15	14	14	5	8	5	4	7	1	5	16
P23470	P23470	6	6	6	Receptor-type tyrosine-protein phosphatase gamma	PTPRG		1	6	6	6	1	4	2	2	3	4	1	1	5	5	4	0	0	4	4	1	4	2	2	3	4	1	1	5	5	4	0	0	4	4	1	4	2	2	3	4	1	1
P23497;Q9H930	P23497	6;1	3;1	3;1	Nuclear autoantigen Sp-100	SP100		2	6	3	3	0	3	0	0	0	0	0	4	4	5	4	4	4	3	5	0	2	0	0	0	0	0	1	2	2	2	2	2	2	3	0	2	0	0	0	0	0	1
P23526	P23526	30	30	30	Adenosylhomocysteinase	AHCY		1	30	30	30	7	13	11	9	8	2	9	23	22	22	24	26	26	24	23	7	13	11	9	8	2	9	23	22	22	24	26	26	24	23	7	13	11	9	8	2	9	23
P23528	P23528	18	18	13	Cofilin-1	CFL1		1	18	18	13	7	17	13	14	13	11	13	15	16	15	15	15	16	13	15	7	17	13	14	13	11	13	15	16	15	15	15	16	13	15	6	12	9	10	9	7	9	11
P23560	P23560	4	4	4	Brain-derived neurotrophic factor	BDNF		1	4	4	4	0	0	0	0	0	0	0	0	0	3	3	0	0	4	3	0	0	0	0	0	0	0	0	0	3	3	0	0	4	3	0	0	0	0	0	0	0	0
P23588	P23588	12	12	12	Eukaryotic translation initiation factor 4B	EIF4B		1	12	12	12	5	7	4	5	2	0	5	8	10	9	9	10	10	9	9	5	7	4	5	2	0	5	8	10	9	9	10	10	9	9	5	7	4	5	2	0	5	8
P23921	P23921	4	4	4	Ribonucleoside-diphosphate reductase large subunit	RRM1		1	4	4	4	0	2	0	0	0	0	1	2	3	1	1	4	4	0	2	0	2	0	0	0	0	1	2	3	1	1	4	4	0	2	0	2	0	0	0	0	1	2
P24043	P24043	58	58	57	Laminin subunit alpha-2	LAMA2		1	58	58	57	1	27	32	44	49	49	4	2	1	1	2	2	0	1	1	1	27	32	44	49	49	4	2	1	1	2	2	0	1	1	1	26	31	44	49	48	4	2
P24347	P24347	7	7	7	Stromelysin-3	MMP11		1	7	7	7	0	2	2	1	1	1	1	3	6	5	4	5	2	3	4	0	2	2	1	1	1	1	3	6	5	4	5	2	3	4	0	2	2	1	1	1	1	3
P24534	P24534	9	8	8	Elongation factor 1-beta	EEF1B2		1	9	8	8	2	6	4	5	5	1	5	6	7	9	8	8	9	9	9	2	6	4	5	5	1	5	5	7	8	8	8	8	8	8	2	6	4	5	5	1	5	5
P24592	P24592	11	11	11	Insulin-like growth factor-binding protein 6	IGFBP6		1	11	11	11	4	8	8	4	3	4	6	11	11	4	6	11	10	7	6	4	8	8	4	3	4	6	11	11	4	6	11	10	7	6	4	8	8	4	3	4	6	11
P24593	P24593	16	16	16	Insulin-like growth factor-binding protein 5	IGFBP5		1	16	16	16	1	15	15	15	13	12	15	0	2	3	2	3	2	3	0	1	15	15	15	13	12	15	0	2	3	2	3	2	3	0	1	15	15	15	13	12	15	0
P24666	P24666	6	6	6	Low molecular weight phosphotyrosine protein phosphatase	ACP1		1	6	6	6	1	3	2	0	1	0	1	3	4	4	5	3	3	5	5	1	3	2	0	1	0	1	3	4	4	5	3	3	5	5	1	3	2	0	1	0	1	3
P24752	P24752	10	10	10	Acetyl-CoA acetyltransferase, mitochondrial	ACAT1		1	10	10	10	2	1	1	0	1	0	0	8	8	8	8	10	10	7	6	2	1	1	0	1	0	0	8	8	8	8	10	10	7	6	2	1	1	0	1	0	0	8
P24821	P24821	32	32	32	Tenascin	TNC		1	32	32	32	3	9	29	5	5	16	24	0	2	2	0	0	2	2	1	3	9	29	5	5	16	24	0	2	2	0	0	2	2	1	3	9	29	5	5	16	24	0
P24844	P24844	10	4	4	Myosin regulatory light polypeptide 9	MYL9		1	10	4	4	3	6	8	9	8	3	10	2	4	3	3	4	3	3	4	0	1	3	4	3	2	4	0	0	1	1	1	0	1	1	0	1	3	4	3	2	4	0
P24928	P24928	6	6	6	DNA-directed RNA polymerase II subunit RPB1	POLR2A		1	6	6	6	1	1	0	1	0	0	0	2	5	6	4	4	3	4	6	1	1	0	1	0	0	0	2	5	6	4	4	3	4	6	1	1	0	1	0	0	0	2
P24941;Q00526	P24941;Q00526	2;1	2;1	2;1	Cyclin-dependent kinase 2;Cyclin-dependent kinase 3	CDK2;CDK3	;	2	2	2	2	0	1	0	0	0	0	0	2	2	2	2	2	1	1	1	0	1	0	0	0	0	0	2	2	2	2	2	1	1	1	0	1	0	0	0	0	0	2
P25205	P25205	7	7	7	DNA replication licensing factor MCM3	MCM3		1	7	7	7	0	3	0	0	0	1	0	7	4	4	3	5	6	1	3	0	3	0	0	0	1	0	7	4	4	3	5	6	1	3	0	3	0	0	0	1	0	7
P25311	P25311	1	1	1	Zinc-alpha-2-glycoprotein	AZGP1		1	1	1	1	1	0	0	0	0	0	0	0	0	0	0	0	0	0	0	1	0	0	0	0	0	0	0	0	0	0	0	0	0	0	1	0	0	0	0	0	0	0
P25325	P25325	4	4	4	3-mercaptopyruvate sulfurtransferase	MPST		1	4	4	4	0	0	1	0	0	0	0	3	3	3	3	3	3	3	4	0	0	1	0	0	0	0	3	3	3	3	3	3	3	4	0	0	1	0	0	0	0	3
P25391	P25391	9	7	7	Laminin subunit alpha-1	LAMA1		1	9	7	7	0	2	6	1	2	8	0	0	1	1	1	1	0	1	1	0	1	5	1	2	7	0	0	0	1	0	0	0	1	0	0	1	5	1	2	7	0	0
P25398	P25398	11	11	11	40S ribosomal protein S12	RPS12		1	11	11	11	4	6	5	6	7	2	6	7	9	9	11	10	8	10	8	4	6	5	6	7	2	6	7	9	9	11	10	8	10	8	4	6	5	6	7	2	6	7
P25445	P25445	2	2	2	Tumor necrosis factor receptor superfamily member 6	FAS		1	2	2	2	0	1	2	1	0	0	1	0	2	2	2	0	0	2	2	0	1	2	1	0	0	1	0	2	2	2	0	0	2	2	0	1	2	1	0	0	1	0
P25490	P25490	1	1	1	Transcriptional repressor protein YY1	YY1		1	1	1	1	0	0	0	0	0	0	0	0	1	1	1	0	0	1	1	0	0	0	0	0	0	0	0	1	1	1	0	0	1	1	0	0	0	0	0	0	0	0
P25685	P25685	11	11	10	DnaJ homolog subfamily B member 1	DNAJB1		1	11	11	10	0	5	0	1	0	0	0	8	7	10	9	7	8	8	9	0	5	0	1	0	0	0	8	7	10	9	7	8	8	9	0	5	0	1	0	0	0	7
P25705	P25705	3	3	3	ATP synthase subunit alpha, mitochondrial	ATP5A1		1	3	3	3	2	1	0	0	0	0	0	2	2	2	2	3	2	3	2	2	1	0	0	0	0	0	2	2	2	2	3	2	3	2	2	1	0	0	0	0	0	2
P25774	P25774	4	4	4	Cathepsin S	CTSS		1	4	4	4	4	0	0	0	0	0	0	0	0	0	0	0	0	0	0	4	0	0	0	0	0	0	0	0	0	0	0	0	0	0	4	0	0	0	0	0	0	0
P25786	P25786	13	13	13	Proteasome subunit alpha type-1	PSMA1		1	13	13	13	8	8	6	0	3	1	2	11	7	8	8	10	13	9	9	8	8	6	0	3	1	2	11	7	8	8	10	13	9	9	8	8	6	0	3	1	2	11
P25787	P25787	9	9	9	Proteasome subunit alpha type-2	PSMA2		1	9	9	9	1	7	3	1	5	1	3	7	7	7	6	5	7	7	7	1	7	3	1	5	1	3	7	7	7	6	5	7	7	7	1	7	3	1	5	1	3	7
P25788	P25788	10	10	10	Proteasome subunit alpha type-3	PSMA3		1	10	10	10	2	5	3	2	4	1	0	10	5	7	5	7	8	5	8	2	5	3	2	4	1	0	10	5	7	5	7	8	5	8	2	5	3	2	4	1	0	10
P25789	P25789	8	8	8	Proteasome subunit alpha type-4	PSMA4		1	8	8	8	3	6	2	2	2	1	1	8	3	8	3	2	7	2	7	3	6	2	2	2	1	1	8	3	8	3	2	7	2	7	3	6	2	2	2	1	1	8
P25815	P25815	1	1	1	Protein S100-P	S100P		1	1	1	1	1	0	0	1	0	0	0	0	0	0	0	0	0	0	0	1	0	0	1	0	0	0	0	0	0	0	0	0	0	0	1	0	0	1	0	0	0	0
P26006	P26006	10	10	10	Integrin alpha-3;Integrin alpha-3 heavy chain;Integrin alpha-3 light chain	ITGA3		1	10	10	10	1	1	1	0	0	0	1	0	10	6	9	3	2	9	6	1	1	1	0	0	0	1	0	10	6	9	3	2	9	6	1	1	1	0	0	0	1	0
P26022	P26022	20	20	20	Pentraxin-related protein PTX3	PTX3		1	20	20	20	3	18	16	16	17	14	18	12	8	2	1	18	7	5	0	3	18	16	16	17	14	18	12	8	2	1	18	7	5	0	3	18	16	16	17	14	18	12
P26038	P26038	59	59	46	Moesin	MSN		1	59	59	46	16	47	39	45	38	22	44	37	45	44	41	50	46	47	44	16	47	39	45	38	22	44	37	45	44	41	50	46	47	44	9	34	29	35	28	16	32	26
P26196	P26196	14	14	14	Probable ATP-dependent RNA helicase DDX6	DDX6		1	14	14	14	1	7	2	1	0	0	2	11	14	13	11	13	10	10	14	1	7	2	1	0	0	2	11	14	13	11	13	10	10	14	1	7	2	1	0	0	2	11
P26232	P26232	7	1	1	Catenin alpha-2	CTNNA2		1	7	1	1	0	1	2	1	1	0	0	3	5	6	5	4	4	6	7	0	1	0	0	0	0	0	1	1	1	1	1	1	1	1	0	1	0	0	0	0	0	1
P26358	P26358	2	2	2	DNA (cytosine-5)-methyltransferase 1	DNMT1		1	2	2	2	0	1	0	0	0	0	0	1	1	2	2	1	1	1	2	0	1	0	0	0	0	0	1	1	2	2	1	1	1	2	0	1	0	0	0	0	0	1
P26368	P26368	14	14	14	Splicing factor U2AF 65 kDa subunit	U2AF2		1	14	14	14	1	10	2	0	2	1	0	13	10	12	11	13	13	7	11	1	10	2	0	2	1	0	13	10	12	11	13	13	7	11	1	10	2	0	2	1	0	13
P26373	P26373	6	6	6	60S ribosomal protein L13	RPL13		1	6	6	6	0	2	1	1	0	0	1	4	4	6	6	6	4	4	6	0	2	1	1	0	0	1	4	4	6	6	6	4	4	6	0	2	1	1	0	0	1	4
P26447	P26447	10	10	10	Protein S100-A4	S100A4		1	10	10	10	6	3	3	4	3	3	2	9	7	7	8	9	7	6	8	6	3	3	4	3	3	2	9	7	7	8	9	7	6	8	6	3	3	4	3	3	2	9
P26572	P26572	4	4	4	Alpha-1,3-mannosyl-glycoprotein 2-beta-N-acetylglucosaminyltransferase	MGAT1		1	4	4	4	1	2	3	2	0	1	2	3	3	4	3	4	1	3	3	1	2	3	2	0	1	2	3	3	4	3	4	1	3	3	1	2	3	2	0	1	2	3
P26583	P26583	18	14	14	High mobility group protein B2	HMGB2		1	18	14	14	3	13	2	0	1	0	3	13	15	15	15	13	15	17	16	3	10	1	0	1	0	3	10	13	12	12	11	13	13	13	3	10	1	0	1	0	3	10
P26599	P26599	23	23	21	Polypyrimidine tract-binding protein 1	PTBP1		1	23	23	21	6	17	11	10	7	2	4	16	19	21	19	17	21	19	20	6	17	11	10	7	2	4	16	19	21	19	17	21	19	20	5	16	10	9	7	2	4	15
P26639	P26639	36	36	31	Threonine--tRNA ligase, cytoplasmic	TARS		1	36	36	31	4	17	11	15	12	0	15	24	24	29	28	28	31	27	29	4	17	11	15	12	0	15	24	24	29	28	28	31	27	29	4	15	9	13	10	0	13	19
P26640	P26640	15	15	15	Valine--tRNA ligase	VARS		1	15	15	15	1	6	1	1	1	1	1	11	11	9	14	12	13	12	11	1	6	1	1	1	1	1	11	11	9	14	12	13	12	11	1	6	1	1	1	1	1	11
P26641	P26641	26	26	26	Elongation factor 1-gamma	EEF1G		1	26	26	26	8	21	15	13	13	5	13	21	21	21	18	23	22	20	24	8	21	15	13	13	5	13	21	21	21	18	23	22	20	24	8	21	15	13	13	5	13	21
P26885	P26885	6	6	6	Peptidyl-prolyl cis-trans isomerase FKBP2	FKBP2		1	6	6	6	2	4	1	4	2	3	3	3	5	5	6	5	3	4	6	2	4	1	4	2	3	3	3	5	5	6	5	3	4	6	2	4	1	4	2	3	3	3
P27348	P27348	21	16	16	14-3-3 protein theta	YWHAQ		1	21	16	16	13	17	14	11	12	8	11	18	17	19	17	18	18	18	18	8	12	9	7	7	4	7	13	12	14	12	13	13	13	13	8	12	9	7	7	4	7	13
P27487	P27487	2	2	2	Dipeptidyl peptidase 4;Dipeptidyl peptidase 4 membrane form;Dipeptidyl peptidase 4 soluble form	DPP4		1	2	2	2	0	0	2	1	2	0	2	0	1	0	0	0	0	0	0	0	0	2	1	2	0	2	0	1	0	0	0	0	0	0	0	0	2	1	2	0	2	0
P27635;Q96L21	P27635;Q96L21	4;2	4;2	4;2	60S ribosomal protein L10;60S ribosomal protein L10-like	RPL10;RPL10L	;	2	4	4	4	0	0	0	0	0	0	0	3	4	1	1	4	3	0	2	0	0	0	0	0	0	0	3	4	1	1	4	3	0	2	0	0	0	0	0	0	0	3
P27658	P27658	18	18	18	Collagen alpha-1(VIII) chain;Vastatin	COL8A1		1	18	18	18	1	12	18	14	16	13	16	1	0	0	0	1	0	0	0	1	12	18	14	16	13	16	1	0	0	0	1	0	0	0	1	12	18	14	16	13	16	1
P27694	P27694	15	15	15	Replication protein A 70 kDa DNA-binding subunit;Replication protein A 70 kDa DNA-binding subunit, N-terminally processed	RPA1		1	15	15	15	2	9	1	0	0	0	1	10	8	12	10	10	10	11	13	2	9	1	0	0	0	1	10	8	12	10	10	10	11	13	2	9	1	0	0	0	1	10
P27695	P27695	26	26	26	DNA-(apurinic or apyrimidinic site) lyase;DNA-(apurinic or apyrimidinic site) lyase, mitochondrial	APEX1		1	26	26	26	3	21	5	7	6	4	5	14	19	22	19	21	18	19	23	3	21	5	7	6	4	5	14	19	22	19	21	18	19	23	3	21	5	7	6	4	5	14
P27708	P27708	14	14	14	CAD protein;Glutamine-dependent carbamoyl-phosphate synthase;Aspartate carbamoyltransferase;Dihydroorotase	CAD		1	14	14	14	0	2	2	3	2	0	1	11	10	4	2	10	13	3	4	0	2	2	3	2	0	1	11	10	4	2	10	13	3	4	0	2	2	3	2	0	1	11
P27797	P27797	22	22	22	Calreticulin	CALR		1	22	22	22	8	14	12	12	12	1	15	10	17	15	14	16	19	18	15	8	14	12	12	12	1	15	10	17	15	14	16	19	18	15	8	14	12	12	12	1	15	10
P27816	P27816	36	36	36	Microtubule-associated protein 4	MAP4		1	36	36	36	6	28	19	19	25	11	26	18	23	13	10	19	15	18	13	6	28	19	19	25	11	26	18	23	13	10	19	15	18	13	6	28	19	19	25	11	26	18
P27824	P27824	4	4	4	Calnexin	CANX		1	4	4	4	0	1	0	0	2	0	0	2	2	2	2	3	3	2	3	0	1	0	0	2	0	0	2	2	2	2	3	3	2	3	0	1	0	0	2	0	0	2
P28066	P28066	7	7	7	Proteasome subunit alpha type-5	PSMA5		1	7	7	7	2	5	2	1	1	1	2	5	5	5	4	3	5	4	5	2	5	2	1	1	1	2	5	5	5	4	3	5	4	5	2	5	2	1	1	1	2	5
P28070	P28070	8	8	8	Proteasome subunit beta type-4	PSMB4		1	8	8	8	1	7	3	0	3	0	0	7	2	7	1	2	6	1	7	1	7	3	0	3	0	0	7	2	7	1	2	6	1	7	1	7	3	0	3	0	0	7
P28072	P28072	6	6	6	Proteasome subunit beta type-6	PSMB6		1	6	6	6	4	4	4	0	3	1	1	6	3	5	5	4	6	3	6	4	4	4	0	3	1	1	6	3	5	5	4	6	3	6	4	4	4	0	3	1	1	6
P28074	P28074	14	14	14	Proteasome subunit beta type-5	PSMB5		1	14	14	14	4	9	4	0	5	0	0	13	6	13	7	7	9	1	13	4	9	4	0	5	0	0	13	6	13	7	7	9	1	13	4	9	4	0	5	0	0	13
P28161	P28161	1	1	1	Glutathione S-transferase Mu 2	GSTM2		1	1	1	1	0	1	1	1	1	1	1	0	0	0	0	0	0	0	0	0	1	1	1	1	1	1	0	0	0	0	0	0	0	0	0	1	1	1	1	1	1	0
P28300	P28300	17	17	17	Protein-lysine 6-oxidase	LOX		1	17	17	17	1	13	16	15	16	14	13	1	1	2	0	2	1	1	0	1	13	16	15	16	14	13	1	1	2	0	2	1	1	0	1	13	16	15	16	14	13	1
P28340	P28340	2	2	2	DNA polymerase delta catalytic subunit	POLD1		1	2	2	2	0	0	0	0	0	0	0	1	1	1	1	1	1	1	2	0	0	0	0	0	0	0	1	1	1	1	1	1	1	2	0	0	0	0	0	0	0	1
P28370	P28370	7	7	5	Probable global transcription activator SNF2L1	SMARCA1		1	7	7	5	0	1	0	0	0	0	0	5	2	3	2	4	3	1	3	0	1	0	0	0	0	0	5	2	3	2	4	3	1	3	0	0	0	0	0	0	0	3
P28482;P27361;P31152;Q16659	P28482	14;3;1;1	14;3;1;1	14;3;1;1	Mitogen-activated protein kinase 1	MAPK1		4	14	14	14	2	8	5	3	3	0	3	10	9	11	7	10	10	8	12	2	8	5	3	3	0	3	10	9	11	7	10	10	8	12	2	8	5	3	3	0	3	10
P28676	P28676	4	4	4	Grancalcin	GCA		1	4	4	4	0	0	1	1	0	0	0	0	3	4	4	0	0	3	4	0	0	1	1	0	0	0	0	3	4	4	0	0	3	4	0	0	1	1	0	0	0	0
P28799	P28799	20	20	20	Granulins;Acrogranin;Paragranulin;Granulin-1;Granulin-2;Granulin-3;Granulin-4;Granulin-5;Granulin-6;Granulin-7	GRN		1	20	20	20	14	15	13	9	10	12	12	17	17	14	14	18	15	16	14	14	15	13	9	10	12	12	17	17	14	14	18	15	16	14	14	15	13	9	10	12	12	17
P28838	P28838	13	13	13	Cytosol aminopeptidase	LAP3		1	13	13	13	2	7	5	5	2	0	3	9	10	9	10	9	9	10	11	2	7	5	5	2	0	3	9	10	9	10	9	9	10	11	2	7	5	5	2	0	3	9
P29144	P29144	14	14	14	Tripeptidyl-peptidase 2	TPP2		1	14	14	14	0	6	5	2	2	0	4	11	9	10	10	13	11	7	12	0	6	5	2	2	0	4	11	9	10	10	13	11	7	12	0	6	5	2	2	0	4	11
P29218	P29218	5	5	5	Inositol monophosphatase 1	IMPA1		1	5	5	5	4	5	4	2	2	0	2	2	3	3	1	5	3	2	2	4	5	4	2	2	0	2	2	3	3	1	5	3	2	2	4	5	4	2	2	0	2	2
P29279	P29279	20	20	20	Connective tissue growth factor	CTGF		1	20	20	20	13	9	17	17	18	16	18	0	0	1	3	1	1	7	2	13	9	17	17	18	16	18	0	0	1	3	1	1	7	2	13	9	17	17	18	16	18	0
P29317	P29317	7	7	7	Ephrin type-A receptor 2	EPHA2		1	7	7	7	3	0	1	0	1	0	1	2	6	3	2	6	4	5	3	3	0	1	0	1	0	1	2	6	3	2	6	4	5	3	3	0	1	0	1	0	1	2
P29323	P29323	4	4	4	Ephrin type-B receptor 2	EPHB2		1	4	4	4	1	1	0	0	0	0	0	1	3	3	2	2	1	2	3	1	1	0	0	0	0	0	1	3	3	2	2	1	2	3	1	1	0	0	0	0	0	1
P29353;P98077	P29353;P98077	2;1	2;1	2;1	SHC-transforming protein 1;SHC-transforming protein 2	SHC1;SHC2	;	2	2	2	2	0	2	0	0	0	0	0	1	1	1	1	1	1	0	1	0	2	0	0	0	0	0	1	1	1	1	1	1	0	1	0	2	0	0	0	0	0	1
P29373	P29373	7	7	7	Cellular retinoic acid-binding protein 2	CRABP2		1	7	7	7	0	3	0	0	0	0	0	1	5	7	7	0	0	7	7	0	3	0	0	0	0	0	1	5	7	7	0	0	7	7	0	3	0	0	0	0	0	1
P29400	P29400	6	4	4	Collagen alpha-5(IV) chain	COL4A5		1	6	4	4	0	5	2	2	3	2	6	2	2	2	1	2	0	3	0	0	3	0	0	1	0	4	1	0	1	1	1	0	1	0	0	3	0	0	1	0	4	1
P29401	P29401	47	47	47	Transketolase	TKT		1	47	47	47	21	43	32	25	30	21	29	34	39	38	41	37	34	39	39	21	43	32	25	30	21	29	34	39	38	41	37	34	39	39	21	43	32	25	30	21	29	34
P29536	P29536	3	3	3	Leiomodin-1	LMOD1		1	3	3	3	0	0	2	2	0	0	3	0	0	0	0	0	0	0	0	0	0	2	2	0	0	3	0	0	0	0	0	0	0	0	0	0	2	2	0	0	3	0
P29590	P29590	4	4	4	Protein PML	PML		1	4	4	4	1	2	0	1	0	0	0	2	3	3	4	1	1	4	4	1	2	0	1	0	0	0	2	3	3	4	1	1	4	4	1	2	0	1	0	0	0	2
P29692	P29692	17	17	16	Elongation factor 1-delta	EEF1D		1	17	17	16	3	14	6	5	5	1	5	16	14	15	13	14	15	14	15	3	14	6	5	5	1	5	16	14	15	13	14	15	14	15	3	14	6	5	5	1	5	15
P29966	P29966	6	6	6	Myristoylated alanine-rich C-kinase substrate	MARCKS		1	6	6	6	5	6	3	5	6	4	5	0	2	2	2	0	0	1	2	5	6	3	5	6	4	5	0	2	2	2	0	0	1	2	5	6	3	5	6	4	5	0
P30040	P30040	13	13	13	Endoplasmic reticulum resident protein 29	ERP29		1	13	13	13	4	8	4	4	6	5	8	8	11	11	12	10	10	12	9	4	8	4	4	6	5	8	8	11	11	12	10	10	12	9	4	8	4	4	6	5	8	8
P30041	P30041	23	23	23	Peroxiredoxin-6	PRDX6		1	23	23	23	7	14	17	16	15	9	15	20	22	21	21	22	22	18	22	7	14	17	16	15	9	15	20	22	21	21	22	22	18	22	7	14	17	16	15	9	15	20
P30043	P30043	6	6	6	Flavin reductase (NADPH)	BLVRB		1	6	6	6	3	2	2	1	1	0	2	5	6	5	3	6	6	5	6	3	2	2	1	1	0	2	5	6	5	3	6	6	5	6	3	2	2	1	1	0	2	5
P30044	P30044	15	15	15	Peroxiredoxin-5, mitochondrial	PRDX5		1	15	15	15	4	5	10	9	9	5	10	12	12	14	14	13	12	12	14	4	5	10	9	9	5	10	12	12	14	14	13	12	12	14	4	5	10	9	9	5	10	12
P30046;A6NHG4	P30046;A6NHG4	7;5	7;5	7;5	D-dopachrome decarboxylase;D-dopachrome decarboxylase-like protein	DDT;DDTL	;	2	7	7	7	2	4	6	2	5	2	4	6	7	6	6	6	6	4	6	2	4	6	2	5	2	4	6	7	6	6	6	6	4	6	2	4	6	2	5	2	4	6
P30048	P30048	12	12	12	Thioredoxin-dependent peroxide reductase, mitochondrial	PRDX3		1	12	12	12	6	10	8	5	9	5	5	6	9	9	8	8	6	11	10	6	10	8	5	9	5	5	6	9	9	8	8	6	11	10	6	10	8	5	9	5	5	6
P30049	P30049	1	1	1	ATP synthase subunit delta, mitochondrial	ATP5D		1	1	1	1	0	1	0	0	0	0	0	1	0	0	0	1	1	0	0	0	1	0	0	0	0	0	1	0	0	0	1	1	0	0	0	1	0	0	0	0	0	1
P30050	P30050	8	8	8	60S ribosomal protein L12	RPL12		1	8	8	8	2	6	4	5	5	0	5	6	6	7	7	6	6	8	7	2	6	4	5	5	0	5	6	6	7	7	6	6	8	7	2	6	4	5	5	0	5	6
P30084	P30084	9	9	9	Enoyl-CoA hydratase, mitochondrial	ECHS1		1	9	9	9	2	4	2	0	1	0	3	6	6	4	3	7	6	6	5	2	4	2	0	1	0	3	6	6	4	3	7	6	6	5	2	4	2	0	1	0	3	6
P30085	P30085	10	10	10	UMP-CMP kinase	CMPK1		1	10	10	10	1	8	8	8	8	4	8	8	8	6	8	7	7	7	5	1	8	8	8	8	4	8	8	8	6	8	7	7	7	5	1	8	8	8	8	4	8	8
P30086	P30086	17	17	17	Phosphatidylethanolamine-binding protein 1;Hippocampal cholinergic neurostimulating peptide	PEBP1		1	17	17	17	5	11	12	11	12	11	10	15	13	16	15	15	13	14	14	5	11	12	11	12	11	10	15	13	16	15	15	13	14	14	5	11	12	11	12	11	10	15
P30101	P30101	38	38	38	Protein disulfide-isomerase A3	PDIA3		1	38	38	38	16	33	27	27	29	26	30	28	31	28	27	28	30	32	28	16	33	27	27	29	26	30	28	31	28	27	28	30	32	28	16	33	27	27	29	26	30	28
P30153;P30154	P30153	28;6	28;6	28;6	Serine/threonine-protein phosphatase 2A 65 kDa regulatory subunit A alpha isoform	PPP2R1A		2	28	28	28	2	17	13	7	7	1	8	22	21	22	24	25	22	18	24	2	17	13	7	7	1	8	22	21	22	24	25	22	18	24	2	17	13	7	7	1	8	22
P30405	P30405	5	5	5	Peptidyl-prolyl cis-trans isomerase F, mitochondrial	PPIF		1	5	5	5	0	3	0	0	0	0	0	3	2	5	3	5	4	4	4	0	3	0	0	0	0	0	3	2	5	3	5	4	4	4	0	3	0	0	0	0	0	3
P30419;O60551	P30419	6;1	6;1	6;1	Glycylpeptide N-tetradecanoyltransferase 1	NMT1		2	6	6	6	0	4	3	0	1	1	0	5	5	5	4	6	4	3	5	0	4	3	0	1	1	0	5	5	5	4	6	4	3	5	0	4	3	0	1	1	0	5
P30455;P30443	P30455;P30443	14;14	4;4	2;2	HLA class I histocompatibility antigen, A-36 alpha chain;HLA class I histocompatibility antigen, A-1 alpha chain	HLA-A	;	2	14	4	2	8	5	8	6	0	2	5	8	13	10	10	6	6	9	10	2	1	2	1	0	0	2	0	3	3	3	0	0	2	3	2	0	1	0	0	0	1	0
P30501	P30501	9	4	1	HLA class I histocompatibility antigen, Cw-2 alpha chain	HLA-C		1	9	4	1	5	4	3	3	1	0	6	3	6	6	8	3	2	7	5	1	2	1	1	1	0	2	1	2	2	3	1	0	3	2	0	0	0	0	0	0	0	0
P30520;Q8N142	P30520	15;2	15;2	15;2	Adenylosuccinate synthetase isozyme 2	ADSS		2	15	15	15	4	11	5	3	2	2	5	7	10	8	7	9	8	12	9	4	11	5	3	2	2	5	7	10	8	7	9	8	12	9	4	11	5	3	2	2	5	7
P30530	P30530	7	7	7	Tyrosine-protein kinase receptor UFO	AXL		1	7	7	7	3	5	6	6	4	6	5	3	6	4	6	6	4	6	5	3	5	6	6	4	6	5	3	6	4	6	6	4	6	5	3	5	6	6	4	6	5	3
P30533	P30533	3	3	3	Alpha-2-macroglobulin receptor-associated protein	LRPAP1		1	3	3	3	1	1	0	0	0	0	0	2	3	2	2	2	2	2	3	1	1	0	0	0	0	0	2	3	2	2	2	2	2	3	1	1	0	0	0	0	0	2
P30566	P30566	20	20	20	Adenylosuccinate lyase	ADSL		1	20	20	20	3	9	5	5	3	0	5	12	14	18	17	18	16	15	16	3	9	5	5	3	0	5	12	14	18	17	18	16	15	16	3	9	5	5	3	0	5	12
P30622	P30622	4	3	3	CAP-Gly domain-containing linker protein 1	CLIP1		1	4	3	3	0	1	1	1	1	1	1	3	2	1	2	3	3	2	3	0	1	1	1	1	1	1	2	2	1	2	2	3	2	2	0	1	1	1	1	1	1	2
P30626	P30626	8	8	8	Sorcin	SRI		1	8	8	8	3	4	4	4	3	1	2	3	5	5	6	6	6	6	6	3	4	4	4	3	1	2	3	5	5	6	6	6	6	6	3	4	4	4	3	1	2	3
P30740;O75830	P30740	20;1	19;0	19;0	Leukocyte elastase inhibitor	SERPINB1		2	20	19	19	8	12	9	8	7	2	7	16	19	17	16	16	17	19	17	8	11	8	7	6	2	6	15	18	16	15	15	16	18	16	8	11	8	7	6	2	6	15
P30876	P30876	6	6	6	DNA-directed RNA polymerase II subunit RPB2	POLR2B		1	6	6	6	1	0	0	0	0	0	0	4	1	6	4	3	1	3	5	1	0	0	0	0	0	0	4	1	6	4	3	1	3	5	1	0	0	0	0	0	0	4
P30990	P30990	5	5	5	Neurotensin/neuromedin N;Large neuromedin N;Neuromedin N;Neurotensin;Tail peptide	NTS		1	5	5	5	0	0	1	0	0	0	0	4	5	0	0	0	0	0	0	0	0	1	0	0	0	0	4	5	0	0	0	0	0	0	0	0	1	0	0	0	0	4
P31040	P31040	5	5	5	Succinate dehydrogenase [ubiquinone] flavoprotein subunit, mitochondrial	SDHA		1	5	5	5	1	1	1	0	1	0	1	5	3	2	1	5	3	3	4	1	1	1	0	1	0	1	5	3	2	1	5	3	3	4	1	1	1	0	1	0	1	5
P31150	P31150	31	19	19	Rab GDP dissociation inhibitor alpha	GDI1		1	31	19	19	8	25	25	26	20	15	20	24	24	29	29	28	26	25	27	3	15	15	16	11	8	11	14	14	18	17	17	15	16	18	3	15	15	16	11	8	11	14
P31153;Q00266	P31153	15;2	15;2	15;2	S-adenosylmethionine synthase isoform type-2	MAT2A		2	15	15	15	8	12	3	2	0	1	2	11	12	10	9	10	11	11	9	8	12	3	2	0	1	2	11	12	10	9	10	11	11	9	8	12	3	2	0	1	2	11
P31431	P31431	5	5	5	Syndecan-4	SDC4		1	5	5	5	4	4	3	1	3	2	3	4	4	4	3	4	3	4	4	4	4	3	1	3	2	3	4	4	4	3	4	3	4	4	4	4	3	1	3	2	3	4
P31483	P31483	6	3	3	Nucleolysin TIA-1 isoform p40	TIA1		1	6	3	3	0	0	0	0	0	0	0	3	1	5	3	2	2	2	5	0	0	0	0	0	0	0	2	1	2	1	2	2	1	2	0	0	0	0	0	0	0	2
P31689	P31689	3	3	3	DnaJ homolog subfamily A member 1	DNAJA1		1	3	3	3	0	0	1	0	0	0	0	2	3	3	3	3	3	2	3	0	0	1	0	0	0	0	2	3	3	3	3	3	2	3	0	0	1	0	0	0	0	2
P31937	P31937	3	3	3	3-hydroxyisobutyrate dehydrogenase, mitochondrial	HIBADH		1	3	3	3	0	1	1	0	0	0	0	1	1	1	1	3	2	0	2	0	1	1	0	0	0	0	1	1	1	1	3	2	0	2	0	1	1	0	0	0	0	1
P31939	P31939	30	30	30	Bifunctional purine biosynthesis protein PURH;Phosphoribosylaminoimidazolecarboxamide formyltransferase;IMP cyclohydrolase	ATIC		1	30	30	30	9	17	16	13	13	1	12	21	26	19	21	25	25	20	23	9	17	16	13	13	1	12	21	26	19	21	25	25	20	23	9	17	16	13	13	1	12	21
P31942	P31942	3	3	3	Heterogeneous nuclear ribonucleoprotein H3	HNRNPH3		1	3	3	3	0	1	1	1	1	0	1	3	3	3	3	2	2	3	3	0	1	1	1	1	0	1	3	3	3	3	2	2	3	3	0	1	1	1	1	0	1	3
P31943	P31943	10	8	5	Heterogeneous nuclear ribonucleoprotein H;Heterogeneous nuclear ribonucleoprotein H, N-terminally processed	HNRNPH1		1	10	8	5	1	6	4	1	2	0	1	8	8	8	9	8	8	9	8	1	5	3	1	1	0	0	6	6	6	7	6	6	7	6	0	2	1	0	1	0	0	4
P31946	P31946	22	15	13	14-3-3 protein beta/alpha;14-3-3 protein beta/alpha, N-terminally processed	YWHAB		1	22	15	13	12	15	12	17	13	9	13	14	16	19	19	19	20	20	17	7	10	7	12	8	5	9	9	11	12	12	13	14	13	10	5	8	6	10	7	5	7	7
P31947	P31947	21	17	17	14-3-3 protein sigma	SFN		1	21	17	17	12	5	4	4	5	3	3	9	16	17	19	13	11	18	16	9	2	1	2	2	0	1	5	13	13	15	9	8	14	13	9	2	1	2	2	0	1	5
P31948	P31948	49	49	49	Stress-induced-phosphoprotein 1	STIP1		1	49	49	49	9	27	7	10	10	2	9	29	40	40	41	42	42	39	43	9	27	7	10	10	2	9	29	40	40	41	42	42	39	43	9	27	7	10	10	2	9	29
P31949	P31949	7	7	7	Protein S100-A11;Protein S100-A11, N-terminally processed	S100A11		1	7	7	7	4	5	6	6	5	4	7	7	6	7	5	7	7	4	6	4	5	6	6	5	4	7	7	6	7	5	7	7	4	6	4	5	6	6	5	4	7	7
P32004	P32004	9	9	9	Neural cell adhesion molecule L1	L1CAM		1	9	9	9	0	0	0	0	0	0	0	5	4	4	5	5	5	9	3	0	0	0	0	0	0	0	5	4	4	5	5	5	9	3	0	0	0	0	0	0	0	5
P32119	P32119	18	17	17	Peroxiredoxin-2	PRDX2		1	18	17	17	7	12	9	13	8	7	10	14	15	18	18	18	18	16	18	6	11	8	12	7	6	9	13	14	17	17	17	17	15	17	6	11	8	12	7	6	9	13
P32320	P32320	3	3	3	Cytidine deaminase	CDA		1	3	3	3	1	0	0	0	0	0	0	0	0	3	3	1	0	0	3	1	0	0	0	0	0	0	0	0	3	3	1	0	0	3	1	0	0	0	0	0	0	0
P32321	P32321	4	4	4	Deoxycytidylate deaminase	DCTD		1	4	4	4	1	4	4	2	1	0	2	4	4	3	3	4	4	4	3	1	4	4	2	1	0	2	4	4	3	3	4	4	4	3	1	4	4	2	1	0	2	4
P32322;Q96C36	P32322	3;1	3;1	3;1	Pyrroline-5-carboxylate reductase 1, mitochondrial	PYCR1		2	3	3	3	0	0	1	0	0	0	0	3	3	2	2	3	2	1	2	0	0	1	0	0	0	0	3	3	2	2	3	2	1	2	0	0	1	0	0	0	0	3
P32455;P32456	P32455;P32456	3;2	3;2	3;2	Interferon-induced guanylate-binding protein 1;Interferon-induced guanylate-binding protein 2	GBP1;GBP2	;	2	3	3	3	0	1	2	2	1	0	2	1	3	1	1	1	1	1	1	0	1	2	2	1	0	2	1	3	1	1	1	1	1	1	0	1	2	2	1	0	2	1
P32780	P32780	2	2	2	General transcription factor IIH subunit 1	GTF2H1		1	2	2	2	0	0	0	0	0	0	0	1	1	2	2	1	1	1	2	0	0	0	0	0	0	0	1	1	2	2	1	1	1	2	0	0	0	0	0	0	0	1
P32929	P32929	7	7	7	Cystathionine gamma-lyase	CTH		1	7	7	7	1	3	0	0	0	0	0	5	4	6	4	7	5	4	6	1	3	0	0	0	0	0	5	4	6	4	7	5	4	6	1	3	0	0	0	0	0	5
P32969	P32969	3	3	3	60S ribosomal protein L9	RPL9		1	3	3	3	0	1	1	0	0	0	0	2	2	1	3	3	3	2	2	0	1	1	0	0	0	0	2	2	1	3	3	3	2	2	0	1	1	0	0	0	0	2
P33151	P33151	4	4	4	Cadherin-5	CDH5		1	4	4	4	0	0	1	0	0	1	0	4	3	0	0	0	1	0	0	0	0	1	0	0	1	0	4	3	0	0	0	1	0	0	0	0	1	0	0	1	0	4
P33176;O60282;Q12840	P33176	21;4;4	21;4;4	21;4;4	Kinesin-1 heavy chain	KIF5B		3	21	21	21	0	6	10	9	3	1	10	17	12	16	14	21	17	16	15	0	6	10	9	3	1	10	17	12	16	14	21	17	16	15	0	6	10	9	3	1	10	17
P33240	P33240	9	9	5	Cleavage stimulation factor subunit 2	CSTF2		1	9	9	5	1	4	1	0	0	0	0	4	6	8	8	4	6	6	7	1	4	1	0	0	0	0	4	6	8	8	4	6	6	7	0	2	0	0	0	0	0	4
P33316	P33316	7	7	7	Deoxyuridine 5-triphosphate nucleotidohydrolase, mitochondrial	DUT		1	7	7	7	0	7	0	0	0	1	0	5	5	4	6	2	4	6	7	0	7	0	0	0	1	0	5	5	4	6	2	4	6	7	0	7	0	0	0	1	0	5
P33527	P33527	1	1	1	Multidrug resistance-associated protein 1	ABCC1		1	1	1	1	0	1	0	0	0	0	0	0	0	0	0	0	0	0	0	0	1	0	0	0	0	0	0	0	0	0	0	0	0	0	0	1	0	0	0	0	0	0
P33908	P33908	24	24	24	Mannosyl-oligosaccharide 1,2-alpha-mannosidase IA	MAN1A1		1	24	24	24	6	16	13	2	1	5	14	0	16	17	17	0	0	21	17	6	16	13	2	1	5	14	0	16	17	17	0	0	21	17	6	16	13	2	1	5	14	0
P33991	P33991	10	10	10	DNA replication licensing factor MCM4	MCM4		1	10	10	10	0	1	1	0	0	0	0	9	5	5	3	5	7	1	6	0	1	1	0	0	0	0	9	5	5	3	5	7	1	6	0	1	1	0	0	0	0	9
P33992	P33992	7	7	7	DNA replication licensing factor MCM5	MCM5		1	7	7	7	0	0	0	0	0	0	0	5	6	4	3	4	3	4	5	0	0	0	0	0	0	0	5	6	4	3	4	3	4	5	0	0	0	0	0	0	0	5
P33993	P33993	8	8	8	DNA replication licensing factor MCM7	MCM7		1	8	8	8	0	0	0	0	0	0	0	6	3	0	2	6	6	1	1	0	0	0	0	0	0	0	6	3	0	2	6	6	1	1	0	0	0	0	0	0	0	6
P34059	P34059	8	8	8	N-acetylgalactosamine-6-sulfatase	GALNS		1	8	8	8	1	3	4	3	4	3	5	6	8	1	3	5	2	1	2	1	3	4	3	4	3	5	6	8	1	3	5	2	1	2	1	3	4	3	4	3	5	6
P34096	P34096	5	5	5	Ribonuclease 4	RNASE4		1	5	5	5	3	3	3	2	3	3	4	2	4	3	3	2	0	5	4	3	3	3	2	3	3	4	2	4	3	3	2	0	5	4	3	3	3	2	3	3	4	2
Q7Z5Y6;P34820	Q7Z5Y6;P34820	1;1	1;1	1;1	Bone morphogenetic protein 8A;Bone morphogenetic protein 8B	BMP8A;BMP8B	;	2	1	1	1	0	0	0	0	0	0	0	0	0	0	0	0	0	1	0	0	0	0	0	0	0	0	0	0	0	0	0	0	1	0	0	0	0	0	0	0	0	0
P34896	P34896	11	11	10	Serine hydroxymethyltransferase, cytosolic	SHMT1		1	11	11	10	2	0	1	1	1	1	1	5	9	10	8	11	10	7	10	2	0	1	1	1	1	1	5	9	10	8	11	10	7	10	2	0	1	1	1	1	1	5
P34897	P34897	8	7	7	Serine hydroxymethyltransferase, mitochondrial	SHMT2		1	8	7	7	1	1	1	0	0	0	1	3	4	7	5	6	4	6	7	1	1	1	0	0	0	1	3	4	6	5	5	3	5	6	1	1	1	0	0	0	1	3
P34932	P34932	61	61	58	Heat shock 70 kDa protein 4	HSPA4		1	61	61	58	13	34	26	28	23	3	30	35	52	50	50	54	55	48	52	13	34	26	28	23	3	30	35	52	50	50	54	55	48	52	11	31	24	26	22	3	27	32
P35052	P35052	25	25	25	Glypican-1;Secreted glypican-1	GPC1		1	25	25	25	10	14	16	19	17	13	19	11	16	11	14	9	10	18	13	10	14	16	19	17	13	19	11	16	11	14	9	10	18	13	10	14	16	19	17	13	19	11
P35080	P35080	5	5	5	Profilin-2	PFN2		1	5	5	5	1	4	2	1	2	1	2	3	3	4	4	4	3	4	4	1	4	2	1	2	1	2	3	3	4	4	4	3	4	4	1	4	2	1	2	1	2	3
P35221;Q9UI47	P35221	31;1	31;1	25;1	Catenin alpha-1	CTNNA1		2	31	31	25	2	6	6	4	6	0	1	14	18	28	26	12	11	24	29	2	6	6	4	6	0	1	14	18	28	26	12	11	24	29	2	6	4	3	5	0	1	12
P35222	P35222	21	21	18	Catenin beta-1	CTNNB1		1	21	21	18	0	2	3	3	1	0	1	5	15	18	16	1	2	18	20	0	2	3	3	1	0	1	5	15	18	16	1	2	18	20	0	0	1	2	0	0	0	4
P35232	P35232	1	1	1	Prohibitin	PHB		1	1	1	1	0	0	0	0	0	0	0	1	0	0	0	1	1	1	0	0	0	0	0	0	0	0	1	0	0	0	1	1	1	0	0	0	0	0	0	0	0	1
P35237	P35237	21	21	20	Serpin B6	SERPINB6		1	21	21	20	6	17	13	14	10	13	14	16	16	17	16	19	21	16	17	6	17	13	14	10	13	14	16	16	17	16	19	21	16	17	5	16	12	13	9	12	13	15
P35241	P35241	33	18	18	Radixin	RDX		1	33	18	18	10	26	20	21	23	14	25	22	28	27	28	29	29	28	27	1	12	9	10	12	7	12	9	14	12	14	14	14	13	12	1	12	9	10	12	7	12	9
P35244	P35244	5	5	5	Replication protein A 14 kDa subunit	RPA3		1	5	5	5	0	2	1	0	0	0	0	2	4	4	5	3	2	5	4	0	2	1	0	0	0	0	2	4	4	5	3	2	5	4	0	2	1	0	0	0	0	2
P35251	P35251	2	2	2	Replication factor C subunit 1	RFC1		1	2	2	2	0	1	0	0	1	0	0	1	1	1	1	1	1	1	1	0	1	0	0	1	0	0	1	1	1	1	1	1	1	1	0	1	0	0	1	0	0	1
P35268	P35268	5	5	5	60S ribosomal protein L22	RPL22		1	5	5	5	1	1	1	0	0	0	0	3	3	4	2	5	4	3	5	1	1	1	0	0	0	0	3	3	4	2	5	4	3	5	1	1	1	0	0	0	0	3
P35269	P35269	10	10	10	General transcription factor IIF subunit 1	GTF2F1		1	10	10	10	1	4	0	0	1	0	1	4	9	6	8	5	6	9	10	1	4	0	0	1	0	1	4	9	6	8	5	6	9	10	1	4	0	0	1	0	1	4
P35270	P35270	6	6	6	Sepiapterin reductase	SPR		1	6	6	6	0	2	0	0	0	0	0	5	5	5	5	6	4	4	6	0	2	0	0	0	0	0	5	5	5	5	6	4	4	6	0	2	0	0	0	0	0	5
P35318	P35318	1	1	1	ADM;Adrenomedullin;Proadrenomedullin N-20 terminal peptide	ADM		1	1	1	1	0	1	1	1	1	1	0	0	1	1	1	0	0	1	1	0	1	1	1	1	1	0	0	1	1	1	0	0	1	1	0	1	1	1	1	1	0	0
P35442	P35442	51	47	47	Thrombospondin-2	THBS2		1	51	47	47	20	40	50	44	48	40	40	4	6	6	3	3	2	6	4	18	36	46	40	44	36	36	4	4	4	2	3	2	3	3	18	36	46	40	44	36	36	4
P35443	P35443	7	2	2	Thrombospondin-4	THBS4		1	7	2	2	0	0	5	6	7	6	5	1	1	0	1	1	1	1	0	0	0	1	1	2	1	1	0	0	0	0	0	0	0	0	0	0	1	1	2	1	1	0
P35475	P35475	4	4	4	Alpha-L-iduronidase	IDUA		1	4	4	4	1	0	2	2	0	0	0	0	2	2	3	1	1	3	2	1	0	2	2	0	0	0	0	2	2	3	1	1	3	2	1	0	2	2	0	0	0	0
P35555	P35555	122	122	118	Fibrillin-1	FBN1		1	122	122	118	2	101	109	110	111	112	105	11	2	4	5	8	8	3	5	2	101	109	110	111	112	105	11	2	4	5	8	8	3	5	2	99	105	106	108	109	102	10
P35556	P35556	41	37	37	Fibrillin-2	FBN2		1	41	37	37	0	38	11	12	16	12	6	2	1	2	1	2	1	0	2	0	36	7	8	13	9	3	1	1	2	1	2	1	0	1	0	36	7	8	13	9	3	1
P35573	P35573	12	12	12	Glycogen debranching enzyme;4-alpha-glucanotransferase;Amylo-alpha-1,6-glucosidase	AGL		1	12	12	12	0	2	2	4	1	0	3	6	8	9	9	7	6	8	12	0	2	2	4	1	0	3	6	8	9	9	7	6	8	12	0	2	2	4	1	0	3	6
P35579;REV__Q9UKV3;P12883;P13535;Q9UKX3;Q9Y623;P13533;P12882;P11055;Q9UKX2;A7E2Y1	P35579	135;1;1;1;1;1;1;1;1;1;1	135;1;1;1;1;1;1;1;1;1;1	112;1;0;0;0;0;0;0;0;0;0	Myosin-9	MYH9		11	135	135	112	18	81	83	83	64	30	81	76	85	94	95	106	97	97	102	18	81	83	83	64	30	81	76	85	94	95	106	97	97	102	14	66	68	68	50	23	65	62
P35580	P35580	56	39	38	Myosin-10	MYH10		1	56	39	38	4	17	28	23	28	9	34	31	26	29	25	46	43	24	35	1	6	18	12	19	4	22	20	13	15	10	30	29	12	18	1	6	18	12	19	4	22	19
P35606	P35606	16	16	16	Coatomer subunit beta	COPB2		1	16	16	16	4	12	7	9	8	0	5	11	9	13	10	13	12	9	14	4	12	7	9	8	0	5	11	9	13	10	13	12	9	14	4	12	7	9	8	0	5	11
P35611	P35611	3	3	3	Alpha-adducin	ADD1		1	3	3	3	0	2	2	0	0	0	1	0	1	1	0	1	0	2	2	0	2	2	0	0	0	1	0	1	1	0	1	0	2	2	0	2	2	0	0	0	1	0
P35613	P35613	7	7	7	Basigin	BSG		1	7	7	7	3	3	4	4	1	1	4	4	7	5	6	6	6	7	5	3	3	4	4	1	1	4	4	7	5	6	6	6	7	5	3	3	4	4	1	1	4	4
P35625	P35625	4	4	4	Metalloproteinase inhibitor 3	TIMP3		1	4	4	4	0	1	3	2	2	1	0	0	0	0	0	0	0	0	0	0	1	3	2	2	1	0	0	0	0	0	0	0	0	0	0	1	3	2	2	1	0	0
P35637	P35637	7	7	5	RNA-binding protein FUS	FUS		1	7	7	5	1	5	1	1	1	0	1	6	6	7	6	5	6	6	7	1	5	1	1	1	0	1	6	6	7	6	5	6	6	7	0	4	1	1	1	0	0	5
P35658	P35658	4	4	4	Nuclear pore complex protein Nup214	NUP214		1	4	4	4	0	3	0	0	0	0	0	3	3	1	2	2	2	3	1	0	3	0	0	0	0	0	3	3	1	2	2	2	3	1	0	3	0	0	0	0	0	3
P35659	P35659	8	8	8	Protein DEK	DEK		1	8	8	8	0	1	0	0	0	0	0	7	5	5	5	6	8	5	7	0	1	0	0	0	0	0	7	5	5	5	6	8	5	7	0	1	0	0	0	0	0	7
P35754	P35754	7	7	7	Glutaredoxin-1	GLRX		1	7	7	7	1	5	5	6	6	5	4	0	4	5	7	0	1	7	5	1	5	5	6	6	5	4	0	4	5	7	0	1	7	5	1	5	5	6	6	5	4	0
P35813	P35813	3	3	1	Protein phosphatase 1A	PPM1A		1	3	3	1	1	3	0	0	0	0	0	2	3	3	3	1	1	3	3	1	3	0	0	0	0	0	2	3	3	3	1	1	3	3	0	1	0	0	0	0	0	0
P35858	P35858	3	3	3	Insulin-like growth factor-binding protein complex acid labile subunit	IGFALS		1	3	3	3	3	0	1	1	1	0	1	1	1	1	0	1	1	0	1	3	0	1	1	1	0	1	1	1	1	0	1	1	0	1	3	0	1	1	1	0	1	1
P35998	P35998	17	17	17	26S protease regulatory subunit 7	PSMC2		1	17	17	17	1	5	6	3	3	0	3	13	8	4	6	15	16	6	6	1	5	6	3	3	0	3	13	8	4	6	15	16	6	6	1	5	6	3	3	0	3	13
P36222	P36222	3	3	3	Chitinase-3-like protein 1	CHI3L1		1	3	3	3	0	0	0	0	1	3	1	0	0	0	0	0	1	1	0	0	0	0	0	1	3	1	0	0	0	0	0	1	1	0	0	0	0	0	1	3	1	0
P36404	P36404	1	1	1	ADP-ribosylation factor-like protein 2	ARL2		1	1	1	1	0	0	0	0	0	0	0	1	1	0	0	1	1	0	0	0	0	0	0	0	0	0	1	1	0	0	1	1	0	0	0	0	0	0	0	0	0	1
P36405	P36405	4	4	4	ADP-ribosylation factor-like protein 3	ARL3		1	4	4	4	0	4	3	1	1	0	1	3	4	2	1	3	2	2	3	0	4	3	1	1	0	1	3	4	2	1	3	2	2	3	0	4	3	1	1	0	1	3
P36406	P36406	1	1	1	E3 ubiquitin-protein ligase TRIM23	TRIM23		1	1	1	1	0	0	0	0	0	0	0	0	1	0	0	0	0	0	0	0	0	0	0	0	0	0	0	1	0	0	0	0	0	0	0	0	0	0	0	0	0	0
P36507	P36507	6	6	5	Dual specificity mitogen-activated protein kinase kinase 2	MAP2K2		1	6	6	5	1	1	1	0	0	0	0	4	5	1	2	5	3	2	3	1	1	1	0	0	0	0	4	5	1	2	5	3	2	3	1	1	1	0	0	0	0	3
P36543;Q96A05	P36543	4;1	4;1	4;1	V-type proton ATPase subunit E 1	ATP6V1E1		2	4	4	4	1	1	1	1	1	2	2	2	2	2	2	3	4	2	2	1	1	1	1	1	2	2	2	2	2	2	3	4	2	2	1	1	1	1	1	2	2	2
P36551	P36551	27	27	27	Oxygen-dependent coproporphyrinogen-III oxidase, mitochondrial	CPOX		1	27	27	27	1	12	2	1	3	0	0	10	24	26	26	14	8	26	24	1	12	2	1	3	0	0	10	24	26	26	14	8	26	24	1	12	2	1	3	0	0	10
P36578	P36578	19	19	19	60S ribosomal protein L4	RPL4		1	19	19	19	4	7	3	4	3	2	1	12	16	13	13	18	17	12	13	4	7	3	4	3	2	1	12	16	13	13	18	17	12	13	4	7	3	4	3	2	1	12
P36776	P36776	5	5	5	Lon protease homolog, mitochondrial	LONP1		1	5	5	5	1	0	0	0	0	0	0	2	3	3	2	4	3	3	1	1	0	0	0	0	0	0	2	3	3	2	4	3	3	1	1	0	0	0	0	0	0	2
P36871	P36871	31	31	31	Phosphoglucomutase-1	PGM1		1	31	31	31	8	16	15	24	16	5	15	12	19	23	24	19	21	24	23	8	16	15	24	16	5	15	12	19	23	24	19	21	24	23	8	16	15	24	16	5	15	12
P36873	P36873	13	2	2	Serine/threonine-protein phosphatase PP1-gamma catalytic subunit	PPP1CC		1	13	2	2	1	8	7	3	5	1	7	12	10	11	9	12	13	9	12	0	1	0	0	0	0	0	1	1	1	1	2	2	1	1	0	1	0	0	0	0	0	1
P36915	P36915	3	3	3	Guanine nucleotide-binding protein-like 1	GNL1		1	3	3	3	0	0	0	0	1	1	1	2	1	2	3	2	2	1	2	0	0	0	0	1	1	1	2	1	2	3	2	2	1	2	0	0	0	0	1	1	1	2
P36952	P36952	10	10	10	Serpin B5	SERPINB5		1	10	10	10	5	0	0	0	0	0	0	0	7	9	7	0	1	8	9	5	0	0	0	0	0	0	0	7	9	7	0	1	8	9	5	0	0	0	0	0	0	0
P36954	P36954	2	2	2	DNA-directed RNA polymerase II subunit RPB9	POLR2I		1	2	2	2	0	1	0	0	0	0	0	1	2	2	1	2	0	2	2	0	1	0	0	0	0	0	1	2	2	1	2	0	2	2	0	1	0	0	0	0	0	1
P36955	P36955	21	21	16	Pigment epithelium-derived factor	SERPINF1		1	21	21	16	0	19	11	13	12	16	4	14	21	7	10	17	11	14	6	0	19	11	13	12	16	4	14	21	7	10	17	11	14	6	0	14	9	11	9	11	1	11
P36957	P36957	2	2	2	Dihydrolipoyllysine-residue succinyltransferase component of 2-oxoglutarate dehydrogenase complex, mitochondrial	DLST		1	2	2	2	1	1	1	0	0	0	0	1	1	1	0	1	2	0	0	1	1	1	0	0	0	0	1	1	1	0	1	2	0	0	1	1	1	0	0	0	0	1
P36959	P36959	2	1	1	GMP reductase 1	GMPR		1	2	1	1	0	1	0	1	1	0	1	1	1	2	2	1	1	2	2	0	0	0	0	0	0	1	0	0	1	1	0	0	1	1	0	0	0	0	0	0	1	0
P37108	P37108	8	8	8	Signal recognition particle 14 kDa protein	SRP14		1	8	8	8	3	4	0	1	0	1	0	6	5	7	7	7	8	6	7	3	4	0	1	0	1	0	6	5	7	7	7	8	6	7	3	4	0	1	0	1	0	6
P37235;P84074;P61601	P37235;P84074	4;3;1	4;3;1	4;3;1	Hippocalcin-like protein 1;Neuron-specific calcium-binding protein hippocalcin	HPCAL1;HPCA	;	3	4	4	4	1	2	0	0	1	0	1	3	3	3	2	3	3	2	2	1	2	0	0	1	0	1	3	3	3	2	3	3	2	2	1	2	0	0	1	0	1	3
P37802;Q9UI15	P37802	18;1	18;1	18;1	Transgelin-2	TAGLN2		2	18	18	18	9	15	14	13	10	8	15	16	12	14	14	16	17	11	14	9	15	14	13	10	8	15	16	12	14	14	16	17	11	14	9	15	14	13	10	8	15	16
P37837	P37837	25	25	25	Transaldolase	TALDO1		1	25	25	25	10	15	13	12	11	9	11	16	22	22	23	22	22	21	23	10	15	13	12	11	9	11	16	22	22	23	22	22	21	23	10	15	13	12	11	9	11	16
P38117	P38117	4	4	4	Electron transfer flavoprotein subunit beta	ETFB		1	4	4	4	1	0	0	0	0	0	0	4	4	3	3	4	4	3	3	1	0	0	0	0	0	0	4	4	3	3	4	4	3	3	1	0	0	0	0	0	0	4
P38159;O75526;Q8N7X1	P38159	11;2;1	11;2;1	6;1;0	RNA-binding motif protein, X chromosome;RNA-binding motif protein, X chromosome, N-terminally processed	RBMX		3	11	11	6	5	8	6	4	2	1	2	6	7	7	11	7	8	10	8	5	8	6	4	2	1	2	6	7	7	11	7	8	10	8	3	5	4	4	1	0	0	4
P38432	P38432	2	2	2	Coilin	COIL		1	2	2	2	0	0	0	0	0	0	0	0	0	1	1	0	0	1	0	0	0	0	0	0	0	0	0	0	1	1	0	0	1	0	0	0	0	0	0	0	0	0
P38570	P38570	1	1	1	Integrin alpha-E;Integrin alpha-E light chain;Integrin alpha-E heavy chain	ITGAE		1	1	1	1	1	1	0	0	0	0	0	0	0	0	0	0	0	0	0	1	1	0	0	0	0	0	0	0	0	0	0	0	0	0	1	1	0	0	0	0	0	0
P38571	P38571	12	12	12	Lysosomal acid lipase/cholesteryl ester hydrolase	LIPA		1	12	12	12	4	3	2	0	1	1	1	8	12	1	1	6	9	2	3	4	3	2	0	1	1	1	8	12	1	1	6	9	2	3	4	3	2	0	1	1	1	8
P38606	P38606	19	19	19	V-type proton ATPase catalytic subunit A	ATP6V1A		1	19	19	19	4	14	13	13	9	2	9	17	15	16	9	18	19	14	15	4	14	13	13	9	2	9	17	15	16	9	18	19	14	15	4	14	13	13	9	2	9	17
P38646	P38646	25	25	25	Stress-70 protein, mitochondrial	HSPA9		1	25	25	25	6	18	7	2	4	3	3	19	20	19	17	23	22	16	18	6	18	7	2	4	3	3	19	20	19	17	23	22	16	18	6	18	7	2	4	3	3	19
P38919	P38919	15	12	12	Eukaryotic initiation factor 4A-III;Eukaryotic initiation factor 4A-III, N-terminally processed	EIF4A3		1	15	12	12	5	9	1	1	1	0	1	13	12	13	12	12	11	14	12	4	7	0	0	0	0	0	10	10	10	9	9	8	11	10	4	7	0	0	0	0	0	10
P39019	P39019	8	8	8	40S ribosomal protein S19	RPS19		1	8	8	8	1	2	1	1	0	0	2	6	6	7	8	6	6	4	8	1	2	1	1	0	0	2	6	6	7	8	6	6	4	8	1	2	1	1	0	0	2	6
P39023;Q92901	P39023	8;2	8;2	8;2	60S ribosomal protein L3	RPL3		2	8	8	8	2	0	0	0	1	0	0	5	3	6	3	8	6	0	5	2	0	0	0	1	0	0	5	3	6	3	8	6	0	5	2	0	0	0	1	0	0	5
P39059	P39059	11	11	11	Collagen alpha-1(XV) chain;Restin;Restin-2;Restin-3;Restin-4	COL15A1		1	11	11	11	0	5	8	6	5	10	11	0	0	0	0	0	0	1	1	0	5	8	6	5	10	11	0	0	0	0	0	0	1	1	0	5	8	6	5	10	11	0
P39060	P39060	22	22	22	Collagen alpha-1(XVIII) chain;Endostatin	COL18A1		1	22	22	22	9	9	11	2	2	2	13	15	21	16	16	19	8	18	13	9	9	11	2	2	2	13	15	21	16	16	19	8	18	13	9	9	11	2	2	2	13	15
P39687;O95626;O43423	P39687	16;2;2	16;2;2	13;2;2	Acidic leucine-rich nuclear phosphoprotein 32 family member A	ANP32A		3	16	16	13	2	4	1	0	0	0	2	8	10	13	13	12	10	14	10	2	4	1	0	0	0	2	8	10	13	13	12	10	14	10	2	3	1	0	0	0	2	5
P39748	P39748	11	11	11	Flap endonuclease 1	FEN1		1	11	11	11	0	2	2	0	1	0	0	3	5	11	10	7	6	8	9	0	2	2	0	1	0	0	3	5	11	10	7	6	8	9	0	2	2	0	1	0	0	3
P40121	P40121	11	11	11	Macrophage-capping protein	CAPG		1	11	11	11	4	7	2	1	2	0	1	10	8	10	7	11	8	7	8	4	7	2	1	2	0	1	10	8	10	7	11	8	7	8	4	7	2	1	2	0	1	10
P40123	P40123	8	7	7	Adenylyl cyclase-associated protein 2	CAP2		1	8	7	7	0	1	4	5	5	0	7	5	7	2	2	6	3	3	3	0	0	4	5	5	0	6	4	6	1	1	5	2	2	2	0	0	4	5	5	0	6	4
P40189	P40189	2	2	2	Interleukin-6 receptor subunit beta	IL6ST		1	2	2	2	1	2	1	1	1	0	0	1	1	0	0	0	0	1	0	1	2	1	1	1	0	0	1	1	0	0	0	0	1	0	1	2	1	1	1	0	0	1
P40227	P40227	33	33	27	T-complex protein 1 subunit zeta	CCT6A		1	33	33	27	6	20	15	13	9	2	11	25	22	26	29	25	26	29	25	6	20	15	13	9	2	11	25	22	26	29	25	26	29	25	4	16	12	13	7	1	11	19
P40261	P40261	5	5	5	Nicotinamide N-methyltransferase	NNMT		1	5	5	5	0	4	4	5	5	3	4	0	0	1	0	1	0	0	0	0	4	4	5	5	3	4	0	0	1	0	1	0	0	0	0	4	4	5	5	3	4	0
P40763	P40763	2	2	2	Signal transducer and activator of transcription 3	STAT3		1	2	2	2	0	0	0	0	0	0	0	2	2	0	0	2	0	0	0	0	0	0	0	0	0	0	2	2	0	0	2	0	0	0	0	0	0	0	0	0	0	2
P40818	P40818	2	2	2	Ubiquitin carboxyl-terminal hydrolase 8	USP8		1	2	2	2	0	0	0	0	0	0	0	2	2	2	2	2	1	1	2	0	0	0	0	0	0	0	2	2	2	2	2	1	1	2	0	0	0	0	0	0	0	2
P40925	P40925	19	19	19	Malate dehydrogenase, cytoplasmic	MDH1		1	19	19	19	14	16	14	19	15	11	17	17	16	15	18	18	16	18	17	14	16	14	19	15	11	17	17	16	15	18	18	16	18	17	14	16	14	19	15	11	17	17
P40926	P40926	20	20	20	Malate dehydrogenase, mitochondrial	MDH2		1	20	20	20	11	14	13	14	11	9	10	13	14	18	17	19	18	17	17	11	14	13	14	11	9	10	13	14	18	17	19	18	17	17	11	14	13	14	11	9	10	13
P41091;Q2VIR3	P41091;Q2VIR3	21;16	21;16	21;16	Eukaryotic translation initiation factor 2 subunit 3;Putative eukaryotic translation initiation factor 2 subunit 3-like protein	EIF2S3;EIF2S3L	;	2	21	21	21	11	18	9	7	6	0	3	20	19	20	17	19	21	16	21	11	18	9	7	6	0	3	20	19	20	17	19	21	16	21	11	18	9	7	6	0	3	20
P41159	P41159	7	7	7	Leptin	LEP		1	7	7	7	0	0	0	7	6	0	0	0	0	0	0	0	0	0	0	0	0	0	7	6	0	0	0	0	0	0	0	0	0	0	0	0	0	7	6	0	0	0
P41222	P41222	7	7	7	Prostaglandin-H2 D-isomerase	PTGDS		1	7	7	7	2	3	4	4	4	6	1	5	3	2	1	4	3	0	1	2	3	4	4	4	6	1	5	3	2	1	4	3	0	1	2	3	4	4	4	6	1	5
P41223	P41223	5	5	5	Protein BUD31 homolog	BUD31		1	5	5	5	0	1	1	1	0	0	1	5	4	5	5	3	5	4	5	0	1	1	1	0	0	1	5	4	5	5	3	5	4	5	0	1	1	1	0	0	1	5
P41227;Q9BSU3	P41227	6;2	6;2	6;2	N-alpha-acetyltransferase 10	NAA10		2	6	6	6	0	2	0	0	1	0	0	2	5	2	2	4	4	3	2	0	2	0	0	1	0	0	2	5	2	2	4	4	3	2	0	2	0	0	1	0	0	2
Q6NXS1;P41236	Q6NXS1;P41236	4;4	4;4	4;4	Protein phosphatase inhibitor 2-like protein 3;Protein phosphatase inhibitor 2	PPP1R2P3;PPP1R2	;	2	4	4	4	1	3	1	0	0	0	0	2	3	3	4	2	4	3	3	1	3	1	0	0	0	0	2	3	3	4	2	4	3	3	1	3	1	0	0	0	0	2
P41250	P41250	29	29	29	Glycine--tRNA ligase	GARS		1	29	29	29	4	20	17	22	17	7	19	19	22	28	24	26	21	20	26	4	20	17	22	17	7	19	19	22	28	24	26	21	20	26	4	20	17	22	17	7	19	19
P41252	P41252	34	34	34	Isoleucine--tRNA ligase, cytoplasmic	IARS		1	34	34	34	4	15	11	10	11	0	12	26	22	28	25	29	23	18	28	4	15	11	10	11	0	12	26	22	28	25	29	23	18	28	4	15	11	10	11	0	12	26
P41271	P41271	3	3	3	Neuroblastoma suppressor of tumorigenicity 1	NBL1		1	3	3	3	2	1	2	2	1	2	2	2	2	3	3	2	2	3	2	2	1	2	2	1	2	2	2	2	3	3	2	2	3	2	2	1	2	2	1	2	2	2
P41567	P41567	9	9	4	Eukaryotic translation initiation factor 1	EIF1		1	9	9	4	0	6	2	1	2	0	1	5	5	7	7	8	8	5	7	0	6	2	1	2	0	1	5	5	7	7	8	8	5	7	0	3	2	1	2	0	1	3
P42126	P42126	1	1	1	Enoyl-CoA delta isomerase 1, mitochondrial	ECI1		1	1	1	1	0	0	0	0	0	0	0	1	0	1	0	1	0	0	1	0	0	0	0	0	0	0	1	0	1	0	1	0	0	1	0	0	0	0	0	0	0	1
P42167	P42167	12	12	1	Lamina-associated polypeptide 2, isoforms beta/gamma;Thymopoietin;Thymopentin	TMPO		1	12	12	1	4	10	2	1	0	1	2	8	11	11	10	7	8	10	11	4	10	2	1	0	1	2	8	11	11	10	7	8	10	11	0	1	0	0	0	0	0	0
P42224	P42224	5	5	5	Signal transducer and activator of transcription 1-alpha/beta	STAT1		1	5	5	5	0	0	3	4	4	0	3	1	0	0	0	0	0	0	0	0	0	3	4	4	0	3	1	0	0	0	0	0	0	0	0	0	3	4	4	0	3	1
P42285	P42285	9	9	9	Superkiller viralicidic activity 2-like 2	SKIV2L2		1	9	9	9	0	3	0	0	0	0	0	8	5	6	6	6	6	5	9	0	3	0	0	0	0	0	8	5	6	6	6	6	5	9	0	3	0	0	0	0	0	8
P42330	P42330	7	1	1	Aldo-keto reductase family 1 member C3	AKR1C3		1	7	1	1	5	6	3	1	1	1	5	4	3	2	0	5	6	2	3	1	1	1	0	0	0	0	0	0	1	0	0	1	1	1	1	1	1	0	0	0	0	0
P42566	P42566	2	2	2	Epidermal growth factor receptor substrate 15	EPS15		1	2	2	2	0	2	0	0	0	0	0	2	0	1	1	2	2	0	2	0	2	0	0	0	0	0	2	0	1	1	2	2	0	2	0	2	0	0	0	0	0	2
P42696	P42696	2	2	2	RNA-binding protein 34	RBM34		1	2	2	2	1	0	0	0	1	0	0	1	1	0	0	0	0	0	0	1	0	0	0	1	0	0	1	1	0	0	0	0	0	0	1	0	0	0	1	0	0	1
P42765	P42765	7	7	7	3-ketoacyl-CoA thiolase, mitochondrial	ACAA2		1	7	7	7	1	0	0	0	0	0	1	4	1	0	0	7	5	0	0	1	0	0	0	0	0	1	4	1	0	0	7	5	0	0	1	0	0	0	0	0	1	4
P42766	P42766	2	2	2	60S ribosomal protein L35	RPL35		1	2	2	2	1	1	0	1	0	0	1	2	2	2	2	2	2	2	2	1	1	0	1	0	0	1	2	2	2	2	2	2	2	2	1	1	0	1	0	0	1	2
P42785	P42785	13	13	13	Lysosomal Pro-X carboxypeptidase	PRCP		1	13	13	13	3	5	7	6	7	2	8	11	11	4	6	10	7	6	8	3	5	7	6	7	2	8	11	11	4	6	10	7	6	8	3	5	7	6	7	2	8	11
P42830;P80162	P42830	5;1	5;1	5;1	C-X-C motif chemokine 5;ENA-78(8-78);ENA-78(9-78)	CXCL5		2	5	5	5	3	3	0	0	1	0	0	5	4	1	1	5	4	2	1	3	3	0	0	1	0	0	5	4	1	1	5	4	2	1	3	3	0	0	1	0	0	5
P42858	P42858	1	1	1	Huntingtin	HTT		1	1	1	1	0	0	0	0	0	0	0	1	1	1	1	1	1	1	0	0	0	0	0	0	0	0	1	1	1	1	1	1	1	0	0	0	0	0	0	0	0	1
P43026	P43026	1	1	1	Growth/differentiation factor 5	GDF5		1	1	1	1	0	0	0	0	0	0	1	0	0	0	0	0	0	0	0	0	0	0	0	0	0	1	0	0	0	0	0	0	0	0	0	0	0	0	0	0	1	0
P43034	P43034	16	16	16	Platelet-activating factor acetylhydrolase IB subunit alpha	PAFAH1B1		1	16	16	16	4	11	8	6	7	1	4	12	12	14	13	16	12	10	12	4	11	8	6	7	1	4	12	12	14	13	16	12	10	12	4	11	8	6	7	1	4	12
P43121	P43121	10	10	10	Cell surface glycoprotein MUC18	MCAM		1	10	10	10	0	4	4	1	1	0	9	0	1	4	4	0	0	6	5	0	4	4	1	1	0	9	0	1	4	4	0	0	6	5	0	4	4	1	1	0	9	0
P43155	P43155	1	1	1	Carnitine O-acetyltransferase	CRAT		1	1	1	1	0	1	0	0	0	0	0	1	1	0	0	1	1	1	0	0	1	0	0	0	0	0	1	1	0	0	1	1	1	0	0	1	0	0	0	0	0	1
P43235	P43235	7	7	7	Cathepsin K	CTSK		1	7	7	7	0	0	7	6	7	6	7	0	1	1	0	0	0	0	0	0	0	7	6	7	6	7	0	1	1	0	0	0	0	0	0	0	7	6	7	6	7	0
P43243	P43243	10	10	10	Matrin-3	MATR3		1	10	10	10	2	6	0	0	1	0	0	7	10	7	7	9	9	5	9	2	6	0	0	1	0	0	7	10	7	7	9	9	5	9	2	6	0	0	1	0	0	7
P43251	P43251	14	14	14	Biotinidase	BTD		1	14	14	14	4	5	5	3	6	8	4	5	11	4	6	6	4	8	4	4	5	5	3	6	8	4	5	11	4	6	6	4	8	4	4	5	5	3	6	8	4	5
P43487	P43487	6	6	6	Ran-specific GTPase-activating protein	RANBP1		1	6	6	6	2	4	1	1	2	1	3	6	4	6	6	6	6	6	6	2	4	1	1	2	1	3	6	4	6	6	6	6	6	6	2	4	1	1	2	1	3	6
P43490	P43490	25	25	25	Nicotinamide phosphoribosyltransferase	NAMPT		1	25	25	25	1	17	6	0	3	0	7	22	25	21	22	24	25	19	22	1	17	6	0	3	0	7	22	25	21	22	24	25	19	22	1	17	6	0	3	0	7	22
P43686	P43686	8	8	8	26S protease regulatory subunit 6B	PSMC4		1	8	8	8	0	5	6	6	6	1	5	6	8	7	5	8	8	7	4	0	5	6	6	6	1	5	6	8	7	5	8	8	7	4	0	5	6	6	6	1	5	6
P45877	P45877	3	3	3	Peptidyl-prolyl cis-trans isomerase C	PPIC		1	3	3	3	2	2	2	2	2	3	3	3	3	2	2	3	2	3	2	2	2	2	2	2	3	3	3	3	2	2	3	2	3	2	2	2	2	2	2	3	3	3
P45973	P45973	6	5	5	Chromobox protein homolog 5	CBX5		1	6	5	5	0	3	0	0	0	0	1	3	5	6	6	5	5	6	6	0	2	0	0	0	0	1	2	4	5	5	4	4	5	5	0	2	0	0	0	0	1	2
P45974;Q92995	P45974	22;2	22;2	22;2	Ubiquitin carboxyl-terminal hydrolase 5	USP5		2	22	22	22	1	13	5	8	8	1	9	16	19	17	18	18	16	21	18	1	13	5	8	8	1	9	16	19	17	18	18	16	21	18	1	13	5	8	8	1	9	16
P45984;P53779	P45984;P53779	1;1	1;1	1;1	Mitogen-activated protein kinase 9;Mitogen-activated protein kinase 10	MAPK9;MAPK10	;	2	1	1	1	0	1	1	0	0	0	0	1	1	1	0	1	1	0	1	0	1	1	0	0	0	0	1	1	1	0	1	1	0	1	0	1	1	0	0	0	0	1
P46013	P46013	5	5	5	Antigen KI-67	MKI67		1	5	5	5	0	0	0	0	0	0	0	2	2	5	4	2	2	3	5	0	0	0	0	0	0	0	2	2	5	4	2	2	3	5	0	0	0	0	0	0	0	2
P46060	P46060	19	19	19	Ran GTPase-activating protein 1	RANGAP1		1	19	19	19	0	5	0	1	2	0	1	16	14	16	15	16	15	14	18	0	5	0	1	2	0	1	16	14	16	15	16	15	14	18	0	5	0	1	2	0	1	16
P46063	P46063	7	7	7	ATP-dependent DNA helicase Q1	RECQL		1	7	7	7	2	2	0	0	0	0	0	7	4	4	3	5	6	0	6	2	2	0	0	0	0	0	7	4	4	3	5	6	0	6	2	2	0	0	0	0	0	7
P46087	P46087	12	12	12	Probable 28S rRNA (cytosine(4447)-C(5))-methyltransferase	NOP2		1	12	12	12	1	3	1	0	1	0	0	9	8	7	9	8	9	5	8	1	3	1	0	1	0	0	9	8	7	9	8	9	5	8	1	3	1	0	1	0	0	9
P46108	P46108	12	12	12	Adapter molecule crk	CRK		1	12	12	12	0	9	6	8	5	3	7	10	9	10	8	12	12	9	11	0	9	6	8	5	3	7	10	9	10	8	12	12	9	11	0	9	6	8	5	3	7	10
P46109	P46109	14	14	14	Crk-like protein	CRKL		1	14	14	14	1	6	4	2	3	0	4	10	7	12	9	11	11	7	10	1	6	4	2	3	0	4	10	7	12	9	11	11	7	10	1	6	4	2	3	0	4	10
P46379	P46379	4	4	4	Large proline-rich protein BAG6	BAG6		1	4	4	4	0	3	1	0	0	0	0	3	4	4	4	3	4	3	4	0	3	1	0	0	0	0	3	4	4	4	3	4	3	4	0	3	1	0	0	0	0	3
P46459	P46459	4	4	4	Vesicle-fusing ATPase	NSF		1	4	4	4	1	1	2	1	2	0	1	2	1	2	0	4	3	0	0	1	1	2	1	2	0	1	2	1	2	0	4	3	0	0	1	1	2	1	2	0	1	2
P46531	P46531	1	1	1	Neurogenic locus notch homolog protein 1;Notch 1 extracellular truncation;Notch 1 intracellular domain	NOTCH1		1	1	1	1	0	0	0	0	0	0	0	1	1	1	1	1	1	1	1	0	0	0	0	0	0	0	1	1	1	1	1	1	1	1	0	0	0	0	0	0	0	1
P46736	P46736	2	2	2	Lys-63-specific deubiquitinase BRCC36	BRCC3		1	2	2	2	0	1	0	0	0	0	0	2	2	2	1	2	2	2	2	0	1	0	0	0	0	0	2	2	2	1	2	2	2	2	0	1	0	0	0	0	0	2
P46776	P46776	4	4	4	60S ribosomal protein L27a	RPL27A		1	4	4	4	1	1	0	0	0	0	0	4	3	3	2	4	4	1	4	1	1	0	0	0	0	0	4	3	3	2	4	4	1	4	1	1	0	0	0	0	0	4
P46777	P46777	17	17	17	60S ribosomal protein L5	RPL5		1	17	17	17	3	9	6	9	6	2	7	12	13	15	17	14	8	15	16	3	9	6	9	6	2	7	12	13	15	17	14	8	15	16	3	9	6	9	6	2	7	12
P46778	P46778	4	4	4	60S ribosomal protein L21	RPL21		1	4	4	4	0	1	1	1	1	0	0	2	3	2	2	3	1	1	2	0	1	1	1	1	0	0	2	3	2	2	3	1	1	2	0	1	1	1	1	0	0	2
P46779	P46779	3	3	3	60S ribosomal protein L28	RPL28		1	3	3	3	0	0	0	0	0	0	0	0	0	0	0	3	3	0	0	0	0	0	0	0	0	0	0	0	0	0	3	3	0	0	0	0	0	0	0	0	0	0
P46781	P46781	8	8	8	40S ribosomal protein S9	RPS9		1	8	8	8	2	0	4	2	4	0	1	7	6	7	5	7	8	5	6	2	0	4	2	4	0	1	7	6	7	5	7	8	5	6	2	0	4	2	4	0	1	7
P46782	P46782	7	7	7	40S ribosomal protein S5;40S ribosomal protein S5, N-terminally processed	RPS5		1	7	7	7	0	2	2	2	2	0	3	5	6	6	7	6	6	4	5	0	2	2	2	2	0	3	5	6	6	7	6	6	4	5	0	2	2	2	2	0	3	5
P46783;Q9NQ39	P46783	5;2	5;2	5;2	40S ribosomal protein S10	RPS10		2	5	5	5	1	4	2	1	1	1	2	5	4	3	3	4	5	3	4	1	4	2	1	1	1	2	5	4	3	3	4	5	3	4	1	4	2	1	1	1	2	5
P46821	P46821	21	21	20	Microtubule-associated protein 1B;MAP1B heavy chain;MAP1 light chain LC1	MAP1B		1	21	21	20	0	15	14	18	20	6	20	2	2	3	1	0	0	9	1	0	15	14	18	20	6	20	2	2	3	1	0	0	9	1	0	14	13	17	19	5	19	2
P46926	P46926	18	18	12	Glucosamine-6-phosphate isomerase 1	GNPDA1		1	18	18	12	7	13	8	8	6	4	10	16	16	15	14	17	16	12	12	7	13	8	8	6	4	10	16	16	15	14	17	16	12	12	4	8	5	5	3	2	7	10
P46939	P46939	4	4	4	Utrophin	UTRN		1	4	4	4	0	4	3	2	1	0	4	1	0	3	1	2	0	4	2	0	4	3	2	1	0	4	1	0	3	1	2	0	4	2	0	4	3	2	1	0	4	1
P46940;Q86VI3	P46940	84;5	84;5	82;4	Ras GTPase-activating-like protein IQGAP1	IQGAP1		2	84	84	82	14	62	58	49	52	14	53	62	61	69	48	70	62	59	69	14	62	58	49	52	14	53	62	61	69	48	70	62	59	69	14	61	57	48	51	14	52	60
P46976	P46976	7	7	7	Glycogenin-1	GYG1		1	7	7	7	0	2	3	3	3	1	1	5	4	3	4	6	5	1	3	0	2	3	3	3	1	1	5	4	3	4	6	5	1	3	0	2	3	3	3	1	1	5
P47755	P47755	12	8	8	F-actin-capping protein subunit alpha-2	CAPZA2		1	12	8	8	3	6	6	7	7	2	9	7	9	8	8	10	11	9	9	3	4	3	4	5	1	5	4	5	4	5	7	7	5	5	3	4	3	4	5	1	5	4
P47756	P47756	16	16	16	F-actin-capping protein subunit beta	CAPZB		1	16	16	16	4	11	8	9	7	4	9	11	13	14	12	13	14	14	12	4	11	8	9	7	4	9	11	13	14	12	13	14	14	12	4	11	8	9	7	4	9	11
P47813;O14602	P47813;O14602	8;6	8;6	8;6	Eukaryotic translation initiation factor 1A, X-chromosomal;Eukaryotic translation initiation factor 1A, Y-chromosomal	EIF1AX;EIF1AY	;	2	8	8	8	1	4	3	2	1	1	3	6	5	5	6	8	7	6	6	1	4	3	2	1	1	3	6	5	5	6	8	7	6	6	1	4	3	2	1	1	3	6
P47895;O94788;P30837	P47895	11;3;2	9;1;0	9;1;0	Aldehyde dehydrogenase family 1 member A3	ALDH1A3		3	11	9	9	4	2	1	1	0	0	0	10	8	5	5	8	9	7	7	3	1	1	1	0	0	0	8	6	4	4	6	7	6	6	3	1	1	1	0	0	0	8
P47897	P47897	23	23	23	Glutamine--tRNA ligase	QARS		1	23	23	23	2	13	4	1	0	0	1	16	18	21	17	17	12	18	20	2	13	4	1	0	0	1	16	18	21	17	17	12	18	20	2	13	4	1	0	0	1	16
P47914	P47914	3	3	3	60S ribosomal protein L29	RPL29		1	3	3	3	1	1	1	1	1	0	1	2	1	3	3	3	3	3	2	1	1	1	1	1	0	1	2	1	3	3	3	3	3	2	1	1	1	1	1	0	1	2
P48061	P48061	1	1	1	Stromal cell-derived factor 1;SDF-1-beta(3-72);SDF-1-alpha(3-67)	CXCL12		1	1	1	1	0	1	1	0	0	0	1	0	0	0	0	0	0	0	0	0	1	1	0	0	0	1	0	0	0	0	0	0	0	0	0	1	1	0	0	0	1	0
P48147	P48147	28	28	28	Prolyl endopeptidase	PREP		1	28	28	28	1	17	9	7	8	0	7	19	21	26	23	23	21	24	27	1	17	9	7	8	0	7	19	21	26	23	23	21	24	27	1	17	9	7	8	0	7	19
P48163	P48163	17	17	17	NADP-dependent malic enzyme	ME1		1	17	17	17	3	11	12	12	13	1	12	7	15	11	9	12	13	11	11	3	11	12	12	13	1	12	7	15	11	9	12	13	11	11	3	11	12	12	13	1	12	7
P48307	P48307	4	4	4	Tissue factor pathway inhibitor 2	TFPI2		1	4	4	4	0	1	4	0	1	1	2	0	0	0	1	1	1	1	0	0	1	4	0	1	1	2	0	0	0	1	1	1	1	0	0	1	4	0	1	1	2	0
P48444	P48444	16	16	16	Coatomer subunit delta	ARCN1		1	16	16	16	4	12	10	8	8	0	12	12	11	10	11	11	9	11	10	4	12	10	8	8	0	12	12	11	10	11	11	9	11	10	4	12	10	8	8	0	12	12
P48506	P48506	10	10	10	Glutamate--cysteine ligase catalytic subunit	GCLC		1	10	10	10	1	4	2	2	3	0	2	4	5	9	9	1	2	9	7	1	4	2	2	3	0	2	4	5	9	9	1	2	9	7	1	4	2	2	3	0	2	4
P48507	P48507	2	2	2	Glutamate--cysteine ligase regulatory subunit	GCLM		1	2	2	2	0	0	1	0	0	0	0	1	1	1	1	1	1	2	1	0	0	1	0	0	0	0	1	1	1	1	1	1	2	1	0	0	1	0	0	0	0	1
P48509	P48509	1	1	1	CD151 antigen	CD151		1	1	1	1	1	0	0	0	0	0	0	1	1	1	1	1	1	1	1	1	0	0	0	0	0	0	1	1	1	1	1	1	1	1	1	0	0	0	0	0	0	1
P48556	P48556	6	6	6	26S proteasome non-ATPase regulatory subunit 8	PSMD8		1	6	6	6	1	4	2	2	1	0	1	5	6	4	2	4	5	2	4	1	4	2	2	1	0	1	5	6	4	2	4	5	2	4	1	4	2	2	1	0	1	5
P48634;Q5JSZ5	P48634	6;1	6;1	5;0	Protein PRRC2A	PRRC2A		2	6	6	5	0	5	0	1	0	0	0	5	4	3	4	3	4	4	3	0	5	0	1	0	0	0	5	4	3	4	3	4	4	3	0	5	0	1	0	0	0	4
P48637	P48637	24	24	24	Glutathione synthetase	GSS		1	24	24	24	9	12	13	16	16	10	14	18	16	22	22	22	20	18	19	9	12	13	16	16	10	14	18	16	22	22	22	20	18	19	9	12	13	16	16	10	14	18
P48643	P48643	33	33	33	T-complex protein 1 subunit epsilon	CCT5		1	33	33	33	4	22	12	8	11	2	9	26	25	31	26	29	30	27	27	4	22	12	8	11	2	9	26	25	31	26	29	30	27	27	4	22	12	8	11	2	9	26
P48681	P48681	4	4	4	Nestin	NES		1	4	4	4	0	4	1	0	0	0	0	0	0	0	0	0	0	1	0	0	4	1	0	0	0	0	0	0	0	0	0	0	1	0	0	4	1	0	0	0	0	0
P48723	P48723	9	9	9	Heat shock 70 kDa protein 13	HSPA13		1	9	9	9	0	6	4	6	7	3	4	8	7	5	6	8	6	6	5	0	6	4	6	7	3	4	8	7	5	6	8	6	6	5	0	6	4	6	7	3	4	8
P48739	P48739	10	10	9	Phosphatidylinositol transfer protein beta isoform	PITPNB		1	10	10	9	1	7	3	4	2	1	3	9	9	8	8	9	10	7	9	1	7	3	4	2	1	3	9	9	8	8	9	10	7	9	1	7	2	4	2	1	3	8
P48745	P48745	7	7	7	Protein NOV homolog	NOV		1	7	7	7	0	6	4	2	0	3	7	0	0	0	1	1	1	3	0	0	6	4	2	0	3	7	0	0	0	1	1	1	3	0	0	6	4	2	0	3	7	0
P48960	P48960	1	1	1	CD97 antigen;CD97 antigen subunit alpha;CD97 antigen subunit beta	CD97		1	1	1	1	1	0	0	0	0	0	0	0	0	0	0	0	0	0	0	1	0	0	0	0	0	0	0	0	0	0	0	0	0	0	1	0	0	0	0	0	0	0
P49006	P49006	5	5	5	MARCKS-related protein	MARCKSL1		1	5	5	5	3	3	0	0	0	0	1	2	2	3	2	5	5	2	2	3	3	0	0	0	0	1	2	2	3	2	5	5	2	2	3	3	0	0	0	0	1	2
P49023	P49023	7	7	7	Paxillin	PXN		1	7	7	7	1	4	3	5	4	1	2	7	6	4	4	3	6	4	4	1	4	3	5	4	1	2	7	6	4	4	3	6	4	4	1	4	3	5	4	1	2	7
P49189	P49189	14	14	14	4-trimethylaminobutyraldehyde dehydrogenase	ALDH9A1		1	14	14	14	4	2	4	4	3	0	1	11	10	10	9	13	11	7	9	4	2	4	4	3	0	1	11	10	10	9	13	11	7	9	4	2	4	4	3	0	1	11
P49207	P49207	3	3	3	60S ribosomal protein L34	RPL34		1	3	3	3	0	0	0	0	0	0	0	2	1	2	1	2	1	1	2	0	0	0	0	0	0	0	2	1	2	1	2	1	1	2	0	0	0	0	0	0	0	2
P49321	P49321	24	24	24	Nuclear autoantigenic sperm protein	NASP		1	24	24	24	1	19	1	2	2	1	0	20	10	15	14	18	21	16	15	1	19	1	2	2	1	0	20	10	15	14	18	21	16	15	1	19	1	2	2	1	0	20
P49327	P49327	119	119	119	Fatty acid synthase;[Acyl-carrier-protein] S-acetyltransferase;[Acyl-carrier-protein] S-malonyltransferase;3-oxoacyl-[acyl-carrier-protein] synthase;3-oxoacyl-[acyl-carrier-protein] reductase;3-hydroxyacyl-[acyl-carrier-protein] dehydratase;Enoyl-[acyl-carrier-protein] reductase;Oleoyl-[acyl-carrier-protein] hydrolase	FASN		1	119	119	119	21	90	33	46	38	1	19	95	96	97	100	105	104	98	98	21	90	33	46	38	1	19	95	96	97	100	105	104	98	98	21	90	33	46	38	1	19	95
P49354	P49354	7	7	7	Protein farnesyltransferase/geranylgeranyltransferase type-1 subunit alpha	FNTA		1	7	7	7	1	1	0	0	2	0	2	7	3	5	3	3	3	2	4	1	1	0	0	2	0	2	7	3	5	3	3	3	2	4	1	1	0	0	2	0	2	7
P49366	P49366	2	2	2	Deoxyhypusine synthase	DHPS		1	2	2	2	0	0	1	0	0	1	0	2	2	2	1	2	2	1	2	0	0	1	0	0	1	0	2	2	2	1	2	2	1	2	0	0	1	0	0	1	0	2
P49368	P49368	34	34	34	T-complex protein 1 subunit gamma	CCT3		1	34	34	34	9	20	12	15	11	0	11	26	28	28	29	29	30	29	31	9	20	12	15	11	0	11	26	28	28	29	29	30	29	31	9	20	12	15	11	0	11	26
P49407	P49407	3	3	3	Beta-arrestin-1	ARRB1		1	3	3	3	2	0	0	0	0	0	0	1	1	3	3	1	1	2	3	2	0	0	0	0	0	0	1	1	3	3	1	1	2	3	2	0	0	0	0	0	0	1
P49411	P49411	7	7	7	Elongation factor Tu, mitochondrial	TUFM		1	7	7	7	1	0	0	0	0	0	0	5	2	1	0	7	5	0	1	1	0	0	0	0	0	0	5	2	1	0	7	5	0	1	1	0	0	0	0	0	0	5
P49419	P49419	11	11	11	Alpha-aminoadipic semialdehyde dehydrogenase	ALDH7A1		1	11	11	11	4	1	1	2	0	1	1	10	7	6	2	9	10	2	7	4	1	1	2	0	1	1	10	7	6	2	9	10	2	7	4	1	1	2	0	1	1	10
P49441	P49441	1	1	1	Inositol polyphosphate 1-phosphatase	INPP1		1	1	1	1	0	1	0	0	1	0	1	1	1	1	1	1	1	1	1	0	1	0	0	1	0	1	1	1	1	1	1	1	1	1	0	1	0	0	1	0	1	1
P49458	P49458	7	7	7	Signal recognition particle 9 kDa protein	SRP9		1	7	7	7	1	4	1	1	0	0	1	2	4	2	6	2	4	5	5	1	4	1	1	0	0	1	2	4	2	6	2	4	5	5	1	4	1	1	0	0	1	2
P49459	P49459	2	2	2	Ubiquitin-conjugating enzyme E2 A	UBE2A		1	2	2	2	0	2	2	1	1	0	1	1	2	2	2	2	2	1	1	0	2	2	1	1	0	1	1	2	2	2	2	2	1	1	0	2	2	1	1	0	1	1
P49588	P49588	33	33	33	Alanine--tRNA ligase, cytoplasmic	AARS		1	33	33	33	6	23	12	16	10	5	18	26	21	26	18	31	29	19	26	6	23	12	16	10	5	18	26	21	26	18	31	29	19	26	6	23	12	16	10	5	18	26
P49589	P49589	31	31	31	Cysteine--tRNA ligase, cytoplasmic	CARS		1	31	31	31	2	16	8	9	9	1	13	16	20	23	21	24	17	22	24	2	16	8	9	9	1	13	16	20	23	21	24	17	22	24	2	16	8	9	9	1	13	16
P49591	P49591	7	7	7	Serine--tRNA ligase, cytoplasmic	SARS		1	7	7	7	1	6	2	2	2	0	3	6	5	6	5	6	6	5	6	1	6	2	2	2	0	3	6	5	6	5	6	6	5	6	1	6	2	2	2	0	3	6
P49593	P49593	8	8	8	Protein phosphatase 1F	PPM1F		1	8	8	8	0	6	1	2	1	1	3	5	6	5	4	5	5	6	3	0	6	1	2	1	1	3	5	6	5	4	5	5	6	3	0	6	1	2	1	1	3	5
P49643	P49643	1	1	1	DNA primase large subunit	PRIM2		1	1	1	1	0	0	0	0	0	0	0	1	0	0	0	0	0	0	0	0	0	0	0	0	0	0	1	0	0	0	0	0	0	0	0	0	0	0	0	0	0	1
P49662;Q6UXS9	P49662;Q6UXS9	2;1	2;1	2;1	Caspase-4;Caspase-4 subunit 1;Caspase-4 subunit 2;Inactive caspase-12	CASP4;CASP12	;	2	2	2	2	0	0	0	0	0	1	0	2	0	1	1	1	2	0	0	0	0	0	0	0	1	0	2	0	1	1	1	2	0	0	0	0	0	0	0	1	0	2
P49720	P49720	9	9	9	Proteasome subunit beta type-3	PSMB3		1	9	9	9	2	5	2	1	2	1	2	9	3	6	3	3	6	1	5	2	5	2	1	2	1	2	9	3	6	3	3	6	1	5	2	5	2	1	2	1	2	9
P49721	P49721	10	10	10	Proteasome subunit beta type-2	PSMB2		1	10	10	10	3	7	2	0	1	1	1	10	3	10	3	3	9	1	10	3	7	2	0	1	1	1	10	3	10	3	3	9	1	10	3	7	2	0	1	1	1	10
P49736	P49736	8	8	8	DNA replication licensing factor MCM2	MCM2		1	8	8	8	0	7	1	0	0	1	0	8	6	5	5	7	7	5	6	0	7	1	0	0	1	0	8	6	5	5	7	7	5	6	0	7	1	0	0	1	0	8
P49746	P49746	27	25	24	Thrombospondin-3	THBS3		1	27	25	24	2	9	21	20	22	24	18	19	23	3	3	14	14	2	2	2	8	19	18	20	22	17	19	22	3	3	14	14	1	2	2	8	19	17	19	21	16	18
P49747	P49747	35	35	23	Cartilage oligomeric matrix protein	COMP		1	35	35	23	1	3	30	33	34	33	6	1	2	2	3	3	1	2	0	1	3	30	33	34	33	6	1	2	2	3	3	1	2	0	0	1	20	21	23	22	1	0
P49750	P49750	4	4	4	YLP motif-containing protein 1	YLPM1		1	4	4	4	0	3	1	0	0	0	0	1	2	2	2	1	1	1	3	0	3	1	0	0	0	0	1	2	2	2	1	1	1	3	0	3	1	0	0	0	0	1
P49756	P49756	8	8	8	RNA-binding protein 25	RBM25		1	8	8	8	1	3	1	1	1	0	1	6	6	8	7	7	7	7	8	1	3	1	1	1	0	1	6	6	8	7	7	7	7	8	1	3	1	1	1	0	1	6
P49767	P49767	14	14	14	Vascular endothelial growth factor C	VEGFC		1	14	14	14	1	11	7	10	10	5	8	12	13	0	0	10	9	1	0	1	11	7	10	10	5	8	12	13	0	0	10	9	1	0	1	11	7	10	10	5	8	12
P49770	P49770	2	2	2	Translation initiation factor eIF-2B subunit beta	EIF2B2		1	2	2	2	1	1	1	0	0	0	0	1	1	0	0	2	1	1	0	1	1	1	0	0	0	0	1	1	0	0	2	1	1	0	1	1	1	0	0	0	0	1
P49773	P49773	10	10	10	Histidine triad nucleotide-binding protein 1	HINT1		1	10	10	10	1	6	4	5	5	1	4	8	7	10	9	10	10	8	8	1	6	4	5	5	1	4	8	7	10	9	10	10	8	8	1	6	4	5	5	1	4	8
P49788	P49788	1	1	1	Retinoic acid receptor responder protein 1	RARRES1		1	1	1	1	0	1	0	0	0	0	0	0	1	0	0	0	0	0	0	0	1	0	0	0	0	0	0	1	0	0	0	0	0	0	0	1	0	0	0	0	0	0
P49790	P49790	1	1	1	Nuclear pore complex protein Nup153	NUP153		1	1	1	1	0	0	0	0	0	0	0	0	0	1	0	0	0	1	1	0	0	0	0	0	0	0	0	0	1	0	0	0	1	1	0	0	0	0	0	0	0	0
P49792;A6NKT7;Q99666;O14715;Q7Z3J3	P49792	14;2;2;2;1	14;2;2;2;1	12;0;0;0;0	E3 SUMO-protein ligase RanBP2	RANBP2		5	14	14	12	1	6	1	1	1	2	0	10	7	12	12	13	13	11	13	1	6	1	1	1	2	0	10	7	12	12	13	13	11	13	1	6	1	1	1	2	0	8
P49862	P49862	13	13	13	Kallikrein-7	KLK7		1	13	13	13	1	1	3	1	2	0	2	1	11	9	12	1	2	13	9	1	1	3	1	2	0	2	1	11	9	12	1	2	13	9	1	1	3	1	2	0	2	1
P49902	P49902	7	7	7	Cytosolic purine 5-nucleotidase	NT5C2		1	7	7	7	0	4	3	1	1	0	1	6	5	5	3	3	4	6	6	0	4	3	1	1	0	1	6	5	5	3	3	4	6	6	0	4	3	1	1	0	1	6
P49903	P49903	8	8	8	Selenide, water dikinase 1	SEPHS1		1	8	8	8	1	5	3	0	0	0	0	4	4	4	4	7	6	6	4	1	5	3	0	0	0	0	4	4	4	4	7	6	6	4	1	5	3	0	0	0	0	4
P49915	P49915	25	25	25	GMP synthase [glutamine-hydrolyzing]	GMPS		1	25	25	25	2	6	0	0	1	1	1	22	20	20	16	22	23	12	17	2	6	0	0	1	1	1	22	20	20	16	22	23	12	17	2	6	0	0	1	1	1	22
P50238	P50238	1	1	1	Cysteine-rich protein 1	CRIP1		1	1	1	1	0	0	0	0	0	0	0	0	1	1	1	0	0	1	1	0	0	0	0	0	0	0	0	1	1	1	0	0	1	1	0	0	0	0	0	0	0	0
P50281	P50281	4	4	4	Matrix metalloproteinase-14	MMP14		1	4	4	4	0	2	2	3	2	2	3	0	0	0	1	0	0	2	1	0	2	2	3	2	2	3	0	0	0	1	0	0	2	1	0	2	2	3	2	2	3	0
P50395	P50395	44	44	32	Rab GDP dissociation inhibitor beta	GDI2		1	44	44	32	13	33	29	32	28	25	29	34	36	34	34	42	40	30	33	13	33	29	32	28	25	29	34	36	34	34	42	40	30	33	8	23	19	22	19	18	20	24
P50402	P50402	3	3	3	Emerin	EMD		1	3	3	3	0	1	2	2	0	0	0	1	1	2	2	0	1	1	2	0	1	2	2	0	0	0	1	1	2	2	0	1	1	2	0	1	2	2	0	0	0	1
P50452	P50452	5	2	2	Serpin B8	SERPINB8		1	5	2	2	1	4	3	3	3	1	2	4	5	3	3	5	5	3	3	0	2	0	0	0	0	0	1	2	0	0	2	2	0	0	0	2	0	0	0	0	0	1
P50453	P50453	24	24	22	Serpin B9	SERPINB9		1	24	24	22	3	5	5	9	11	1	1	22	22	19	18	21	23	17	19	3	5	5	9	11	1	1	22	22	19	18	21	23	17	19	3	4	3	7	9	1	0	20
P50454	P50454	24	24	24	Serpin H1	SERPINH1		1	24	24	24	3	22	21	22	19	20	22	18	20	13	16	17	17	17	17	3	22	21	22	19	20	22	18	20	13	16	17	17	17	17	3	22	21	22	19	20	22	18
P50479	P50479	4	4	4	PDZ and LIM domain protein 4	PDLIM4		1	4	4	4	0	2	3	4	3	3	2	0	0	0	0	0	1	0	0	0	2	3	4	3	3	2	0	0	0	0	0	1	0	0	0	2	3	4	3	3	2	0
P50502;Q8NFI4;Q8IZP2	P50502;Q8NFI4	13;11;6	13;11;6	13;11;6	Hsc70-interacting protein;Putative protein FAM10A5	ST13;ST13P5	;	3	13	13	13	0	5	5	4	4	1	2	8	8	8	11	8	8	13	7	0	5	5	4	4	1	2	8	8	8	11	8	8	13	7	0	5	5	4	4	1	2	8
P50552	P50552	14	14	14	Vasodilator-stimulated phosphoprotein	VASP		1	14	14	14	1	7	5	6	5	2	6	10	11	12	9	11	12	10	10	1	7	5	6	5	2	6	10	11	12	9	11	12	10	10	1	7	5	6	5	2	6	10
P50570;Q05193	P50570	6;2	6;2	6;2	Dynamin-2	DNM2		2	6	6	6	1	2	2	0	0	0	1	6	5	4	3	5	6	5	3	1	2	2	0	0	0	1	6	5	4	3	5	6	5	3	1	2	2	0	0	0	1	6
P50579	P50579	13	13	13	Methionine aminopeptidase 2	METAP2		1	13	13	13	1	2	0	0	0	0	0	6	9	9	9	12	11	8	10	1	2	0	0	0	0	0	6	9	9	9	12	11	8	10	1	2	0	0	0	0	0	6
P50583	P50583	3	3	3	Bis(5-nucleosyl)-tetraphosphatase [asymmetrical]	NUDT2		1	3	3	3	0	2	1	1	1	0	0	3	2	3	3	2	3	2	3	0	2	1	1	1	0	0	3	2	3	3	2	3	2	3	0	2	1	1	1	0	0	3
P50851	P50851	3	3	3	Lipopolysaccharide-responsive and beige-like anchor protein	LRBA		1	3	3	3	0	0	0	0	0	0	0	2	2	3	3	0	1	3	3	0	0	0	0	0	0	0	2	2	3	3	0	1	3	3	0	0	0	0	0	0	0	2
P50895	P50895	16	16	16	Basal cell adhesion molecule	BCAM		1	16	16	16	5	4	3	0	0	0	11	10	12	11	12	6	9	13	10	5	4	3	0	0	0	11	10	12	11	12	6	9	13	10	5	4	3	0	0	0	11	10
P50897	P50897	9	9	9	Palmitoyl-protein thioesterase 1	PPT1		1	9	9	9	2	6	2	1	2	2	5	7	7	4	5	7	7	5	4	2	6	2	1	2	2	5	7	7	4	5	7	7	5	4	2	6	2	1	2	2	5	7
P50914	P50914	4	4	4	60S ribosomal protein L14	RPL14		1	4	4	4	1	1	1	1	2	0	0	3	3	4	3	4	4	3	3	1	1	1	1	2	0	0	3	3	4	3	4	4	3	3	1	1	1	1	2	0	0	3
P50990	P50990	40	40	40	T-complex protein 1 subunit theta	CCT8		1	40	40	40	12	24	14	13	11	1	11	30	31	34	34	34	35	32	36	12	24	14	13	11	1	11	30	31	34	34	34	35	32	36	12	24	14	13	11	1	11	30
P50991	P50991	25	25	25	T-complex protein 1 subunit delta	CCT4		1	25	25	25	6	17	12	7	8	0	6	22	20	23	22	22	23	20	23	6	17	12	7	8	0	6	22	20	23	22	22	23	20	23	6	17	12	7	8	0	6	22
P51003;Q9NRJ5;Q9BWT3	P51003	9;2;2	9;2;2	9;2;2	Poly(A) polymerase alpha	PAPOLA		3	9	9	9	0	1	0	0	0	1	0	7	7	8	7	8	8	5	7	0	1	0	0	0	1	0	7	7	8	7	8	8	5	7	0	1	0	0	0	1	0	7
P51114	P51114	2	2	2	Fragile X mental retardation syndrome-related protein 1	FXR1		1	2	2	2	1	1	0	0	0	0	0	1	1	0	2	2	2	2	0	1	1	0	0	0	0	0	1	1	0	2	2	2	2	0	1	1	0	0	0	0	0	1
P51148;P61020;P20339	P51148	7;2;2	7;2;2	7;2;2	Ras-related protein Rab-5C	RAB5C		3	7	7	7	3	3	0	0	1	0	1	4	3	3	1	6	6	2	3	3	3	0	0	1	0	1	4	3	3	1	6	6	2	3	3	3	0	0	1	0	1	4
P51149	P51149	9	9	9	Ras-related protein Rab-7a	RAB7A		1	9	9	9	3	5	5	4	2	0	1	8	8	8	7	9	8	6	8	3	5	5	4	2	0	1	8	8	8	7	9	8	6	8	3	5	5	4	2	0	1	8
P51452	P51452	5	5	5	Dual specificity protein phosphatase 3	DUSP3		1	5	5	5	1	1	3	1	1	0	1	1	2	3	5	2	2	4	3	1	1	3	1	1	0	1	1	2	3	5	2	2	4	3	1	1	3	1	1	0	1	1
P51511	P51511	2	2	2	Matrix metalloproteinase-15	MMP15		1	2	2	2	0	0	0	0	0	0	0	0	2	1	1	1	0	1	1	0	0	0	0	0	0	0	0	2	1	1	1	0	1	1	0	0	0	0	0	0	0	0
P51532;P51531	P51532	4;1	4;1	4;1	Transcription activator BRG1	SMARCA4		2	4	4	4	0	2	0	0	0	0	0	1	2	4	3	2	0	4	4	0	2	0	0	0	0	0	1	2	4	3	2	0	4	4	0	2	0	0	0	0	0	1
P51580	P51580	3	3	3	Thiopurine S-methyltransferase	TPMT		1	3	3	3	0	0	0	0	0	0	0	3	3	3	3	3	2	3	3	0	0	0	0	0	0	0	3	3	3	3	3	2	3	3	0	0	0	0	0	0	0	3
P51610	P51610	22	22	21	Host cell factor 1;HCF N-terminal chain 1;HCF N-terminal chain 2;HCF N-terminal chain 3;HCF N-terminal chain 4;HCF N-terminal chain 5;HCF N-terminal chain 6;HCF C-terminal chain 1;HCF C-terminal chain 2;HCF C-terminal chain 3;HCF C-terminal chain 4;HCF C-terminal chain 5;HCF C-terminal chain 6	HCFC1		1	22	22	21	2	8	1	0	0	1	0	17	20	19	21	16	15	19	19	2	8	1	0	0	1	0	17	20	19	21	16	15	19	19	1	7	1	0	0	1	0	16
P51659	P51659	10	10	10	Peroxisomal multifunctional enzyme type 2;(3R)-hydroxyacyl-CoA dehydrogenase;Enoyl-CoA hydratase 2	HSD17B4		1	10	10	10	2	4	1	1	1	0	0	3	7	9	9	5	7	9	8	2	4	1	1	1	0	0	3	7	9	9	5	7	9	8	2	4	1	1	1	0	0	3
P51665	P51665	9	9	9	26S proteasome non-ATPase regulatory subunit 7	PSMD7		1	9	9	9	0	4	3	3	4	0	3	7	9	9	6	9	9	7	7	0	4	3	3	4	0	3	7	9	9	6	9	9	7	7	0	4	3	3	4	0	3	7
P51693	P51693	2	2	2	Amyloid-like protein 1;C30	APLP1		1	2	2	2	2	1	1	0	0	0	0	2	2	1	1	0	0	1	1	2	1	1	0	0	0	0	2	2	1	1	0	0	1	1	2	1	1	0	0	0	0	2
P51809	P51809	3	3	3	Vesicle-associated membrane protein 7	VAMP7		1	3	3	3	0	0	1	0	0	0	0	3	3	3	3	3	3	3	3	0	0	1	0	0	0	0	3	3	3	3	3	3	3	3	0	0	1	0	0	0	0	3
P51857	P51857	1	1	1	3-oxo-5-beta-steroid 4-dehydrogenase	AKR1D1		1	1	1	1	1	1	1	0	0	0	1	1	0	0	0	1	1	0	0	1	1	1	0	0	0	1	1	0	0	0	1	1	0	0	1	1	1	0	0	0	1	1
P51858	P51858	18	18	16	Hepatoma-derived growth factor	HDGF		1	18	18	16	3	10	2	1	2	1	5	12	13	11	12	15	16	9	10	3	10	2	1	2	1	5	12	13	11	12	15	16	9	10	3	10	2	1	2	1	5	10
P51884	P51884	21	21	13	Lumican	LUM		1	21	21	13	12	21	21	21	19	20	19	4	2	5	3	5	4	4	2	12	21	21	21	19	20	19	4	2	5	3	5	4	4	2	8	13	13	13	11	12	12	2
P51888	P51888	13	13	13	Prolargin	PRELP		1	13	13	13	2	5	13	9	10	10	12	1	0	0	0	0	0	0	0	2	5	13	9	10	10	12	1	0	0	0	0	0	0	0	2	5	13	9	10	10	12	1
P51911	P51911	14	14	14	Calponin-1	CNN1		1	14	14	14	2	1	12	13	11	4	13	0	0	2	0	0	0	0	0	2	1	12	13	11	4	13	0	0	2	0	0	0	0	0	2	1	12	13	11	4	13	0
P51948	P51948	1	1	1	CDK-activating kinase assembly factor MAT1	MNAT1		1	1	1	1	0	0	0	0	0	0	0	0	0	1	1	1	1	1	1	0	0	0	0	0	0	0	0	0	1	1	1	1	1	1	0	0	0	0	0	0	0	0
P51965;Q96LR5;Q969T4	P51965;Q96LR5;Q969T4	3;3;3	3;3;3	3;3;3	Ubiquitin-conjugating enzyme E2 E1;Ubiquitin-conjugating enzyme E2 E2;Ubiquitin-conjugating enzyme E2 E3	UBE2E1;UBE2E2;UBE2E3	;;	3	3	3	3	0	1	0	0	0	0	0	2	1	2	1	2	1	1	2	0	1	0	0	0	0	0	2	1	2	1	2	1	1	2	0	1	0	0	0	0	0	2
P51991	P51991	25	24	24	Heterogeneous nuclear ribonucleoprotein A3	HNRNPA3		1	25	24	24	2	13	6	4	3	0	2	14	20	24	21	20	23	20	20	2	12	6	4	3	0	2	13	19	23	20	20	22	20	20	2	12	6	4	3	0	2	13
P52209	P52209	32	32	32	6-phosphogluconate dehydrogenase, decarboxylating	PGD		1	32	32	32	11	21	15	16	19	2	15	21	26	25	27	22	21	29	23	11	21	15	16	19	2	15	21	26	25	27	22	21	29	23	11	21	15	16	19	2	15	21
P52272	P52272	12	12	12	Heterogeneous nuclear ribonucleoprotein M	HNRNPM		1	12	12	12	2	6	0	2	3	1	2	11	10	11	10	9	10	11	11	2	6	0	2	3	1	2	11	10	11	10	9	10	11	11	2	6	0	2	3	1	2	11
P52292	P52292	9	9	9	Importin subunit alpha-1	KPNA2		1	9	9	9	0	6	0	0	0	1	0	6	8	6	7	8	9	7	8	0	6	0	0	0	1	0	6	8	6	7	8	9	7	8	0	6	0	0	0	1	0	6
P52294	P52294	4	2	2	Importin subunit alpha-5;Importin subunit alpha-5, N-terminally processed	KPNA1		1	4	2	2	0	2	0	0	0	0	0	3	2	1	3	4	4	2	3	0	1	0	0	0	0	0	1	0	0	1	2	2	0	1	0	1	0	0	0	0	0	1
P52298	P52298	2	2	2	Nuclear cap-binding protein subunit 2	NCBP2		1	2	2	2	0	0	0	0	0	0	0	1	0	2	1	2	2	0	2	0	0	0	0	0	0	0	1	0	2	1	2	2	0	2	0	0	0	0	0	0	0	1
P52306	P52306	8	8	8	Rap1 GTPase-GDP dissociation stimulator 1	RAP1GDS1		1	8	8	8	1	5	4	0	1	0	1	6	3	5	5	7	7	5	5	1	5	4	0	1	0	1	6	3	5	5	7	7	5	5	1	5	4	0	1	0	1	6
P52434	P52434	2	2	2	DNA-directed RNA polymerases I, II, and III subunit RPABC3	POLR2H		1	2	2	2	0	0	0	0	0	0	0	1	0	0	0	1	1	0	1	0	0	0	0	0	0	0	1	0	0	0	1	1	0	1	0	0	0	0	0	0	0	1
P52565	P52565	14	14	14	Rho GDP-dissociation inhibitor 1	ARHGDIA		1	14	14	14	5	10	7	12	8	6	10	10	12	13	13	12	10	14	12	5	10	7	12	8	6	10	10	12	13	13	12	10	14	12	5	10	7	12	8	6	10	10
P52594	P52594	2	2	2	Arf-GAP domain and FG repeat-containing protein 1	AGFG1		1	2	2	2	0	1	0	1	0	0	1	2	2	1	2	1	1	2	2	0	1	0	1	0	0	1	2	2	1	2	1	1	2	2	0	1	0	1	0	0	1	2
P52597	P52597	13	13	11	Heterogeneous nuclear ribonucleoprotein F;Heterogeneous nuclear ribonucleoprotein F, N-terminally processed	HNRNPF		1	13	13	11	3	7	1	2	1	1	3	10	9	11	11	10	10	12	12	3	7	1	2	1	1	3	10	9	11	11	10	10	12	12	3	6	0	2	0	1	2	8
P52788	P52788	19	19	19	Spermine synthase	SMS		1	19	19	19	0	13	4	3	6	0	7	15	14	12	12	16	14	13	14	0	13	4	3	6	0	7	15	14	12	12	16	14	13	14	0	13	4	3	6	0	7	15
P52789	P52789	5	2	2	Hexokinase-2	HK2		1	5	2	2	1	1	3	2	1	0	2	4	2	4	3	3	2	2	4	1	0	1	0	0	0	1	2	0	2	1	2	1	1	2	1	0	1	0	0	0	1	2
P52799	P52799	6	6	6	Ephrin-B2	EFNB2		1	6	6	6	4	2	0	0	0	1	0	0	4	4	5	0	0	3	3	4	2	0	0	0	1	0	0	4	4	5	0	0	3	3	4	2	0	0	0	1	0	0
P52803	P52803	6	6	6	Ephrin-A5	EFNA5		1	6	6	6	2	5	1	0	0	1	2	6	6	2	0	5	5	3	1	2	5	1	0	0	1	2	6	6	2	0	5	5	3	1	2	5	1	0	0	1	2	6
P52815	P52815	5	5	5	39S ribosomal protein L12, mitochondrial	MRPL12		1	5	5	5	2	4	0	0	0	0	0	4	4	4	4	4	4	5	4	2	4	0	0	0	0	0	4	4	4	4	4	4	5	4	2	4	0	0	0	0	0	4
P52823	P52823	4	4	4	Stanniocalcin-1	STC1		1	4	4	4	0	3	1	1	1	0	3	2	4	0	0	1	1	1	0	0	3	1	1	1	0	3	2	4	0	0	1	1	1	0	0	3	1	1	1	0	3	2
P52848	P52848	2	2	2	Bifunctional heparan sulfate N-deacetylase/N-sulfotransferase 1;Heparan sulfate N-deacetylase 1;Heparan sulfate N-sulfotransferase 1	NDST1		1	2	2	2	0	0	2	1	2	1	1	1	2	0	0	0	0	1	1	0	0	2	1	2	1	1	1	2	0	0	0	0	1	1	0	0	2	1	2	1	1	1
P52888	P52888	18	18	18	Thimet oligopeptidase	THOP1		1	18	18	18	4	10	1	0	2	1	1	16	13	18	16	15	15	15	17	4	10	1	0	2	1	1	16	13	18	16	15	15	15	17	4	10	1	0	2	1	1	16
P52907	P52907	16	16	12	F-actin-capping protein subunit alpha-1	CAPZA1		1	16	16	12	3	9	9	8	8	1	9	12	13	14	12	15	16	12	13	3	9	9	8	8	1	9	12	13	14	12	15	16	12	13	3	7	6	5	6	0	5	9
P52926	P52926	4	4	4	High mobility group protein HMGI-C	HMGA2		1	4	4	4	0	3	0	0	0	0	0	0	2	2	3	0	0	3	2	0	3	0	0	0	0	0	0	2	2	3	0	0	3	2	0	3	0	0	0	0	0	0
P52943	P52943	6	6	6	Cysteine-rich protein 2	CRIP2		1	6	6	6	1	3	3	1	1	0	2	6	4	6	5	3	4	5	6	1	3	3	1	1	0	2	6	4	6	5	3	4	5	6	1	3	3	1	1	0	2	6
P52948	P52948	3	3	3	Nuclear pore complex protein Nup98-Nup96;Nuclear pore complex protein Nup98;Nuclear pore complex protein Nup96	NUP98		1	3	3	3	0	1	0	0	0	0	0	2	1	3	2	2	1	3	2	0	1	0	0	0	0	0	2	1	3	2	2	1	3	2	0	1	0	0	0	0	0	2
P53004	P53004	10	10	10	Biliverdin reductase A	BLVRA		1	10	10	10	2	4	3	4	2	0	4	8	6	4	4	9	7	6	4	2	4	3	4	2	0	4	8	6	4	4	9	7	6	4	2	4	3	4	2	0	4	8
P53041	P53041	7	7	7	Serine/threonine-protein phosphatase 5	PPP5C		1	7	7	7	1	3	0	1	2	0	0	4	6	7	7	5	6	7	7	1	3	0	1	2	0	0	4	6	7	7	5	6	7	7	1	3	0	1	2	0	0	4
P53365	P53365	3	3	3	Arfaptin-2	ARFIP2		1	3	3	3	1	1	0	0	0	0	0	1	0	1	2	1	1	0	2	1	1	0	0	0	0	0	1	0	1	2	1	1	0	2	1	1	0	0	0	0	0	1
P53367	P53367	2	2	2	Arfaptin-1	ARFIP1		1	2	2	2	1	2	1	1	1	1	1	2	0	1	1	1	0	1	2	1	2	1	1	1	1	1	2	0	1	1	1	0	1	2	1	2	1	1	1	1	1	2
P53396	P53396	43	43	43	ATP-citrate synthase	ACLY		1	43	43	43	7	33	19	27	21	8	25	29	34	32	30	37	35	33	31	7	33	19	27	21	8	25	29	34	32	30	37	35	33	31	7	33	19	27	21	8	25	29
P53582	P53582	2	2	2	Methionine aminopeptidase 1	METAP1		1	2	2	2	1	1	0	0	0	0	1	1	1	2	2	0	1	1	2	1	1	0	0	0	0	1	1	1	2	2	0	1	1	2	1	1	0	0	0	0	1	1
P53602	P53602	6	6	6	Diphosphomevalonate decarboxylase	MVD		1	6	6	6	0	5	0	1	0	0	0	3	4	6	2	4	4	4	6	0	5	0	1	0	0	0	3	4	6	2	4	4	4	6	0	5	0	1	0	0	0	3
P53611	P53611	1	1	1	Geranylgeranyl transferase type-2 subunit beta	RABGGTB		1	1	1	1	0	0	0	0	0	0	0	1	0	1	1	1	1	0	1	0	0	0	0	0	0	0	1	0	1	1	1	1	0	1	0	0	0	0	0	0	0	1
P53618	P53618	17	17	17	Coatomer subunit beta	COPB1		1	17	17	17	3	11	10	8	10	1	10	13	11	13	5	10	12	9	14	3	11	10	8	10	1	10	13	11	13	5	10	12	9	14	3	11	10	8	10	1	10	13
P53621	P53621	24	24	24	Coatomer subunit alpha;Xenin;Proxenin	COPA		1	24	24	24	1	15	9	6	6	1	4	21	21	18	14	22	20	13	20	1	15	9	6	6	1	4	21	21	18	14	22	20	13	20	1	15	9	6	6	1	4	21
P53634	P53634	12	12	12	Dipeptidyl peptidase 1;Dipeptidyl peptidase 1 exclusion domain chain;Dipeptidyl peptidase 1 heavy chain;Dipeptidyl peptidase 1 light chain	CTSC		1	12	12	12	7	9	9	2	6	6	6	6	12	4	3	7	9	4	5	7	9	9	2	6	6	6	6	12	4	3	7	9	4	5	7	9	9	2	6	6	6	6
P53675	P53675	20	1	1	Clathrin heavy chain 2	CLTCL1		1	20	1	1	2	11	12	11	9	2	10	16	16	16	17	18	17	14	16	0	1	1	0	0	0	0	1	1	1	1	1	1	1	1	0	1	1	0	0	0	0	1
P53680	P53680	2	2	2	AP-2 complex subunit sigma	AP2S1		1	2	2	2	0	1	2	1	2	0	1	2	2	2	2	2	2	2	2	0	1	2	1	2	0	1	2	2	2	2	2	2	2	2	0	1	2	1	2	0	1	2
P53990	P53990	5	5	5	IST1 homolog	IST1		1	5	5	5	0	3	0	1	2	0	2	4	3	4	4	4	3	4	4	0	3	0	1	2	0	2	4	3	4	4	4	3	4	4	0	3	0	1	2	0	2	4
P53992	P53992	14	14	13	Protein transport protein Sec24C	SEC24C		1	14	14	13	0	5	2	4	1	0	1	8	12	10	10	8	7	9	12	0	5	2	4	1	0	1	8	12	10	10	8	7	9	12	0	5	2	3	1	0	1	8
P53999	P53999	9	9	9	Activated RNA polymerase II transcriptional coactivator p15	SUB1		1	9	9	9	2	5	1	1	0	0	0	3	8	6	6	7	7	8	8	2	5	1	1	0	0	0	3	8	6	6	7	7	8	8	2	5	1	1	0	0	0	3
P54105	P54105	1	1	1	Methylosome subunit pICln	CLNS1A		1	1	1	1	0	1	0	0	1	1	1	1	1	1	1	1	1	1	1	0	1	0	0	1	1	1	1	1	1	1	1	1	1	1	0	1	0	0	1	1	1	1
P54136	P54136	33	33	33	Arginine--tRNA ligase, cytoplasmic	RARS		1	33	33	33	1	17	8	10	4	0	6	20	22	26	24	29	29	23	27	1	17	8	10	4	0	6	20	22	26	24	29	29	23	27	1	17	8	10	4	0	6	20
P54577	P54577	18	18	18	Tyrosine--tRNA ligase, cytoplasmic;Tyrosine--tRNA ligase, cytoplasmic, N-terminally processed	YARS		1	18	18	18	5	6	5	3	1	1	3	14	13	11	10	15	15	5	11	5	6	5	3	1	1	3	14	13	11	10	15	15	5	11	5	6	5	3	1	1	3	14
P54578	P54578	18	18	18	Ubiquitin carboxyl-terminal hydrolase 14	USP14		1	18	18	18	3	12	8	6	8	2	5	15	13	12	12	17	16	13	13	3	12	8	6	8	2	5	15	13	12	12	17	16	13	13	3	12	8	6	8	2	5	15
P54652	P54652	16	3	3	Heat shock-related 70 kDa protein 2	HSPA2		1	16	3	3	10	9	10	8	10	6	8	11	10	14	11	12	11	12	13	2	1	2	1	1	1	2	0	0	1	0	0	0	0	0	2	1	2	1	1	1	2	0
P54687	P54687	4	4	4	Branched-chain-amino-acid aminotransferase, cytosolic	BCAT1		1	4	4	4	0	4	2	3	2	2	2	0	0	0	0	0	0	0	0	0	4	2	3	2	2	2	0	0	0	0	0	0	0	0	0	4	2	3	2	2	2	0
P54709	P54709	1	1	1	Sodium/potassium-transporting ATPase subunit beta-3	ATP1B3		1	1	1	1	0	1	0	1	0	0	0	1	1	1	1	1	1	1	1	0	1	0	1	0	0	0	1	1	1	1	1	1	1	1	0	1	0	1	0	0	0	1
P54725	P54725	2	1	1	UV excision repair protein RAD23 homolog A	RAD23A		1	2	1	1	1	1	2	1	2	2	1	2	1	2	1	1	1	1	2	0	0	1	0	1	1	0	1	0	1	0	0	0	0	1	0	0	1	0	1	1	0	1
P54727	P54727	11	11	10	UV excision repair protein RAD23 homolog B	RAD23B		1	11	11	10	5	10	8	3	7	7	7	7	9	6	7	8	7	4	7	5	10	8	3	7	7	7	7	9	6	7	8	7	4	7	4	9	7	2	6	6	6	6
P54760	P54760	4	4	4	Ephrin type-B receptor 4	EPHB4		1	4	4	4	0	0	0	0	0	0	0	1	4	2	1	0	0	2	1	0	0	0	0	0	0	0	1	4	2	1	0	0	2	1	0	0	0	0	0	0	0	1
P54764	P54764	17	17	17	Ephrin type-A receptor 4	EPHA4		1	17	17	17	0	0	0	0	0	0	0	13	13	2	3	15	15	9	3	0	0	0	0	0	0	0	13	13	2	3	15	15	9	3	0	0	0	0	0	0	0	13
P54802	P54802	14	14	14	Alpha-N-acetylglucosaminidase;Alpha-N-acetylglucosaminidase 82 kDa form;Alpha-N-acetylglucosaminidase 77 kDa form	NAGLU		1	14	14	14	6	8	12	8	7	5	12	10	12	5	5	5	1	4	3	6	8	12	8	7	5	12	10	12	5	5	5	1	4	3	6	8	12	8	7	5	12	10
P54803	P54803	4	4	4	Galactocerebrosidase	GALC		1	4	4	4	2	1	2	1	0	0	0	1	4	0	0	2	2	0	0	2	1	2	1	0	0	0	1	4	0	0	2	2	0	0	2	1	2	1	0	0	0	1
P54819	P54819	15	15	15	Adenylate kinase 2, mitochondrial;Adenylate kinase 2, mitochondrial, N-terminally processed	AK2		1	15	15	15	2	12	6	4	5	2	6	12	12	12	14	13	12	14	13	2	12	6	4	5	2	6	12	12	12	14	13	12	14	13	2	12	6	4	5	2	6	12
P54826	P54826	2	2	2	Growth arrest-specific protein 1	GAS1		1	2	2	2	0	0	0	0	0	0	0	0	1	0	0	2	1	0	0	0	0	0	0	0	0	0	0	1	0	0	2	1	0	0	0	0	0	0	0	0	0	0
P54886	P54886	1	1	1	Delta-1-pyrroline-5-carboxylate synthase;Glutamate 5-kinase;Gamma-glutamyl phosphate reductase	ALDH18A1		1	1	1	1	0	0	0	0	0	0	0	1	0	0	0	1	0	1	0	0	0	0	0	0	0	0	1	0	0	0	1	0	1	0	0	0	0	0	0	0	0	1
P54920;Q9H115	P54920	8;2	8;2	8;2	Alpha-soluble NSF attachment protein	NAPA		2	8	8	8	2	6	2	2	1	0	2	6	5	3	1	7	8	1	3	2	6	2	2	1	0	2	6	5	3	1	7	8	1	3	2	6	2	2	1	0	2	6
P55001	P55001	7	7	7	Microfibrillar-associated protein 2	MFAP2		1	7	7	7	1	4	4	6	3	3	3	0	4	6	4	0	1	5	6	1	4	4	6	3	3	3	0	4	6	4	0	1	5	6	1	4	4	6	3	3	3	0
P55010	P55010	12	12	12	Eukaryotic translation initiation factor 5	EIF5		1	12	12	12	0	6	1	1	1	0	2	9	9	10	10	11	10	10	10	0	6	1	1	1	0	2	9	9	10	10	11	10	10	10	0	6	1	1	1	0	2	9
P55011	P55011	1	1	1	Solute carrier family 12 member 2	SLC12A2		1	1	1	1	0	1	1	0	0	0	0	1	1	1	1	0	0	1	1	0	1	1	0	0	0	0	1	1	1	1	0	0	1	1	0	1	1	0	0	0	0	1
P55036	P55036	7	7	6	26S proteasome non-ATPase regulatory subunit 4	PSMD4		1	7	7	6	1	4	3	2	2	0	2	6	7	6	4	6	6	6	4	1	4	3	2	2	0	2	6	7	6	4	6	6	6	4	1	3	2	1	2	0	1	5
P55058	P55058	16	16	16	Phospholipid transfer protein	PLTP		1	16	16	16	2	12	8	2	5	6	7	11	16	0	0	12	7	1	1	2	12	8	2	5	6	7	11	16	0	0	12	7	1	1	2	12	8	2	5	6	7	11
P55060	P55060	34	34	34	Exportin-2	CSE1L		1	34	34	34	4	17	1	0	1	0	4	28	24	28	21	26	25	21	29	4	17	1	0	1	0	4	28	24	28	21	26	25	21	29	4	17	1	0	1	0	4	28
P55072	P55072	56	56	56	Transitional endoplasmic reticulum ATPase	VCP		1	56	56	56	13	38	26	31	29	4	29	37	45	41	46	46	45	51	42	13	38	26	31	29	4	29	37	45	41	46	46	45	51	42	13	38	26	31	29	4	29	37
P55083	P55083	5	5	5	Microfibril-associated glycoprotein 4	MFAP4		1	5	5	5	0	5	5	4	5	5	5	0	1	1	0	0	1	0	1	0	5	5	4	5	5	5	0	1	1	0	0	1	0	1	0	5	5	4	5	5	5	0
P55145	P55145	8	8	8	Mesencephalic astrocyte-derived neurotrophic factor	MANF		1	8	8	8	2	6	5	2	2	4	4	5	7	6	6	5	5	7	6	2	6	5	2	2	4	4	5	7	6	6	5	5	7	6	2	6	5	2	2	4	4	5
P55196	P55196	3	3	3	Afadin	MLLT4		1	3	3	3	1	2	0	0	0	0	0	3	3	3	2	3	3	1	3	1	2	0	0	0	0	0	3	3	3	2	3	3	1	3	1	2	0	0	0	0	0	3
P55209	P55209	12	10	10	Nucleosome assembly protein 1-like 1	NAP1L1		1	12	10	10	1	4	1	1	1	0	3	10	7	11	10	9	9	10	11	0	4	1	1	1	0	3	8	6	9	8	7	7	8	9	0	4	1	1	1	0	3	8
P55210	P55210	1	1	1	Caspase-7;Caspase-7 subunit p20;Caspase-7 subunit p11	CASP7		1	1	1	1	0	0	0	0	0	0	0	0	1	1	1	0	0	1	1	0	0	0	0	0	0	0	0	1	1	1	0	0	1	1	0	0	0	0	0	0	0	0
P55263	P55263	10	10	10	Adenosine kinase	ADK		1	10	10	10	1	6	5	1	3	0	1	10	9	10	10	9	8	8	10	1	6	5	1	3	0	1	10	9	10	10	9	8	8	10	1	6	5	1	3	0	1	10
P55265	P55265	16	16	16	Double-stranded RNA-specific adenosine deaminase	ADAR		1	16	16	16	0	2	3	0	0	0	0	10	8	11	11	7	11	10	11	0	2	3	0	0	0	0	10	8	11	11	7	11	10	11	0	2	3	0	0	0	0	10
P55268	P55268	14	14	14	Laminin subunit beta-2	LAMB2		1	14	14	14	3	7	6	6	5	7	8	2	9	3	6	0	1	13	0	3	7	6	6	5	7	8	2	9	3	6	0	1	13	0	3	7	6	6	5	7	8	2
P55283	P55283	2	2	2	Cadherin-4	CDH4		1	2	2	2	0	2	1	1	1	0	0	0	0	0	0	0	0	0	0	0	2	1	1	1	0	0	0	0	0	0	0	0	0	0	0	2	1	1	1	0	0	0
P55287	P55287	12	12	12	Cadherin-11	CDH11		1	12	12	12	0	11	6	6	8	8	9	0	0	1	0	0	0	0	0	0	11	6	6	8	8	9	0	0	1	0	0	0	0	0	0	11	6	6	8	8	9	0
P55290	P55290	8	8	8	Cadherin-13	CDH13		1	8	8	8	1	6	7	3	3	6	7	0	0	1	1	0	0	0	0	1	6	7	3	3	6	7	0	0	1	1	0	0	0	0	1	6	7	3	3	6	7	0
P55291	P55291	3	3	3	Cadherin-15	CDH15		1	3	3	3	1	0	0	0	0	0	0	0	0	0	2	0	0	3	1	1	0	0	0	0	0	0	0	0	0	2	0	0	3	1	1	0	0	0	0	0	0	0
P55327	P55327	8	8	8	Tumor protein D52	TPD52		1	8	8	8	1	1	1	0	0	0	1	5	8	7	7	5	7	7	8	1	1	1	0	0	0	1	5	8	7	7	5	7	7	8	1	1	1	0	0	0	1	5
P55735	P55735	6	6	6	Protein SEC13 homolog	SEC13		1	6	6	6	1	6	4	3	4	0	6	5	4	4	2	3	3	4	5	1	6	4	3	4	0	6	5	4	4	2	3	3	4	5	1	6	4	3	4	0	6	5
P55769	P55769	7	7	7	NHP2-like protein 1;NHP2-like protein 1, N-terminally processed	NHP2L1		1	7	7	7	2	3	0	0	0	0	0	7	6	6	6	6	5	6	6	2	3	0	0	0	0	0	7	6	6	6	6	5	6	6	2	3	0	0	0	0	0	7
P55786;A6NEC2	P55786	42;17	42;17	42;17	Puromycin-sensitive aminopeptidase	NPEPPS		2	42	42	42	8	26	25	23	19	7	25	29	32	36	39	32	33	38	33	8	26	25	23	19	7	25	29	32	36	39	32	33	38	33	8	26	25	23	19	7	25	29
P55884	P55884	31	31	31	Eukaryotic translation initiation factor 3 subunit B	EIF3B		1	31	31	31	5	16	6	1	3	0	1	23	28	23	20	24	25	19	25	5	16	6	1	3	0	1	23	28	23	20	24	25	19	25	5	16	6	1	3	0	1	23
P56192	P56192	13	13	13	Methionine--tRNA ligase, cytoplasmic	MARS		1	13	13	13	1	4	3	2	1	0	2	11	7	7	6	9	10	4	6	1	4	3	2	1	0	2	11	7	7	6	9	10	4	6	1	4	3	2	1	0	2	11
P56470	P56470	3	3	3	Galectin-4	LGALS4		1	3	3	3	3	0	0	0	0	0	0	0	0	0	0	0	0	1	0	3	0	0	0	0	0	0	0	0	0	0	0	0	1	0	3	0	0	0	0	0	0	0
P56537	P56537	11	11	11	Eukaryotic translation initiation factor 6	EIF6		1	11	11	11	2	7	6	4	4	2	4	8	6	9	6	5	7	8	9	2	7	6	4	4	2	4	8	6	9	6	5	7	8	9	2	7	6	4	4	2	4	8
P56545	P56545	2	1	1	C-terminal-binding protein 2	CTBP2		1	2	1	1	0	2	0	0	0	0	0	2	1	0	0	2	2	0	1	0	1	0	0	0	0	0	1	0	0	0	1	1	0	0	0	1	0	0	0	0	0	1
P56945	P56945	2	2	2	Breast cancer anti-estrogen resistance protein 1	BCAR1		1	2	2	2	0	0	0	0	0	0	0	2	0	1	1	1	1	0	1	0	0	0	0	0	0	0	2	0	1	1	1	1	0	1	0	0	0	0	0	0	0	2
P57087	P57087	1	1	1	Junctional adhesion molecule B	JAM2		1	1	1	1	0	0	1	1	1	0	1	0	0	0	0	0	0	0	0	0	0	1	1	1	0	1	0	0	0	0	0	0	0	0	0	0	1	1	1	0	1	0
P57721	P57721	5	1	1	Poly(rC)-binding protein 3	PCBP3		1	5	1	1	2	2	3	2	1	0	4	4	5	4	5	5	3	4	4	0	0	0	0	0	0	0	1	1	1	1	1	0	0	1	0	0	0	0	0	0	0	1
P57740	P57740	2	2	2	Nuclear pore complex protein Nup107	NUP107		1	2	2	2	1	0	0	0	0	0	0	1	1	1	1	2	0	2	1	1	0	0	0	0	0	0	1	1	1	1	2	0	2	1	1	0	0	0	0	0	0	1
P58215	P58215	3	3	3	Lysyl oxidase homolog 3	LOXL3		1	3	3	3	0	0	2	3	3	2	3	0	0	0	0	0	0	0	0	0	0	2	3	3	2	3	0	0	0	0	0	0	0	0	0	0	2	3	3	2	3	0
P58397	P58397	5	5	5	A disintegrin and metalloproteinase with thrombospondin motifs 12	ADAMTS12		1	5	5	5	0	3	4	2	2	3	1	0	1	0	0	1	1	0	1	0	3	4	2	2	3	1	0	1	0	0	1	1	0	1	0	3	4	2	2	3	1	0
P58546	P58546	8	8	8	Myotrophin	MTPN		1	8	8	8	0	5	4	3	4	2	3	6	7	7	7	7	6	7	6	0	5	4	3	4	2	3	6	7	7	7	7	6	7	6	0	5	4	3	4	2	3	6
P59998	P59998	10	10	10	Actin-related protein 2/3 complex subunit 4	ARPC4		1	10	10	10	2	10	8	8	7	1	6	9	7	9	6	6	8	5	6	2	10	8	8	7	1	6	9	7	9	6	6	8	5	6	2	10	8	8	7	1	6	9
P60022	P60022	1	1	1	Beta-defensin 1	DEFB1		1	1	1	1	1	0	0	0	0	0	0	0	0	0	0	0	0	0	0	1	0	0	0	0	0	0	0	0	0	0	0	0	0	0	1	0	0	0	0	0	0	0
P60033	P60033	2	2	2	CD81 antigen	CD81		1	2	2	2	0	2	0	0	0	0	1	2	2	2	2	2	2	2	2	0	2	0	0	0	0	1	2	2	2	2	2	2	2	2	0	2	0	0	0	0	1	2
P60174	P60174	27	27	27	Triosephosphate isomerase	TPI1		1	27	27	27	11	20	20	19	20	17	19	21	20	22	24	23	23	25	24	11	20	20	19	20	17	19	21	20	22	24	23	23	25	24	11	20	20	19	20	17	19	21
P60228	P60228	18	18	18	Eukaryotic translation initiation factor 3 subunit E	EIF3E		1	18	18	18	3	8	2	1	0	1	0	10	14	15	13	14	15	12	17	3	8	2	1	0	1	0	10	14	15	13	14	15	12	17	3	8	2	1	0	1	0	10
P60468	P60468	1	1	1	Protein transport protein Sec61 subunit beta	SEC61B		1	1	1	1	0	0	0	0	0	0	0	0	1	1	1	0	0	1	0	0	0	0	0	0	0	0	0	1	1	1	0	0	1	0	0	0	0	0	0	0	0	0
P60510	P60510	4	2	2	Serine/threonine-protein phosphatase 4 catalytic subunit	PPP4C		1	4	2	2	0	2	0	0	0	0	0	3	3	1	1	3	1	1	2	0	2	0	0	0	0	0	1	2	1	1	1	0	0	1	0	2	0	0	0	0	0	1
P60660	P60660	11	11	9	Myosin light polypeptide 6	MYL6		1	11	11	9	6	9	9	9	9	8	8	6	7	8	8	8	7	8	7	6	9	9	9	9	8	8	6	7	8	8	8	7	8	7	5	7	7	7	7	6	6	4
P60673	P60673	1	1	1	Profilin-3	PFN3		1	1	1	1	1	1	1	1	1	0	1	1	1	1	1	1	1	1	1	1	1	1	1	1	0	1	1	1	1	1	1	1	1	1	1	1	1	1	1	0	1	1
P60709;Q6S8J3;A5A3E0;P0CG38;P0CG39;Q9BYX7	P60709	40;11;9;8;5;4	1;0;0;0;0;0	1;0;0;0;0;0	Actin, cytoplasmic 1;Actin, cytoplasmic 1, N-terminally processed	ACTB		6	40	1	1	20	31	32	35	28	23	32	36	37	32	36	39	37	36	31	1	1	1	1	1	1	1	1	1	1	1	1	1	1	1	1	1	1	1	1	1	1	1
P60842	P60842	18	8	8	Eukaryotic initiation factor 4A-I	EIF4A1		1	18	8	8	5	17	13	9	9	2	9	17	16	16	13	15	17	11	16	1	8	5	4	2	0	3	7	7	6	4	6	7	3	7	1	8	5	4	2	0	3	7
P60866	P60866	5	5	5	40S ribosomal protein S20	RPS20		1	5	5	5	1	2	1	3	1	0	1	4	4	4	5	4	4	4	4	1	2	1	3	1	0	1	4	4	4	5	4	4	4	4	1	2	1	3	1	0	1	4
P60891	P60891	9	3	2	Ribose-phosphate pyrophosphokinase 1	PRPS1		1	9	3	2	2	4	4	1	3	0	5	9	6	6	5	9	9	4	7	2	2	2	1	1	0	2	3	1	1	1	3	3	1	2	1	1	1	0	0	0	1	2
P60900	P60900	12	12	12	Proteasome subunit alpha type-6	PSMA6		1	12	12	12	5	6	4	2	5	1	5	11	8	10	11	7	11	5	11	5	6	4	2	5	1	5	11	8	10	11	7	11	5	11	5	6	4	2	5	1	5	11
P60903	P60903	6	6	6	Protein S100-A10	S100A10		1	6	6	6	2	3	2	4	2	2	2	3	3	3	4	3	3	5	3	2	3	2	4	2	2	2	3	3	3	4	3	3	5	3	2	3	2	4	2	2	2	3
P60953;P84095;P17081;Q9H4E5	P60953	8;1;1;1	7;0;0;0	7;0;0;0	Cell division control protein 42 homolog	CDC42		4	8	7	7	1	5	3	3	2	0	1	7	6	7	8	7	8	6	7	1	4	3	3	2	0	1	6	6	6	7	6	7	5	6	1	4	3	3	2	0	1	6
P60981	P60981	17	16	16	Destrin	DSTN		1	17	16	16	3	11	12	14	11	9	12	10	10	8	7	14	11	11	10	3	10	11	13	10	8	11	9	9	7	6	13	10	10	9	3	10	11	13	10	8	11	9
P60983;O60234	P60983	7;2	7;2	7;2	Glia maturation factor beta	GMFB		2	7	7	7	0	5	3	1	2	1	0	4	5	7	7	7	7	4	7	0	5	3	1	2	1	0	4	5	7	7	7	7	4	7	0	5	3	1	2	1	0	4
P61011	P61011	4	4	4	Signal recognition particle 54 kDa protein	SRP54		1	4	4	4	0	2	0	0	0	0	0	2	2	3	0	4	3	1	2	0	2	0	0	0	0	0	2	2	3	0	4	3	1	2	0	2	0	0	0	0	0	2
P61019;Q8WUD1	P61019;Q8WUD1	10;6	10;6	10;6	Ras-related protein Rab-2A;Ras-related protein Rab-2B	RAB2A;RAB2B	;	2	10	10	10	2	7	4	4	3	0	1	7	8	5	4	9	9	2	5	2	7	4	4	3	0	1	7	8	5	4	9	9	2	5	2	7	4	4	3	0	1	7
P61026	P61026	3	2	2	Ras-related protein Rab-10	RAB10		1	3	2	2	1	2	1	1	1	1	1	2	2	2	2	3	3	2	2	0	1	0	0	0	0	0	1	1	1	1	2	2	1	1	0	1	0	0	0	0	0	1
P61077;Q9Y2X8;P51668	P61077	4;1;1	4;1;1	1;0;0	Ubiquitin-conjugating enzyme E2 D3	UBE2D3		3	4	4	1	1	3	3	3	3	1	1	2	4	4	4	3	3	4	3	1	3	3	3	3	1	1	2	4	4	4	3	3	4	3	0	0	0	1	0	0	0	0
P61081	P61081	7	7	7	NEDD8-conjugating enzyme Ubc12	UBE2M		1	7	7	7	2	5	1	1	1	1	0	5	6	7	7	5	5	7	7	2	5	1	1	1	1	0	5	6	7	7	5	5	7	7	2	5	1	1	1	1	0	5
P61086	P61086	14	14	14	Ubiquitin-conjugating enzyme E2 K	UBE2K		1	14	14	14	1	8	4	2	5	1	4	8	11	12	11	9	9	5	10	1	8	4	2	5	1	4	8	11	12	11	9	9	5	10	1	8	4	2	5	1	4	8
P61088	P61088	12	12	6	Ubiquitin-conjugating enzyme E2 N	UBE2N		1	12	12	6	3	8	5	7	4	2	4	7	9	12	10	10	10	10	11	3	8	5	7	4	2	4	7	9	12	10	10	10	10	11	0	3	3	3	2	1	2	4
P61106	P61106	3	3	3	Ras-related protein Rab-14	RAB14		1	3	3	3	1	1	0	0	0	0	0	3	1	2	2	1	1	2	2	1	1	0	0	0	0	0	3	1	2	2	1	1	2	2	1	1	0	0	0	0	0	3
P61158;Q9C0K3;Q9P1U1	P61158	17;1;1	17;1;1	17;1;1	Actin-related protein 3	ACTR3		3	17	17	17	4	13	15	17	14	6	14	13	16	14	14	15	15	14	15	4	13	15	17	14	6	14	13	16	14	14	15	15	14	15	4	13	15	17	14	6	14	13
P61160	P61160	13	13	13	Actin-related protein 2	ACTR2		1	13	13	13	2	9	10	11	9	2	11	12	11	10	9	11	11	10	10	2	9	10	11	9	2	11	12	11	10	9	11	11	10	10	2	9	10	11	9	2	11	12
P61163	P61163	12	12	6	Alpha-centractin	ACTR1A		1	12	12	6	1	6	4	4	4	0	4	9	9	9	6	8	8	9	11	1	6	4	4	4	0	4	9	9	9	6	8	8	9	11	0	5	3	3	4	0	3	4
P61201	P61201	10	10	10	COP9 signalosome complex subunit 2	COPS2		1	10	10	10	0	4	1	1	1	0	1	5	6	8	8	7	7	7	9	0	4	1	1	1	0	1	5	6	8	8	7	7	7	9	0	4	1	1	1	0	1	5
P84077;P61204	P84077;P61204	14;14	14;14	8;8	ADP-ribosylation factor 1;ADP-ribosylation factor 3	ARF1;ARF3	;	2	14	14	8	1	7	2	3	3	1	3	11	10	11	10	13	12	9	11	1	7	2	3	3	1	3	11	10	11	10	13	12	9	11	0	3	0	1	0	0	2	5
P61221	P61221	12	12	12	ATP-binding cassette sub-family E member 1	ABCE1		1	12	12	12	1	3	1	1	1	0	1	8	8	4	5	11	10	3	3	1	3	1	1	1	0	1	8	8	4	5	11	10	3	3	1	3	1	1	1	0	1	8
P61224;P62834;A6NIZ1	P61224;P62834;A6NIZ1	3;2;2	3;2;2	3;2;2	Ras-related protein Rap-1b;Ras-related protein Rap-1A;Ras-related protein Rap-1b-like protein	RAP1B;RAP1A	;;	3	3	3	3	1	0	2	1	2	1	2	3	2	3	2	3	3	1	2	1	0	2	1	2	1	2	3	2	3	2	3	3	1	2	1	0	2	1	2	1	2	3
P61247	P61247	10	10	10	40S ribosomal protein S3a	RPS3A		1	10	10	10	1	3	4	2	3	0	3	8	5	5	6	10	9	6	5	1	3	4	2	3	0	3	8	5	5	6	10	9	6	5	1	3	4	2	3	0	3	8
Q9UNX3;P61254	Q9UNX3;P61254	3;3	3;3	3;3	60S ribosomal protein L26-like 1;60S ribosomal protein L26	RPL26L1;RPL26	;	2	3	3	3	1	0	0	0	0	0	1	3	3	3	3	3	3	1	3	1	0	0	0	0	0	1	3	3	3	3	3	3	1	3	1	0	0	0	0	0	1	3
P61289	P61289	9	9	9	Proteasome activator complex subunit 3	PSME3		1	9	9	9	1	4	1	0	1	0	0	7	8	8	8	8	8	8	7	1	4	1	0	1	0	0	7	8	8	8	8	8	8	7	1	4	1	0	1	0	0	7
P61313	P61313	6	6	6	60S ribosomal protein L15	RPL15		1	6	6	6	1	1	1	1	1	0	0	5	3	4	4	5	6	4	5	1	1	1	1	1	0	0	5	3	4	4	5	6	4	5	1	1	1	1	1	0	0	5
P61326	P61326	12	1	1	Protein mago nashi homolog	MAGOH		1	12	1	1	1	6	2	0	1	0	1	7	10	12	9	9	9	9	11	0	0	0	0	0	0	0	1	1	1	1	1	0	1	1	0	0	0	0	0	0	0	1
P61353	P61353	5	5	5	60S ribosomal protein L27	RPL27		1	5	5	5	0	3	2	2	1	0	1	5	4	4	4	4	5	4	5	0	3	2	2	1	0	1	5	4	4	4	4	5	4	5	0	3	2	2	1	0	1	5
P61457	P61457	5	5	5	Pterin-4-alpha-carbinolamine dehydratase	PCBD1		1	5	5	5	2	2	1	0	1	0	0	5	2	3	1	1	3	1	4	2	2	1	0	1	0	0	5	2	3	1	1	3	1	4	2	2	1	0	1	0	0	5
P61586;P08134;P62745	P61586;P08134	8;7;2	8;7;2	8;7;2	Transforming protein RhoA;Rho-related GTP-binding protein RhoC	RHOA;RHOC	;	3	8	8	8	1	4	1	2	1	0	2	7	8	6	4	7	8	4	8	1	4	1	2	1	0	2	7	8	6	4	7	8	4	8	1	4	1	2	1	0	2	7
P61599	P61599	2	2	2	N-alpha-acetyltransferase 20	NAA20		1	2	2	2	0	0	0	0	0	0	0	2	2	2	2	2	2	0	2	0	0	0	0	0	0	0	2	2	2	2	2	2	0	2	0	0	0	0	0	0	0	2
P61604	P61604	10	10	10	10 kDa heat shock protein, mitochondrial	HSPE1		1	10	10	10	7	7	6	4	8	3	4	7	8	9	10	7	8	10	8	7	7	6	4	8	3	4	7	8	9	10	7	8	10	8	7	7	6	4	8	3	4	7
P61626	P61626	5	5	5	Lysozyme C	LYZ		1	5	5	5	5	1	0	0	0	0	0	1	1	1	2	0	1	4	2	5	1	0	0	0	0	0	1	1	1	2	0	1	4	2	5	1	0	0	0	0	0	1
P61758	P61758	11	11	11	Prefoldin subunit 3	VBP1		1	11	11	11	1	6	1	1	6	0	2	6	6	8	7	8	9	9	7	1	6	1	1	6	0	2	6	6	8	7	8	9	9	7	1	6	1	1	6	0	2	6
P61764	P61764	2	2	2	Syntaxin-binding protein 1	STXBP1		1	2	2	2	0	0	0	0	0	0	0	1	1	1	1	0	0	1	2	0	0	0	0	0	0	0	1	1	1	1	0	0	1	2	0	0	0	0	0	0	0	1
P61769	P61769	8	8	8	Beta-2-microglobulin;Beta-2-microglobulin form pI 5.3	B2M		1	8	8	8	4	6	5	8	6	7	7	4	8	4	6	6	5	8	6	4	6	5	8	6	7	7	4	8	4	6	6	5	8	6	4	6	5	8	6	7	7	4
P61812	P61812	8	7	7	Transforming growth factor beta-2;Latency-associated peptide	TGFB2		1	8	7	7	2	2	6	6	4	5	5	0	0	1	2	0	1	5	5	2	2	6	6	4	5	5	0	0	1	1	0	1	4	5	2	2	6	6	4	5	5	0
P61916	P61916	14	14	14	Epididymal secretory protein E1	NPC2		1	14	14	14	9	7	7	9	6	7	9	5	10	8	12	9	7	11	8	9	7	7	9	6	7	9	5	10	8	12	9	7	11	8	9	7	7	9	6	7	9	5
P61923	P61923	4	4	4	Coatomer subunit zeta-1	COPZ1		1	4	4	4	0	3	0	2	0	0	2	2	1	3	2	3	3	1	3	0	3	0	2	0	0	2	2	1	3	2	3	3	1	3	0	3	0	2	0	0	2	2
P61956;Q6EEV6	P61956	4;1	4;1	2;0	Small ubiquitin-related modifier 2	SUMO2		2	4	4	2	0	3	1	1	1	1	3	3	3	3	3	3	4	2	3	0	3	1	1	1	1	3	3	3	3	3	3	4	2	3	0	2	1	0	1	0	2	1
P61960	P61960	4	4	4	Ubiquitin-fold modifier 1	UFM1		1	4	4	4	1	4	2	3	3	2	3	2	2	2	2	3	3	2	3	1	4	2	3	3	2	3	2	2	2	2	3	3	2	3	1	4	2	3	3	2	3	2
P61964	P61964	6	6	6	WD repeat-containing protein 5	WDR5		1	6	6	6	1	2	0	0	0	0	0	5	4	5	4	4	5	3	5	1	2	0	0	0	0	0	5	4	5	4	4	5	3	5	1	2	0	0	0	0	0	5
P61966	P61966	3	3	3	AP-1 complex subunit sigma-1A	AP1S1		1	3	3	3	0	0	1	0	0	0	0	1	1	1	1	3	3	0	1	0	0	1	0	0	0	0	1	1	1	1	3	3	0	1	0	0	1	0	0	0	0	1
P61970	P61970	5	5	5	Nuclear transport factor 2	NUTF2		1	5	5	5	1	4	4	3	4	4	3	4	5	5	5	5	5	5	5	1	4	4	3	4	4	3	4	5	5	5	5	5	5	5	1	4	4	3	4	4	3	4
P61978	P61978	26	26	26	Heterogeneous nuclear ribonucleoprotein K	HNRNPK		1	26	26	26	8	16	9	11	8	7	10	18	20	22	23	23	24	21	21	8	16	9	11	8	7	10	18	20	22	23	23	24	21	21	8	16	9	11	8	7	10	18
P61981	P61981	22	15	15	14-3-3 protein gamma;14-3-3 protein gamma, N-terminally processed	YWHAG		1	22	15	15	13	17	13	16	13	7	12	16	17	18	19	20	19	18	18	8	12	9	12	9	4	8	10	12	11	12	13	13	11	12	8	12	9	12	9	4	8	10
P62081	P62081	9	9	9	40S ribosomal protein S7	RPS7		1	9	9	9	2	5	1	1	1	0	2	6	7	7	7	9	8	6	8	2	5	1	1	1	0	2	6	7	7	7	9	8	6	8	2	5	1	1	1	0	2	6
P62136	P62136	15	15	4	Serine/threonine-protein phosphatase PP1-alpha catalytic subunit	PPP1CA		1	15	15	4	1	9	8	3	6	1	7	15	12	13	11	14	14	11	15	1	9	8	3	6	1	7	15	12	13	11	14	14	11	15	0	2	1	0	1	0	0	4
P62140	P62140	14	4	4	Serine/threonine-protein phosphatase PP1-beta catalytic subunit	PPP1CB		1	14	4	4	2	9	10	5	7	1	10	12	11	13	11	12	12	10	12	1	2	3	2	2	0	3	2	2	3	3	3	2	2	2	1	2	3	2	2	0	3	2
P62191	P62191	7	7	7	26S protease regulatory subunit 4	PSMC1		1	7	7	7	0	3	2	1	1	1	2	6	5	1	2	7	4	4	2	0	3	2	1	1	1	2	6	5	1	2	7	4	4	2	0	3	2	1	1	1	2	6
P62195	P62195	8	8	7	26S protease regulatory subunit 8	PSMC5		1	8	8	7	1	4	3	1	1	0	3	6	4	2	3	6	6	2	5	1	4	3	1	1	0	3	6	4	2	3	6	6	2	5	0	3	2	1	1	0	3	5
P62241	P62241	11	11	11	40S ribosomal protein S8	RPS8		1	11	11	11	1	1	0	0	0	1	0	11	8	10	11	11	10	7	8	1	1	0	0	0	1	0	11	8	10	11	11	10	7	8	1	1	0	0	0	1	0	11
P62244	P62244	6	6	6	40S ribosomal protein S15a	RPS15A		1	6	6	6	1	4	2	2	1	1	2	4	4	6	5	6	6	4	4	1	4	2	2	1	1	2	4	4	6	5	6	6	4	4	1	4	2	2	1	1	2	4
P62249	P62249	9	9	9	40S ribosomal protein S16	RPS16		1	9	9	9	2	2	2	6	3	4	3	9	9	9	9	9	9	8	9	2	2	2	6	3	4	3	9	9	9	9	9	9	8	9	2	2	2	6	3	4	3	9
P62253	P62253	4	4	4	Ubiquitin-conjugating enzyme E2 G1;Ubiquitin-conjugating enzyme E2 G1, N-terminally processed	UBE2G1		1	4	4	4	0	4	1	0	0	0	2	4	2	2	2	3	3	2	4	0	4	1	0	0	0	2	4	2	2	2	3	3	2	4	0	4	1	0	0	0	2	4
P62256	P62256	2	2	2	Ubiquitin-conjugating enzyme E2 H	UBE2H		1	2	2	2	0	1	0	0	0	0	0	2	2	2	2	2	2	2	2	0	1	0	0	0	0	0	2	2	2	2	2	2	2	2	0	1	0	0	0	0	0	2
P62258	P62258	28	25	25	14-3-3 protein epsilon	YWHAE		1	28	25	25	14	23	22	18	22	15	21	26	24	24	22	28	27	16	27	11	20	19	16	19	12	19	23	21	21	19	25	24	13	24	11	20	19	16	19	12	19	23
P62263	P62263	8	8	8	40S ribosomal protein S14	RPS14		1	8	8	8	0	2	0	1	0	1	1	7	4	5	5	8	8	3	6	0	2	0	1	0	1	1	7	4	5	5	8	8	3	6	0	2	0	1	0	1	1	7
P62266	P62266	7	7	7	40S ribosomal protein S23	RPS23		1	7	7	7	0	4	3	3	0	0	3	6	6	4	4	7	7	4	5	0	4	3	3	0	0	3	6	6	4	4	7	7	4	5	0	4	3	3	0	0	3	6
P62269	P62269	8	8	8	40S ribosomal protein S18	RPS18		1	8	8	8	0	3	2	1	0	0	3	4	5	4	5	6	6	6	5	0	3	2	1	0	0	3	4	5	4	5	6	6	6	5	0	3	2	1	0	0	3	4
P62273	P62273	1	1	1	40S ribosomal protein S29	RPS29		1	1	1	1	1	0	0	0	0	0	0	1	1	1	1	1	1	1	1	1	0	0	0	0	0	0	1	1	1	1	1	1	1	1	1	0	0	0	0	0	0	1
P62277	P62277	7	7	7	40S ribosomal protein S13	RPS13		1	7	7	7	1	3	3	0	1	0	1	6	5	7	7	7	7	6	7	1	3	3	0	1	0	1	6	5	7	7	7	7	6	7	1	3	3	0	1	0	1	6
P62280	P62280	8	8	8	40S ribosomal protein S11	RPS11		1	8	8	8	3	4	3	4	2	0	2	5	5	6	6	6	5	5	7	3	4	3	4	2	0	2	5	5	6	6	6	5	5	7	3	4	3	4	2	0	2	5
P62304	P62304	5	5	5	Small nuclear ribonucleoprotein E	SNRPE		1	5	5	5	0	2	1	0	0	0	0	4	4	5	4	4	4	3	4	0	2	1	0	0	0	0	4	4	5	4	4	4	3	4	0	2	1	0	0	0	0	4
P62306	P62306	3	3	3	Small nuclear ribonucleoprotein F	SNRPF		1	3	3	3	0	2	1	0	0	0	0	1	2	2	1	2	2	1	2	0	2	1	0	0	0	0	1	2	2	1	2	2	1	2	0	2	1	0	0	0	0	1
P62310	P62310	5	5	5	U6 snRNA-associated Sm-like protein LSm3	LSM3		1	5	5	5	1	4	3	2	2	0	2	3	3	3	4	3	3	5	3	1	4	3	2	2	0	2	3	3	3	4	3	3	5	3	1	4	3	2	2	0	2	3
P62312	P62312	5	5	5	U6 snRNA-associated Sm-like protein LSm6	LSM6		1	5	5	5	2	2	0	0	0	0	0	4	4	5	5	4	5	5	5	2	2	0	0	0	0	0	4	4	5	5	4	5	5	5	2	2	0	0	0	0	0	4
P62314	P62314	3	3	3	Small nuclear ribonucleoprotein Sm D1	SNRPD1		1	3	3	3	1	3	1	0	0	0	0	3	3	3	3	2	2	3	3	1	3	1	0	0	0	0	3	3	3	3	2	2	3	3	1	3	1	0	0	0	0	3
P62316	P62316	10	10	10	Small nuclear ribonucleoprotein Sm D2	SNRPD2		1	10	10	10	4	7	3	2	2	1	2	8	7	10	8	7	8	8	8	4	7	3	2	2	1	2	8	7	10	8	7	8	8	8	4	7	3	2	2	1	2	8
P62318	P62318	6	6	5	Small nuclear ribonucleoprotein Sm D3	SNRPD3		1	6	6	5	1	4	2	2	1	0	0	4	4	5	5	4	4	4	5	1	4	2	2	1	0	0	4	4	5	5	4	4	4	5	1	4	2	2	1	0	0	4
P62328	P62328	9	9	8	Thymosin beta-4;Hematopoietic system regulatory peptide	TMSB4X		1	9	9	8	5	7	6	7	6	6	7	6	6	6	7	9	9	5	7	5	7	6	7	6	6	7	6	6	6	7	9	9	5	7	4	6	6	7	6	6	7	6
P62333	P62333	9	9	9	26S protease regulatory subunit 10B	PSMC6		1	9	9	9	2	4	5	6	4	0	5	6	5	3	3	5	6	4	2	2	4	5	6	4	0	5	6	5	3	3	5	6	4	2	2	4	5	6	4	0	5	6
P62424	P62424	16	16	16	60S ribosomal protein L7a	RPL7A		1	16	16	16	0	4	0	3	2	1	4	15	13	16	12	15	15	8	14	0	4	0	3	2	1	4	15	13	16	12	15	15	8	14	0	4	0	3	2	1	4	15
P62487	P62487	1	1	1	DNA-directed RNA polymerase II subunit RPB7	POLR2G		1	1	1	1	0	0	0	0	0	0	0	1	1	1	1	0	0	0	1	0	0	0	0	0	0	0	1	1	1	1	0	0	0	1	0	0	0	0	0	0	0	1
P62495	P62495	20	20	20	Eukaryotic peptide chain release factor subunit 1	ETF1		1	20	20	20	2	14	6	3	3	1	3	14	12	13	10	15	15	7	13	2	14	6	3	3	1	3	14	12	13	10	15	15	7	13	2	14	6	3	3	1	3	14
P62633	P62633	8	8	8	Cellular nucleic acid-binding protein	CNBP		1	8	8	8	3	7	3	3	3	1	2	5	7	6	8	6	5	8	6	3	7	3	3	3	1	2	5	7	6	8	6	5	8	6	3	7	3	3	3	1	2	5
P62701;Q8TD47;P22090	P62701	15;5;4	15;5;4	15;5;4	40S ribosomal protein S4, X isoform	RPS4X		3	15	15	15	0	2	7	6	5	0	2	11	13	13	10	14	11	10	11	0	2	7	6	5	0	2	11	13	13	10	14	11	10	11	0	2	7	6	5	0	2	11
P62714;P67775	P62714;P67775	13;12	13;12	11;10	Serine/threonine-protein phosphatase 2A catalytic subunit beta isoform;Serine/threonine-protein phosphatase 2A catalytic subunit alpha isoform	PPP2CB;PPP2CA	;	2	13	13	11	2	6	1	1	2	1	1	12	8	5	5	11	7	7	6	2	6	1	1	2	1	1	12	8	5	5	11	7	7	6	2	6	1	1	2	1	1	10
P62736;P63267	P62736;P63267	34;32	1;1	1;1	Actin, aortic smooth muscle;Actin, gamma-enteric smooth muscle	ACTA2;ACTG2	;	2	34	1	1	11	17	27	31	22	18	28	19	20	17	20	20	19	19	15	0	0	1	1	1	0	1	0	0	1	0	0	0	0	0	0	0	1	1	1	0	1	0
P62750	P62750	10	10	10	60S ribosomal protein L23a	RPL23A		1	10	10	10	2	4	1	1	2	0	1	6	6	8	10	8	8	6	8	2	4	1	1	2	0	1	6	6	8	10	8	8	6	8	2	4	1	1	2	0	1	6
P62753	P62753	7	7	7	40S ribosomal protein S6	RPS6		1	7	7	7	1	0	1	0	0	0	0	5	7	5	6	6	6	5	4	1	0	1	0	0	0	0	5	7	5	6	6	6	5	4	1	0	1	0	0	0	0	5
P62760	P62760	2	2	2	Visinin-like protein 1	VSNL1		1	2	2	2	0	0	0	0	0	0	0	0	0	1	1	0	0	0	2	0	0	0	0	0	0	0	0	0	1	1	0	0	0	2	0	0	0	0	0	0	0	0
P62805	P62805	12	12	12	Histone H4	HIST1H4A		1	12	12	12	8	10	4	2	2	2	5	12	10	9	8	8	5	10	7	8	10	4	2	2	2	5	12	10	9	8	8	5	10	7	8	10	4	2	2	2	5	12
P62820;Q92928	P62820	6;2	6;2	3;0	Ras-related protein Rab-1A	RAB1A		2	6	6	3	3	4	5	3	5	2	5	5	4	5	6	4	4	3	5	3	4	5	3	5	2	5	5	4	5	6	4	4	3	5	0	1	2	1	2	0	2	2
P62826	P62826	14	14	14	GTP-binding nuclear protein Ran	RAN		1	14	14	14	5	8	5	3	3	1	5	11	12	13	13	12	13	13	13	5	8	5	3	3	1	5	11	12	13	13	12	13	13	13	5	8	5	3	3	1	5	11
P62829	P62829	2	2	2	60S ribosomal protein L23	RPL23		1	2	2	2	0	1	0	1	1	0	1	2	2	1	1	2	2	1	1	0	1	0	1	1	0	1	2	2	1	1	2	2	1	1	0	1	0	1	1	0	1	2
P62841	P62841	1	1	1	40S ribosomal protein S15	RPS15		1	1	1	1	0	1	0	0	0	0	0	1	1	1	1	1	1	1	1	0	1	0	0	0	0	0	1	1	1	1	1	1	1	1	0	1	0	0	0	0	0	1
P62847	P62847	2	2	2	40S ribosomal protein S24	RPS24		1	2	2	2	0	0	0	0	0	0	0	2	1	1	1	2	2	1	1	0	0	0	0	0	0	0	2	1	1	1	2	2	1	1	0	0	0	0	0	0	0	2
P62851	P62851	4	4	4	40S ribosomal protein S25	RPS25		1	4	4	4	0	0	0	0	1	0	2	3	2	3	3	4	4	2	3	0	0	0	0	1	0	2	3	2	3	3	4	4	2	3	0	0	0	0	1	0	2	3
P62854;Q5JNZ5	P62854;Q5JNZ5	4;3	4;3	4;3	40S ribosomal protein S26;Putative 40S ribosomal protein S26-like 1	RPS26;RPS26P11	;	2	4	4	4	0	0	1	0	0	0	1	2	3	1	1	3	3	1	1	0	0	1	0	0	0	1	2	3	1	1	3	3	1	1	0	0	1	0	0	0	1	2
P62857	P62857	4	4	4	40S ribosomal protein S28	RPS28		1	4	4	4	3	3	1	0	1	0	2	3	2	3	3	2	3	4	3	3	3	1	0	1	0	2	3	2	3	3	2	3	4	3	3	3	1	0	1	0	2	3
P62861	P62861	2	2	2	40S ribosomal protein S30	FAU		1	2	2	2	0	1	0	0	0	0	0	1	2	2	2	2	2	2	0	0	1	0	0	0	0	0	1	2	2	2	2	2	2	0	0	1	0	0	0	0	0	1
P62873;P16520	P62873	11;1	11;1	7;0	Guanine nucleotide-binding protein G(I)/G(S)/G(T) subunit beta-1	GNB1		2	11	11	7	2	4	3	4	6	0	4	6	10	9	8	6	5	8	10	2	4	3	4	6	0	4	6	10	9	8	6	5	8	10	1	3	2	3	4	0	3	3
P62877	P62877	2	2	2	E3 ubiquitin-protein ligase RBX1;E3 ubiquitin-protein ligase RBX1, N-terminally processed	RBX1		1	2	2	2	0	0	0	1	1	0	1	1	1	2	1	2	2	0	1	0	0	0	1	1	0	1	1	1	2	1	2	2	0	1	0	0	0	1	1	0	1	1
P62879;Q9HAV0	P62879;Q9HAV0	6;3	2;1	2;1	Guanine nucleotide-binding protein G(I)/G(S)/G(T) subunit beta-2;Guanine nucleotide-binding protein subunit beta-4	GNB2;GNB4	;	2	6	2	2	2	2	2	2	2	0	1	5	5	3	4	3	2	4	5	1	1	1	1	0	0	0	2	1	1	2	1	0	2	2	1	1	1	1	0	0	0	2
P62888	P62888	6	6	6	60S ribosomal protein L30	RPL30		1	6	6	6	4	4	3	2	2	0	1	5	4	5	4	5	4	5	6	4	4	3	2	2	0	1	5	4	5	4	5	4	5	6	4	4	3	2	2	0	1	5
P62906	P62906	12	12	12	60S ribosomal protein L10a	RPL10A		1	12	12	12	0	7	7	6	6	0	3	10	12	11	12	10	9	11	11	0	7	7	6	6	0	3	10	12	11	12	10	9	11	11	0	7	7	6	6	0	3	10
P62910	P62910	2	2	2	60S ribosomal protein L32	RPL32		1	2	2	2	0	1	1	0	0	0	0	2	2	2	2	2	0	2	2	0	1	1	0	0	0	0	2	2	2	2	2	0	2	2	0	1	1	0	0	0	0	2
P62913	P62913	5	5	5	60S ribosomal protein L11	RPL11		1	5	5	5	1	0	1	0	0	0	0	4	3	2	2	5	5	1	1	1	0	1	0	0	0	0	4	3	2	2	5	5	1	1	1	0	1	0	0	0	0	4
P62917	P62917	3	3	3	60S ribosomal protein L8	RPL8		1	3	3	3	1	1	1	1	0	1	0	3	3	3	3	3	3	2	3	1	1	1	1	0	1	0	3	3	3	3	3	3	2	3	1	1	1	1	0	1	0	3
P62937;P0DN26;A0A0B4J2A2;A0A075B759;Q9Y536;F5H284;P0DN37	P62937	16;2;2;2;2;2;1	16;2;2;2;2;2;1	16;2;2;2;2;2;1	Peptidyl-prolyl cis-trans isomerase A;Peptidyl-prolyl cis-trans isomerase A, N-terminally processed	PPIA		7	16	16	16	11	14	13	12	13	10	13	14	14	15	15	14	14	16	15	11	14	13	12	13	10	13	14	14	15	15	14	14	16	15	11	14	13	12	13	10	13	14
P62942	P62942	8	8	8	Peptidyl-prolyl cis-trans isomerase FKBP1A	FKBP1A		1	8	8	8	4	7	5	2	5	4	2	6	8	8	8	7	7	7	8	4	7	5	2	5	4	2	6	8	8	8	7	7	7	8	4	7	5	2	5	4	2	6
P62979;P62987;P0CG47;P0CG48	P62979;P62987;P0CG47;P0CG48	6;5;5;5	6;5;5;5	6;5;5;5	Ubiquitin-40S ribosomal protein S27a;Ubiquitin;40S ribosomal protein S27a;Ubiquitin-60S ribosomal protein L40;Ubiquitin;60S ribosomal protein L40;Polyubiquitin-B;Ubiquitin;Polyubiquitin-C;Ubiquitin	RPS27A;UBA52;UBB;UBC	;;;	4	6	6	6	3	5	3	1	2	1	1	4	4	3	2	2	2	2	5	3	5	3	1	2	1	1	4	4	3	2	2	2	2	5	3	5	3	1	2	1	1	4
P62993	P62993	11	11	11	Growth factor receptor-bound protein 2	GRB2		1	11	11	11	3	6	7	3	4	1	6	7	11	10	11	9	9	10	9	3	6	7	3	4	1	6	7	11	10	11	9	9	10	9	3	6	7	3	4	1	6	7
P62995	P62995	8	8	8	Transformer-2 protein homolog beta	TRA2B		1	8	8	8	2	1	0	0	0	0	0	5	5	6	4	7	6	5	8	2	1	0	0	0	0	0	5	5	6	4	7	6	5	8	2	1	0	0	0	0	0	5
P63000;P60763;P15153	P63000;P60763	9;5;4	9;5;4	8;4;3	Ras-related C3 botulinum toxin substrate 1;Ras-related C3 botulinum toxin substrate 3	RAC1;RAC3	;	3	9	9	8	2	7	5	2	1	0	0	7	7	9	9	8	8	8	9	2	7	5	2	1	0	0	7	7	9	9	8	8	8	9	2	6	5	2	1	0	0	6
P63010	P63010	32	32	16	AP-2 complex subunit beta	AP2B1		1	32	32	16	8	24	22	14	16	1	15	29	29	29	28	29	28	23	30	8	24	22	14	16	1	15	29	29	29	28	29	28	23	30	5	14	13	10	9	0	9	15
P63096	P63096	7	7	2	Guanine nucleotide-binding protein G(i) subunit alpha-1	GNAI1		1	7	7	2	3	2	2	3	2	0	1	4	5	7	5	2	3	4	7	3	2	2	3	2	0	1	4	5	7	5	2	3	4	7	0	0	0	0	0	0	0	0
P63098	P63098	1	1	1	Calcineurin subunit B type 1	PPP3R1		1	1	1	1	0	1	0	0	0	0	0	0	1	0	0	0	0	0	0	0	1	0	0	0	0	0	0	1	0	0	0	0	0	0	0	1	0	0	0	0	0	0
P63104	P63104	31	31	23	14-3-3 protein zeta/delta	YWHAZ		1	31	31	23	17	18	20	24	20	16	18	24	23	30	31	28	27	31	29	17	18	20	24	20	16	18	24	23	30	31	28	27	31	29	12	13	15	19	15	12	14	18
P63146	P63146	1	1	1	Ubiquitin-conjugating enzyme E2 B	UBE2B		1	1	1	1	0	1	0	1	0	0	0	1	1	1	1	1	1	1	1	0	1	0	1	0	0	0	1	1	1	1	1	1	1	1	0	1	0	1	0	0	0	1
P63151;Q66LE6;Q00005;Q9Y2T4	P63151	11;4;3;2	11;4;3;2	11;4;3;2	Serine/threonine-protein phosphatase 2A 55 kDa regulatory subunit B alpha isoform	PPP2R2A		4	11	11	11	1	6	2	1	1	0	3	8	6	5	8	10	10	8	8	1	6	2	1	1	0	3	8	6	5	8	10	10	8	8	1	6	2	1	1	0	3	8
P63165	P63165	4	4	4	Small ubiquitin-related modifier 1	SUMO1		1	4	4	4	0	3	3	1	1	1	1	4	3	4	4	4	4	2	3	0	3	3	1	1	1	1	4	3	4	4	4	4	2	3	0	3	3	1	1	1	1	4
P63167	P63167	6	6	3	Dynein light chain 1, cytoplasmic	DYNLL1		1	6	6	3	1	3	2	3	3	0	2	4	4	5	4	3	3	4	5	1	3	2	3	3	0	2	4	4	5	4	3	3	4	5	0	1	1	1	2	0	1	1
P63172	P63172	1	1	1	Dynein light chain Tctex-type 1	DYNLT1		1	1	1	1	0	1	0	0	0	0	1	1	1	1	0	1	1	0	1	0	1	0	0	0	0	1	1	1	1	0	1	1	0	1	0	1	0	0	0	0	1	1
P63173	P63173	2	2	2	60S ribosomal protein L38	RPL38		1	2	2	2	0	0	0	1	0	0	0	2	2	2	2	1	1	0	2	0	0	0	1	0	0	0	2	2	2	2	1	1	0	2	0	0	0	1	0	0	0	2
P63208	P63208	13	13	13	S-phase kinase-associated protein 1	SKP1		1	13	13	13	2	5	3	4	5	1	5	8	7	11	12	12	11	8	11	2	5	3	4	5	1	5	8	7	11	12	12	11	8	11	2	5	3	4	5	1	5	8
P63218	P63218	1	1	1	Guanine nucleotide-binding protein G(I)/G(S)/G(O) subunit gamma-5	GNG5		1	1	1	1	0	0	0	0	0	0	0	0	0	1	1	0	0	0	0	0	0	0	0	0	0	0	0	0	1	1	0	0	0	0	0	0	0	0	0	0	0	0
P63220	P63220	6	6	6	40S ribosomal protein S21	RPS21		1	6	6	6	0	5	5	3	2	0	2	4	6	4	5	5	5	5	5	0	5	5	3	2	0	2	4	6	4	5	5	5	5	5	0	5	5	3	2	0	2	4
P63241;Q6IS14;Q9GZV4	P63241;Q6IS14	17;12;8	17;12;8	17;12;8	Eukaryotic translation initiation factor 5A-1;Eukaryotic translation initiation factor 5A-1-like	EIF5A;EIF5AL1	;	3	17	17	17	5	14	11	9	10	6	8	15	14	15	13	17	16	13	14	5	14	11	9	10	6	8	15	14	15	13	17	16	13	14	5	14	11	9	10	6	8	15
P63244	P63244	19	19	19	Guanine nucleotide-binding protein subunit beta-2-like 1;Guanine nucleotide-binding protein subunit beta-2-like 1, N-terminally processed	GNB2L1		1	19	19	19	5	13	10	10	9	1	5	13	15	15	14	16	15	12	15	5	13	10	10	9	1	5	13	15	15	14	16	15	12	15	5	13	10	10	9	1	5	13
P63261	P63261	40	40	1	Actin, cytoplasmic 2;Actin, cytoplasmic 2, N-terminally processed	ACTG1		1	40	40	1	20	31	32	35	28	23	32	36	37	32	36	39	37	36	31	20	31	32	35	28	23	32	36	37	32	36	39	37	36	31	1	1	1	1	1	1	1	1
P63272	P63272	2	2	2	Transcription elongation factor SPT4	SUPT4H1		1	2	2	2	0	0	0	0	1	0	0	2	1	2	2	2	1	0	2	0	0	0	0	1	0	0	2	1	2	2	2	1	0	2	0	0	0	0	1	0	0	2
P63279	P63279	10	10	10	SUMO-conjugating enzyme UBC9	UBE2I		1	10	10	10	2	9	2	3	3	1	2	5	8	8	8	7	6	8	8	2	9	2	3	3	1	2	5	8	8	8	7	6	8	8	2	9	2	3	3	1	2	5
P63313;CON__P21752	P63313;CON__P21752	4;2	3;1	3;1	Thymosin beta-10	TMSB10	;	2	4	3	3	4	3	2	3	1	1	2	1	3	3	3	4	4	3	3	3	2	2	3	1	1	2	1	3	3	3	3	3	3	3	3	2	2	3	1	1	2	1
P67809;Q9Y2T7	P67809	11;3	11;3	7;0	Nuclease-sensitive element-binding protein 1	YBX1		2	11	11	7	3	7	2	2	3	2	2	10	7	8	8	11	11	7	8	3	7	2	2	3	2	2	10	7	8	8	11	11	7	8	1	4	1	1	1	0	1	6
P67870	P67870	5	5	5	Casein kinase II subunit beta	CSNK2B		1	5	5	5	0	0	0	0	0	0	0	3	3	2	2	3	5	1	3	0	0	0	0	0	0	0	3	3	2	2	3	5	1	3	0	0	0	0	0	0	0	3
P67936	P67936	32	23	18	Tropomyosin alpha-4 chain	TPM4		1	32	23	18	1	19	17	27	23	10	25	12	18	18	20	22	22	20	15	1	15	13	20	17	7	19	8	12	11	12	16	17	13	8	1	11	10	17	14	5	15	6
P68032;P68133	P68032;P68133	36;32	15;12	2;2	Actin, alpha cardiac muscle 1;Actin, alpha skeletal muscle	ACTC1;ACTA1	;	2	36	15	2	11	19	28	32	22	19	29	21	22	19	23	23	22	22	18	0	2	12	13	10	10	13	2	3	4	4	3	4	4	3	0	1	1	1	0	0	1	1
P68036;A0A1B0GUS4	P68036	10;4	10;4	10;4	Ubiquitin-conjugating enzyme E2 L3	UBE2L3		2	10	10	10	2	7	5	2	6	2	6	7	6	8	6	9	9	6	8	2	7	5	2	6	2	6	7	6	8	6	9	9	6	8	2	7	5	2	6	2	6	7
P68104;Q5VTE0	P68104;Q5VTE0	28;27	28;27	15;14	Elongation factor 1-alpha 1;Putative elongation factor 1-alpha-like 3	EEF1A1;EEF1A1P5	;	2	28	28	15	10	21	17	19	16	10	17	22	24	20	20	25	21	20	18	10	21	17	19	16	10	17	22	24	20	20	25	21	20	18	4	10	9	10	9	5	11	12
P68366	P68366	19	3	1	Tubulin alpha-4A chain	TUBA4A		1	19	3	1	7	11	16	17	12	9	14	17	16	17	17	16	18	17	17	1	1	3	2	1	1	2	2	1	3	3	2	3	3	3	0	0	1	0	0	0	1	0
P68371	P68371	28	28	1	Tubulin beta-4B chain	TUBB4B		1	28	28	1	6	16	19	22	17	7	20	25	24	23	23	25	26	25	23	6	16	19	22	17	7	20	25	24	23	23	25	26	25	23	0	1	1	1	1	0	1	1
P68400;Q8NEV1	P68400;Q8NEV1	8;7	8;7	8;7	Casein kinase II subunit alpha;Casein kinase II subunit alpha 3	CSNK2A1;CSNK2A3	;	2	8	8	8	0	0	0	0	0	0	0	3	2	3	3	6	6	4	4	0	0	0	0	0	0	0	3	2	3	3	6	6	4	4	0	0	0	0	0	0	0	3
P68402	P68402	7	7	7	Platelet-activating factor acetylhydrolase IB subunit beta	PAFAH1B2		1	7	7	7	0	5	4	6	4	2	4	3	4	6	5	6	4	7	6	0	5	4	6	4	2	4	3	4	6	5	6	4	7	6	0	5	4	6	4	2	4	3
P68431;Q71DI3;Q16695;P84243;Q6NXT2	P68431;Q71DI3;Q16695;P84243;Q6NXT2	6;5;5;5;4	6;5;5;5;4	6;5;5;5;4	Histone H3.1;Histone H3.2;Histone H3.1t;Histone H3.3;Histone H3.3C	HIST1H3A;HIST2H3A;HIST3H3;H3F3A;H3F3C	;;;;	5	6	6	6	2	4	2	1	1	1	1	4	5	6	6	6	5	6	6	2	4	2	1	1	1	1	4	5	6	6	6	5	6	6	2	4	2	1	1	1	1	4
Q15155;P69849;Q5JPE7	Q15155;P69849;Q5JPE7	7;7;7	7;7;7	7;7;7	Nodal modulator 1;Nodal modulator 3;Nodal modulator 2	NOMO1;NOMO3;NOMO2	;;	3	7	7	7	3	4	5	4	3	3	2	2	6	2	4	2	2	6	3	3	4	5	4	3	3	2	2	6	2	4	2	2	6	3	3	4	5	4	3	3	2	2
P69905;P02008	P69905	5;1	1;0	1;0	Hemoglobin subunit alpha	HBA1		2	5	1	1	2	2	4	5	4	4	3	3	3	3	3	4	3	3	3	0	0	0	1	1	0	0	0	0	0	0	0	0	0	0	0	0	0	1	1	0	0	0
P78318	P78318	2	2	2	Immunoglobulin-binding protein 1	IGBP1		1	2	2	2	0	0	0	0	0	0	0	0	1	2	2	1	2	1	2	0	0	0	0	0	0	0	0	1	2	2	1	2	1	2	0	0	0	0	0	0	0	0
P78324;Q5TFQ8;O00241	P78324;Q5TFQ8	6;4;1	6;4;1	6;4;1	Tyrosine-protein phosphatase non-receptor type substrate 1;Signal-regulatory protein beta-1 isoform 3	SIRPA;SIRPB1	;	3	6	6	6	1	6	2	4	4	4	4	3	3	5	5	2	4	5	4	1	6	2	4	4	4	4	3	3	5	5	2	4	5	4	1	6	2	4	4	4	4	3
P78330	P78330	8	8	8	Phosphoserine phosphatase	PSPH		1	8	8	8	2	6	4	4	5	3	6	6	7	5	7	8	7	6	6	2	6	4	4	5	3	6	6	7	5	7	8	7	6	6	2	6	4	4	5	3	6	6
P78344	P78344	1	1	1	Eukaryotic translation initiation factor 4 gamma 2	EIF4G2		1	1	1	1	0	1	1	0	0	0	0	1	1	1	1	1	1	1	1	0	1	1	0	0	0	0	1	1	1	1	1	1	1	1	0	1	1	0	0	0	0	1
P78346	P78346	7	7	7	Ribonuclease P protein subunit p30	RPP30		1	7	7	7	0	2	1	0	0	0	0	4	5	6	6	6	6	5	7	0	2	1	0	0	0	0	4	5	6	6	6	6	5	7	0	2	1	0	0	0	0	4
P78347	P78347	8	8	8	General transcription factor II-I	GTF2I		1	8	8	8	1	2	0	0	0	0	0	6	3	5	3	7	6	7	6	1	2	0	0	0	0	0	6	3	5	3	7	6	7	6	1	2	0	0	0	0	0	6
P78362	P78362	2	2	2	SRSF protein kinase 2;SRSF protein kinase 2 N-terminal;SRSF protein kinase 2 C-terminal	SRPK2		1	2	2	2	0	0	0	0	0	0	0	0	1	1	1	2	2	0	1	0	0	0	0	0	0	0	0	1	1	1	2	2	0	1	0	0	0	0	0	0	0	0
P78371	P78371	42	42	42	T-complex protein 1 subunit beta	CCT2		1	42	42	42	9	29	19	15	14	2	15	35	33	35	32	36	37	32	34	9	29	19	15	14	2	15	35	33	35	32	36	37	32	34	9	29	19	15	14	2	15	35
P78406	P78406	7	7	7	mRNA export factor	RAE1		1	7	7	7	0	1	0	0	0	0	0	2	4	6	7	4	4	6	4	0	1	0	0	0	0	0	2	4	6	7	4	4	6	4	0	1	0	0	0	0	0	2
P78417	P78417	17	17	17	Glutathione S-transferase omega-1	GSTO1		1	17	17	17	6	15	8	8	7	4	6	10	15	12	11	16	12	12	14	6	15	8	8	7	4	6	10	15	12	11	16	12	12	14	6	15	8	8	7	4	6	10
P78504;Q9Y219	P78504	14;1	14;1	14;1	Protein jagged-1	JAG1		2	14	14	14	6	6	3	2	3	5	12	5	6	7	9	1	0	12	5	6	6	3	2	3	5	12	5	6	7	9	1	0	12	5	6	6	3	2	3	5	12	5
P78527	P78527	5	5	5	DNA-dependent protein kinase catalytic subunit	PRKDC		1	5	5	5	0	0	0	0	0	0	0	3	5	2	1	2	3	0	3	0	0	0	0	0	0	0	3	5	2	1	2	3	0	3	0	0	0	0	0	0	0	3
P78536	P78536	7	7	7	Disintegrin and metalloproteinase domain-containing protein 17	ADAM17		1	7	7	7	0	4	4	1	1	3	3	5	6	6	7	3	3	7	5	0	4	4	1	1	3	3	5	6	6	7	3	3	7	5	0	4	4	1	1	3	3	5
P78539	P78539	14	14	14	Sushi repeat-containing protein SRPX	SRPX		1	14	14	14	1	13	5	1	1	4	6	0	6	8	4	1	1	11	8	1	13	5	1	1	4	6	0	6	8	4	1	1	11	8	1	13	5	1	1	4	6	0
P78559	P78559	4	3	3	Microtubule-associated protein 1A;MAP1A heavy chain;MAP1 light chain LC2	MAP1A		1	4	3	3	0	3	4	4	4	2	1	0	1	1	1	0	0	1	1	0	2	3	3	3	1	0	0	0	0	0	0	0	0	0	0	2	3	3	3	1	0	0
P80188	P80188	8	8	8	Neutrophil gelatinase-associated lipocalin	LCN2		1	8	8	8	6	0	0	0	0	0	0	0	7	5	4	0	0	5	5	6	0	0	0	0	0	0	0	7	5	4	0	0	5	5	6	0	0	0	0	0	0	0
P80217	P80217	2	2	2	Interferon-induced 35 kDa protein	IFI35		1	2	2	2	0	2	1	1	1	0	1	2	1	1	2	1	2	1	2	0	2	1	1	1	0	1	2	1	1	2	1	2	1	2	0	2	1	1	1	0	1	2
P80303	P80303	21	20	20	Nucleobindin-2;Nesfatin-1	NUCB2		1	21	20	20	1	13	12	10	14	9	12	10	21	8	9	9	8	14	9	1	12	11	9	13	9	11	9	20	7	8	9	7	13	8	1	12	11	9	13	9	11	9
P80723	P80723	7	7	7	Brain acid soluble protein 1	BASP1		1	7	7	7	0	7	6	6	7	5	7	0	0	0	0	0	0	0	0	0	7	6	6	7	5	7	0	0	0	0	0	0	0	0	0	7	6	6	7	5	7	0
P82979	P82979	7	7	7	SAP domain-containing ribonucleoprotein	SARNP		1	7	7	7	1	6	2	1	0	0	0	5	6	5	7	7	7	7	6	1	6	2	1	0	0	0	5	6	5	7	7	7	7	6	1	6	2	1	0	0	0	5
P83731	P83731	4	4	4	60S ribosomal protein L24	RPL24		1	4	4	4	1	0	0	0	1	0	0	4	4	3	4	4	3	3	4	1	0	0	0	1	0	0	4	4	3	4	4	3	3	4	1	0	0	0	1	0	0	4
P83916	P83916	9	8	8	Chromobox protein homolog 1	CBX1		1	9	8	8	0	5	0	0	0	0	0	7	7	6	6	7	7	7	7	0	4	0	0	0	0	0	6	6	5	5	6	6	6	6	0	4	0	0	0	0	0	6
P84022;Q99717;Q15797;Q15796;O15198	P84022;Q99717;Q15797;Q15796;O15198	2;1;1;1;1	2;1;1;1;1	2;1;1;1;1	Mothers against decapentaplegic homolog 3;Mothers against decapentaplegic homolog 5;Mothers against decapentaplegic homolog 1;Mothers against decapentaplegic homolog 2;Mothers against decapentaplegic homolog 9	SMAD3;SMAD5;SMAD1;SMAD2;SMAD9	;;;;	5	2	2	2	0	1	0	0	0	1	0	2	1	1	1	1	2	0	2	0	1	0	0	0	1	0	2	1	1	1	1	2	0	2	0	1	0	0	0	1	0	2
P84085	P84085	7	1	1	ADP-ribosylation factor 5	ARF5		1	7	1	1	1	4	2	2	3	1	1	6	5	5	5	7	6	4	5	0	0	0	0	0	0	0	0	0	0	0	1	0	0	0	0	0	0	0	0	0	0	0
P84090	P84090	8	8	8	Enhancer of rudimentary homolog	ERH		1	8	8	8	2	6	1	4	2	2	2	5	7	7	7	8	7	7	7	2	6	1	4	2	2	2	5	7	7	7	8	7	7	7	2	6	1	4	2	2	2	5
P84098	P84098	6	6	6	60S ribosomal protein L19	RPL19		1	6	6	6	0	1	0	0	1	0	0	3	4	5	5	3	4	3	3	0	1	0	0	1	0	0	3	4	5	5	3	4	3	3	0	1	0	0	1	0	0	3
P84103	P84103	7	7	6	Serine/arginine-rich splicing factor 3	SRSF3		1	7	7	6	0	1	0	1	1	0	1	4	5	6	6	6	5	6	6	0	1	0	1	1	0	1	4	5	6	6	6	5	6	6	0	0	0	1	1	0	1	3
P98066	P98066	4	4	4	Tumor necrosis factor-inducible gene 6 protein	TNFAIP6		1	4	4	4	0	4	4	4	3	3	0	0	0	0	0	0	0	0	0	0	4	4	4	3	3	0	0	0	0	0	0	0	0	0	0	4	4	4	3	3	0	0
P98095	P98095	21	21	21	Fibulin-2	FBLN2		1	21	21	21	0	5	16	18	21	16	16	0	0	0	0	0	1	0	0	0	5	16	18	21	16	16	0	0	0	0	0	1	0	0	0	5	16	18	21	16	16	0
P98160	P98160	161	161	161	Basement membrane-specific heparan sulfate proteoglycan core protein;Endorepellin;LG3 peptide	HSPG2		1	161	161	161	72	73	97	95	105	106	81	95	133	85	111	114	24	148	83	72	73	97	95	105	106	81	95	133	85	111	114	24	148	83	72	73	97	95	105	106	81	95
P98172	P98172	3	3	3	Ephrin-B1	EFNB1		1	3	3	3	3	1	0	0	0	1	0	0	1	0	1	0	0	1	1	3	1	0	0	0	1	0	0	1	0	1	0	0	1	1	3	1	0	0	0	1	0	0
P98173	P98173	1	1	1	Protein FAM3A	FAM3A		1	1	1	1	1	1	0	0	0	0	0	0	1	0	1	0	0	1	0	1	1	0	0	0	0	0	0	1	0	1	0	0	1	0	1	1	0	0	0	0	0	0
P98175;P78332	P98175	4;1	4;1	4;1	RNA-binding protein 10	RBM10		2	4	4	4	0	2	0	0	0	0	0	3	3	3	4	4	1	4	3	0	2	0	0	0	0	0	3	3	3	4	4	1	4	3	0	2	0	0	0	0	0	3
P98179	P98179	5	5	5	RNA-binding protein 3	RBM3		1	5	5	5	0	4	0	2	2	2	1	4	3	4	4	2	3	4	5	0	4	0	2	2	2	1	4	3	4	4	2	3	4	5	0	4	0	2	2	2	1	4
P99999;CON__P62894	P99999	6;1	6;1	6;1	Cytochrome c	CYCS		2	6	6	6	2	2	3	0	3	3	0	5	2	4	2	4	4	1	4	2	2	3	0	3	3	0	5	2	4	2	4	4	1	4	2	2	3	0	3	3	0	5
Q00059	Q00059	1	1	1	Transcription factor A, mitochondrial	TFAM		1	1	1	1	0	0	0	0	0	0	0	1	1	1	1	1	1	1	1	0	0	0	0	0	0	0	1	1	1	1	1	1	1	1	0	0	0	0	0	0	0	1
Q00169	Q00169	4	3	3	Phosphatidylinositol transfer protein alpha isoform	PITPNA		1	4	3	3	0	1	2	0	1	0	0	4	2	3	3	2	2	3	2	0	1	1	0	1	0	0	3	1	2	2	1	1	2	1	0	1	1	0	1	0	0	3
Q00341	Q00341	15	15	15	Vigilin	HDLBP		1	15	15	15	1	11	4	4	5	0	5	7	11	10	10	10	11	10	9	1	11	4	4	5	0	5	7	11	10	10	10	11	10	9	1	11	4	4	5	0	5	7
Q00403	Q00403	2	2	2	Transcription initiation factor IIB	GTF2B		1	2	2	2	0	1	1	0	0	0	0	0	1	2	2	0	1	1	2	0	1	1	0	0	0	0	0	1	2	2	0	1	1	2	0	1	1	0	0	0	0	0
Q00577	Q00577	3	3	3	Transcriptional activator protein Pur-alpha	PURA		1	3	3	3	0	0	0	1	1	0	1	1	0	2	2	2	2	2	3	0	0	0	1	1	0	1	1	0	2	2	2	2	2	3	0	0	0	1	1	0	1	1
Q00610	Q00610	89	89	70	Clathrin heavy chain 1	CLTC		1	89	89	70	19	57	56	55	53	10	50	72	73	80	71	74	73	67	82	19	57	56	55	53	10	50	72	73	80	71	74	73	67	82	17	47	45	44	44	8	40	57
Q00613	Q00613	1	1	1	Heat shock factor protein 1	HSF1		1	1	1	1	0	1	0	0	0	0	0	1	0	1	1	1	1	1	1	0	1	0	0	0	0	0	1	0	1	1	1	1	1	1	0	1	0	0	0	0	0	1
Q00688	Q00688	16	16	16	Peptidyl-prolyl cis-trans isomerase FKBP3	FKBP3		1	16	16	16	2	9	5	7	5	0	3	10	11	11	11	11	11	13	11	2	9	5	7	5	0	3	10	11	11	11	11	11	13	11	2	9	5	7	5	0	3	10
Q00796	Q00796	20	20	20	Sorbitol dehydrogenase	SORD		1	20	20	20	3	11	6	2	0	0	2	15	17	18	19	18	17	18	17	3	11	6	2	0	0	2	15	17	18	19	18	17	18	17	3	11	6	2	0	0	2	15
Q00839	Q00839	26	26	26	Heterogeneous nuclear ribonucleoprotein U	HNRNPU		1	26	26	26	5	14	2	1	3	0	2	21	20	18	20	26	25	19	19	5	14	2	1	3	0	2	21	20	18	20	26	25	19	19	5	14	2	1	3	0	2	21
Q00887;Q00889	Q00887	14;5	14;5	8;0	Pregnancy-specific beta-1-glycoprotein 9	PSG9		2	14	14	8	0	1	8	4	4	2	4	11	7	0	0	3	11	0	0	0	1	8	4	4	2	4	11	7	0	0	3	11	0	0	0	0	2	0	0	0	0	7
Q00888	Q00888	8	2	1	Pregnancy-specific beta-1-glycoprotein 4	PSG4		1	8	2	1	1	1	6	3	6	3	6	8	4	0	0	2	8	0	0	0	0	0	0	0	0	0	2	0	0	0	1	2	0	0	0	0	0	0	0	0	0	1
Q01082;O15020;P11277	Q01082	60;3;2	60;3;2	59;2;1	Spectrin beta chain, non-erythrocytic 1	SPTBN1		3	60	60	59	18	44	38	36	36	8	36	31	37	38	33	30	32	43	45	18	44	38	36	36	8	36	31	37	38	33	30	32	43	45	18	43	37	36	35	8	36	31
Q01085	Q01085	7	7	4	Nucleolysin TIAR	TIAL1		1	7	7	4	0	3	0	0	0	0	0	5	3	7	5	3	4	4	7	0	3	0	0	0	0	0	5	3	7	5	3	4	4	7	0	3	0	0	0	0	0	4
Q01105;P0DME0	Q01105;P0DME0	13;8	13;8	13;8	Protein SET;Protein SETSIP	SET;SETSIP	;	2	13	13	13	0	1	0	0	1	1	1	11	9	12	11	11	12	8	11	0	1	0	0	1	1	1	11	9	12	11	11	12	8	11	0	1	0	0	1	1	1	11
Q01130;Q9BRL6	Q01130;Q9BRL6	3;2	3;2	3;2	Serine/arginine-rich splicing factor 2;Serine/arginine-rich splicing factor 8	SRSF2;SRSF8	;	2	3	3	3	0	2	0	0	1	0	0	2	3	3	2	2	3	2	2	0	2	0	0	1	0	0	2	3	3	2	2	3	2	2	0	2	0	0	1	0	0	2
Q01415	Q01415	2	2	2	N-acetylgalactosamine kinase	GALK2		1	2	2	2	0	0	0	0	0	0	0	1	0	0	0	2	1	0	0	0	0	0	0	0	0	0	1	0	0	0	2	1	0	0	0	0	0	0	0	0	0	1
Q01433	Q01433	1	1	1	AMP deaminase 2	AMPD2		1	1	1	1	0	1	1	1	1	0	1	1	1	1	1	0	1	1	1	0	1	1	1	1	0	1	1	1	1	1	0	1	1	1	0	1	1	1	1	0	1	1
Q01459	Q01459	5	5	5	Di-N-acetylchitobiase	CTBS		1	5	5	5	1	2	4	2	3	3	3	2	5	4	2	1	2	3	3	1	2	4	2	3	3	3	2	5	4	2	1	2	3	3	1	2	4	2	3	3	3	2
Q01469;A8MUU1	Q01469	18;3	18;3	18;3	Fatty acid-binding protein, epidermal	FABP5		2	18	18	18	7	8	2	0	2	2	2	6	14	14	15	8	10	16	14	7	8	2	0	2	2	2	6	14	14	15	8	10	16	14	7	8	2	0	2	2	2	6
Q01518	Q01518	37	37	36	Adenylyl cyclase-associated protein 1	CAP1		1	37	37	36	13	29	22	28	21	7	25	29	30	32	30	30	33	34	27	13	29	22	28	21	7	25	29	30	32	30	30	33	34	27	13	28	22	28	21	7	24	28
Q01581	Q01581	1	1	1	Hydroxymethylglutaryl-CoA synthase, cytoplasmic	HMGCS1		1	1	1	1	0	1	0	0	0	0	0	0	0	0	0	0	0	0	0	0	1	0	0	0	0	0	0	0	0	0	0	0	0	0	0	1	0	0	0	0	0	0
Q01658	Q01658	4	4	4	Protein Dr1	DR1		1	4	4	4	0	3	0	0	0	0	0	2	2	4	4	3	2	3	4	0	3	0	0	0	0	0	2	2	4	4	3	2	3	4	0	3	0	0	0	0	0	2
Q01780	Q01780	2	2	2	Exosome component 10	EXOSC10		1	2	2	2	0	0	0	0	0	0	0	1	2	2	2	0	1	1	2	0	0	0	0	0	0	0	1	2	2	2	0	1	1	2	0	0	0	0	0	0	0	1
Q01813	Q01813	10	9	9	ATP-dependent 6-phosphofructokinase, platelet type	PFKP		1	10	9	9	4	3	3	2	2	0	5	9	9	6	5	7	8	4	8	4	3	3	2	2	0	5	8	9	5	5	7	8	4	8	4	3	3	2	2	0	5	8
Q01844	Q01844	7	7	7	RNA-binding protein EWS	EWSR1		1	7	7	7	1	7	1	0	1	0	0	7	6	7	6	6	7	6	6	1	7	1	0	1	0	0	7	6	7	6	6	7	6	6	1	7	1	0	1	0	0	7
Q01968	Q01968	1	1	1	Inositol polyphosphate 5-phosphatase OCRL-1	OCRL		1	1	1	1	0	0	0	0	0	0	0	1	1	1	1	1	1	0	1	0	0	0	0	0	0	0	1	1	1	1	1	1	0	1	0	0	0	0	0	0	0	1
Q01970	Q01970	18	18	18	1-phosphatidylinositol 4,5-bisphosphate phosphodiesterase beta-3	PLCB3		1	18	18	18	0	3	1	1	0	0	2	10	7	16	15	8	8	14	16	0	3	1	1	0	0	2	10	7	16	15	8	8	14	16	0	3	1	1	0	0	2	10
Q01995	Q01995	22	22	22	Transgelin	TAGLN		1	22	22	22	1	12	21	19	21	19	22	7	2	2	2	4	5	3	2	1	12	21	19	21	19	22	7	2	2	2	4	5	3	2	1	12	21	19	21	19	22	7
Q02241	Q02241	4	4	4	Kinesin-like protein KIF23	KIF23		1	4	4	4	0	1	1	1	1	1	1	3	2	3	2	1	1	2	2	0	1	1	1	1	1	1	3	2	3	2	1	1	2	2	0	1	1	1	1	1	1	3
Q02410	Q02410	1	1	1	Amyloid beta A4 precursor protein-binding family A member 1	APBA1		1	1	1	1	1	1	1	1	1	0	0	0	0	0	0	0	0	0	0	1	1	1	1	1	0	0	0	0	0	0	0	0	0	0	1	1	1	1	1	0	0	0
Q02487	Q02487	10	10	10	Desmocollin-2	DSC2		1	10	10	10	3	1	0	0	1	0	0	2	6	8	8	1	1	9	7	3	1	0	0	1	0	0	2	6	8	8	1	1	9	7	3	1	0	0	1	0	0	2
Q02543	Q02543	4	4	4	60S ribosomal protein L18a	RPL18A		1	4	4	4	0	0	0	0	0	0	1	4	2	2	1	4	2	0	2	0	0	0	0	0	0	1	4	2	2	1	4	2	0	2	0	0	0	0	0	0	1	4
Q02790	Q02790	38	38	38	Peptidyl-prolyl cis-trans isomerase FKBP4;Peptidyl-prolyl cis-trans isomerase FKBP4, N-terminally processed	FKBP4		1	38	38	38	7	22	4	4	3	0	4	28	27	30	29	32	33	26	29	7	22	4	4	3	0	4	28	27	30	29	32	33	26	29	7	22	4	4	3	0	4	28
Q02809	Q02809	38	38	38	Procollagen-lysine,2-oxoglutarate 5-dioxygenase 1	PLOD1		1	38	38	38	8	32	31	30	29	25	35	28	36	32	34	29	27	33	32	8	32	31	30	29	25	35	28	36	32	34	29	27	33	32	8	32	31	30	29	25	35	28
Q02818	Q02818	44	44	43	Nucleobindin-1	NUCB1		1	44	44	43	16	26	25	29	25	26	25	27	37	22	32	33	25	31	21	16	26	25	29	25	26	25	27	37	22	32	33	25	31	21	16	25	24	28	24	26	24	26
Q02878	Q02878	10	10	10	60S ribosomal protein L6	RPL6		1	10	10	10	2	1	2	1	1	0	1	8	6	7	6	10	10	4	7	2	1	2	1	1	0	1	8	6	7	6	10	10	4	7	2	1	2	1	1	0	1	8
Q02952	Q02952	35	35	35	A-kinase anchor protein 12	AKAP12		1	35	35	35	0	25	7	4	7	2	12	0	31	28	32	1	0	29	27	0	25	7	4	7	2	12	0	31	28	32	1	0	29	27	0	25	7	4	7	2	12	0
Q03001	Q03001	14	13	13	Dystonin	DST		1	14	13	13	2	3	2	1	0	0	1	9	8	6	5	10	9	5	5	2	3	1	0	0	0	1	9	7	5	4	9	8	4	4	2	3	1	0	0	0	1	9
Q03111	Q03111	2	2	2	Protein ENL	MLLT1		1	2	2	2	0	0	0	0	0	0	0	1	1	2	1	1	0	2	2	0	0	0	0	0	0	0	1	1	2	1	1	0	2	2	0	0	0	0	0	0	0	1
Q03154	Q03154	8	8	8	Aminoacylase-1	ACY1		1	8	8	8	1	5	1	1	1	0	1	7	5	2	3	7	6	4	2	1	5	1	1	1	0	1	7	5	2	3	7	6	4	2	1	5	1	1	1	0	1	7
Q03167	Q03167	13	13	13	Transforming growth factor beta receptor type 3	TGFBR3		1	13	13	13	1	3	0	1	1	0	2	12	10	0	1	7	3	2	0	1	3	0	1	1	0	2	12	10	0	1	7	3	2	0	1	3	0	1	1	0	2	12
Q03252	Q03252	36	31	31	Lamin-B2	LMNB2		1	36	31	31	5	18	8	3	3	0	4	20	23	26	28	30	31	25	26	4	17	8	3	3	0	4	19	21	23	25	26	27	23	24	4	17	8	3	3	0	4	19
Q03403	Q03403	3	3	3	Trefoil factor 2	TFF2		1	3	3	3	3	0	0	0	0	0	0	0	0	0	0	0	0	0	0	3	0	0	0	0	0	0	0	0	0	0	0	0	0	0	3	0	0	0	0	0	0	0
Q03405	Q03405	7	7	7	Urokinase plasminogen activator surface receptor	PLAUR		1	7	7	7	3	5	0	0	0	2	1	2	6	2	2	1	3	2	3	3	5	0	0	0	2	1	2	6	2	2	1	3	2	3	3	5	0	0	0	2	1	2
Q04323	Q04323	1	1	1	UBX domain-containing protein 1	UBXN1		1	1	1	1	0	1	0	0	0	0	0	0	0	0	0	0	0	0	1	0	1	0	0	0	0	0	0	0	0	0	0	0	0	1	0	1	0	0	0	0	0	0
Q04446	Q04446	24	24	24	1,4-alpha-glucan-branching enzyme	GBE1		1	24	24	24	3	21	19	18	17	14	19	17	22	15	14	15	22	14	18	3	21	19	18	17	14	19	17	22	15	14	15	22	14	18	3	21	19	18	17	14	19	17
Q04637	Q04637	18	18	17	Eukaryotic translation initiation factor 4 gamma 1	EIF4G1		1	18	18	17	4	11	5	1	2	1	1	14	17	12	11	14	14	11	14	4	11	5	1	2	1	1	14	17	12	11	14	14	11	14	4	11	5	1	2	1	1	13
Q04760	Q04760	19	19	19	Lactoylglutathione lyase	GLO1		1	19	19	19	8	12	9	6	7	3	4	17	17	16	17	19	18	14	15	8	12	9	6	7	3	4	17	17	16	17	19	18	14	15	8	12	9	6	7	3	4	17
Q04828;P52895;P17516	Q04828;P52895	15;10;4	15;10;4	9;7;0	Aldo-keto reductase family 1 member C1;Aldo-keto reductase family 1 member C2	AKR1C1;AKR1C2	;	3	15	15	9	6	12	5	2	4	2	13	10	8	1	0	13	14	3	2	6	12	5	2	4	2	13	10	8	1	0	13	14	3	2	2	7	3	1	3	1	8	6
Q04837	Q04837	1	1	1	Single-stranded DNA-binding protein, mitochondrial	SSBP1		1	1	1	1	1	0	0	0	0	0	1	0	0	0	0	1	1	1	0	1	0	0	0	0	0	1	0	0	0	0	1	1	1	0	1	0	0	0	0	0	1	0
Q04917	Q04917	18	13	13	14-3-3 protein eta	YWHAH		1	18	13	13	10	11	9	7	6	4	8	12	12	17	16	18	15	15	14	7	8	6	5	3	1	6	8	9	12	11	13	11	10	10	7	8	6	5	3	1	6	8
Q05048	Q05048	6	6	6	Cleavage stimulation factor subunit 1	CSTF1		1	6	6	6	2	4	0	0	0	0	0	3	2	6	4	4	3	6	6	2	4	0	0	0	0	0	3	2	6	4	4	3	6	6	2	4	0	0	0	0	0	3
Q05397	Q05397	6	6	5	Focal adhesion kinase 1	PTK2		1	6	6	5	0	1	0	0	0	0	0	4	3	5	6	6	4	4	4	0	1	0	0	0	0	0	4	3	5	6	6	4	4	4	0	1	0	0	0	0	0	3
Q05519	Q05519	5	5	5	Serine/arginine-rich splicing factor 11	SRSF11		1	5	5	5	0	3	0	0	0	0	0	3	4	5	5	4	4	5	4	0	3	0	0	0	0	0	3	4	5	5	4	4	5	4	0	3	0	0	0	0	0	3
Q05639	Q05639	22	9	9	Elongation factor 1-alpha 2	EEF1A2		1	22	9	9	6	12	8	9	7	5	6	15	19	20	20	18	17	21	17	0	1	0	0	0	0	0	5	9	8	8	7	7	9	7	0	1	0	0	0	0	0	5
Q05682;REV__Q13136;REV__O75334	Q05682	38;1;1	38;1;1	38;1;1	Caldesmon	CALD1		3	38	38	38	0	24	32	36	31	22	35	5	8	6	4	11	11	7	6	0	24	32	36	31	22	35	5	8	6	4	11	11	7	6	0	24	32	36	31	22	35	5
Q05707	Q05707	13	13	13	Collagen alpha-1(XIV) chain	COL14A1		1	13	13	13	0	13	7	4	8	5	9	0	1	1	0	0	1	2	0	0	13	7	4	8	5	9	0	1	1	0	0	1	2	0	0	13	7	4	8	5	9	0
Q06124	Q06124	18	18	18	Tyrosine-protein phosphatase non-receptor type 11	PTPN11		1	18	18	18	2	9	4	4	2	1	3	10	12	13	14	14	9	14	14	2	9	4	4	2	1	3	10	12	13	14	14	9	14	14	2	9	4	4	2	1	3	10
Q06203	Q06203	12	12	12	Amidophosphoribosyltransferase	PPAT		1	12	12	12	2	3	0	2	0	1	0	9	8	11	10	11	10	10	10	2	3	0	2	0	1	0	9	8	11	10	11	10	10	10	2	3	0	2	0	1	0	9
Q06210;O94808	Q06210	10;2	10;2	10;2	Glutamine--fructose-6-phosphate aminotransferase [isomerizing] 1	GFPT1		2	10	10	10	4	4	9	9	8	0	8	7	5	4	5	9	6	6	5	4	4	9	9	8	0	8	7	5	4	5	9	6	6	5	4	4	9	9	8	0	8	7
Q06265	Q06265	5	5	5	Exosome complex component RRP45	EXOSC9		1	5	5	5	0	2	0	0	0	1	0	5	3	4	4	2	4	4	4	0	2	0	0	0	1	0	5	3	4	4	2	4	4	4	0	2	0	0	0	1	0	5
Q06323	Q06323	18	18	18	Proteasome activator complex subunit 1	PSME1		1	18	18	18	5	13	8	9	6	1	7	15	15	17	16	17	16	17	17	5	13	8	9	6	1	7	15	15	17	16	17	16	17	17	5	13	8	9	6	1	7	15
Q06481	Q06481	23	22	22	Amyloid-like protein 2	APLP2		1	23	22	22	9	4	3	1	2	2	3	14	19	13	14	15	12	18	10	8	3	3	1	2	2	2	13	18	12	13	14	11	17	9	8	3	3	1	2	2	2	13
Q06546	Q06546	1	1	1	GA-binding protein alpha chain	GABPA		1	1	1	1	0	0	0	0	0	0	0	1	0	1	0	1	1	0	1	0	0	0	0	0	0	0	1	0	1	0	1	1	0	1	0	0	0	0	0	0	0	1
Q06587;Q99496	Q06587;Q99496	2;1	2;1	2;1	E3 ubiquitin-protein ligase RING1;E3 ubiquitin-protein ligase RING2	RING1;RNF2	;	2	2	2	2	0	1	0	0	0	0	0	1	0	2	2	1	0	1	2	0	1	0	0	0	0	0	1	0	2	2	1	0	1	2	0	1	0	0	0	0	0	1
Q06787	Q06787	1	1	1	Fragile X mental retardation protein 1	FMR1		1	1	1	1	0	1	0	0	0	0	0	1	1	1	1	1	1	1	1	0	1	0	0	0	0	0	1	1	1	1	1	1	1	1	0	1	0	0	0	0	0	1
Q06828	Q06828	8	8	8	Fibromodulin	FMOD		1	8	8	8	0	2	8	7	8	7	8	1	0	0	0	1	0	0	1	0	2	8	7	8	7	8	1	0	0	0	1	0	0	1	0	2	8	7	8	7	8	1
Q06830	Q06830	26	26	22	Peroxiredoxin-1	PRDX1		1	26	26	22	11	18	19	20	17	13	16	22	23	22	25	23	23	24	22	11	18	19	20	17	13	16	22	23	22	25	23	23	24	22	8	15	16	17	14	10	13	18
Q07020	Q07020	7	7	7	60S ribosomal protein L18	RPL18		1	7	7	7	1	3	2	1	0	0	1	5	6	5	4	6	6	3	5	1	3	2	1	0	0	1	5	6	5	4	6	6	3	5	1	3	2	1	0	0	1	5
Q07021	Q07021	6	6	6	Complement component 1 Q subcomponent-binding protein, mitochondrial	C1QBP		1	6	6	6	0	4	2	0	2	0	1	4	5	6	5	6	6	4	5	0	4	2	0	2	0	1	4	5	6	5	6	6	4	5	0	4	2	0	2	0	1	4
Q07092	Q07092	5	5	5	Collagen alpha-1(XVI) chain	COL16A1		1	5	5	5	0	5	5	4	4	4	5	0	0	0	0	0	0	0	0	0	5	5	4	4	4	5	0	0	0	0	0	0	0	0	0	5	5	4	4	4	5	0
Q07157	Q07157	4	4	4	Tight junction protein ZO-1	TJP1		1	4	4	4	0	3	1	1	0	0	0	1	2	1	2	0	0	3	2	0	3	1	1	0	0	0	1	2	1	2	0	0	3	2	0	3	1	1	0	0	0	1
Q07507	Q07507	5	5	5	Dermatopontin	DPT		1	5	5	5	1	3	4	4	5	5	0	0	0	0	0	0	0	0	0	1	3	4	4	5	5	0	0	0	0	0	0	0	0	0	1	3	4	4	5	5	0	0
Q07654	Q07654	2	2	2	Trefoil factor 3	TFF3		1	2	2	2	2	0	0	0	0	0	0	0	0	0	0	0	0	0	0	2	0	0	0	0	0	0	0	0	0	0	0	0	0	0	2	0	0	0	0	0	0	0
Q07666;Q5VWX1	Q07666	11;1	11;1	11;1	KH domain-containing, RNA-binding, signal transduction-associated protein 1	KHDRBS1		2	11	11	11	3	7	1	1	1	0	1	6	7	10	8	7	9	9	8	3	7	1	1	1	0	1	6	7	10	8	7	9	9	8	3	7	1	1	1	0	1	6
Q07812	Q07812	1	1	1	Apoptosis regulator BAX	BAX		1	1	1	1	0	1	1	1	1	1	1	1	1	0	0	1	1	1	0	0	1	1	1	1	1	1	1	1	0	0	1	1	1	0	0	1	1	1	1	1	1	1
Q07866;Q9H0B6;Q9NSK0	Q07866;Q9H0B6	4;3;1	4;3;1	4;3;1	Kinesin light chain 1;Kinesin light chain 2	KLC1;KLC2	;	3	4	4	4	0	1	2	2	1	0	2	3	2	2	3	2	3	3	1	0	1	2	2	1	0	2	3	2	2	3	2	3	3	1	0	1	2	2	1	0	2	3
Q07954	Q07954	43	43	43	Prolow-density lipoprotein receptor-related protein 1;Low-density lipoprotein receptor-related protein 1 85 kDa subunit;Low-density lipoprotein receptor-related protein 1 515 kDa subunit;Low-density lipoprotein receptor-related protein 1 intracellular domain	LRP1		1	43	43	43	9	27	37	33	36	37	35	3	7	4	2	5	8	3	2	9	27	37	33	36	37	35	3	7	4	2	5	8	3	2	9	27	37	33	36	37	35	3
Q07955	Q07955	8	8	8	Serine/arginine-rich splicing factor 1	SRSF1		1	8	8	8	0	3	0	0	0	0	0	5	7	6	7	6	6	6	6	0	3	0	0	0	0	0	5	7	6	7	6	6	6	6	0	3	0	0	0	0	0	5
Q07960	Q07960	13	13	13	Rho GTPase-activating protein 1	ARHGAP1		1	13	13	13	4	9	11	9	8	1	13	6	9	4	3	5	4	4	6	4	9	11	9	8	1	13	6	9	4	3	5	4	4	6	4	9	11	9	8	1	13	6
Q08043	Q08043	15	1	1	Alpha-actinin-3	ACTN3		1	15	1	1	9	11	13	12	11	11	11	11	8	9	10	9	11	10	12	0	0	0	0	0	0	0	0	1	1	1	0	0	1	1	0	0	0	0	0	0	0	0
Q08174	Q08174	13	13	13	Protocadherin-1	PCDH1		1	13	13	13	6	0	0	0	1	0	8	0	13	5	5	8	5	5	5	6	0	0	0	1	0	8	0	13	5	5	8	5	5	5	6	0	0	0	1	0	8	0
Q08209;P48454;P16298	Q08209	3;1;1	3;1;1	3;1;1	Serine/threonine-protein phosphatase 2B catalytic subunit alpha isoform	PPP3CA		3	3	3	3	0	2	1	1	1	0	1	0	1	3	2	0	0	1	3	0	2	1	1	1	0	1	0	1	3	2	0	0	1	3	0	2	1	1	1	0	1	0
Q08211	Q08211	44	44	44	ATP-dependent RNA helicase A	DHX9		1	44	44	44	4	9	1	1	1	0	0	31	30	37	30	31	30	30	37	4	9	1	1	1	0	0	31	30	37	30	31	30	30	37	4	9	1	1	1	0	0	31
Q08257	Q08257	15	15	15	Quinone oxidoreductase	CRYZ		1	15	15	15	6	14	6	6	2	1	7	10	10	7	8	10	12	6	8	6	14	6	6	2	1	7	10	10	7	8	10	12	6	8	6	14	6	6	2	1	7	10
Q08345	Q08345	7	7	7	Epithelial discoidin domain-containing receptor 1	DDR1		1	7	7	7	4	0	0	0	0	0	0	0	5	1	3	1	1	4	2	4	0	0	0	0	0	0	0	5	1	3	1	1	4	2	4	0	0	0	0	0	0	0
Q08378	Q08378	3	3	3	Golgin subfamily A member 3	GOLGA3		1	3	3	3	1	2	0	2	0	0	0	2	2	1	2	1	1	2	2	1	2	0	2	0	0	0	2	2	1	2	1	1	2	2	1	2	0	2	0	0	0	2
Q08379	Q08379	2	2	2	Golgin subfamily A member 2	GOLGA2		1	2	2	2	0	0	0	0	0	0	0	1	0	1	1	1	1	1	1	0	0	0	0	0	0	0	1	0	1	1	1	1	1	1	0	0	0	0	0	0	0	1
Q08380	Q08380	26	26	26	Galectin-3-binding protein	LGALS3BP		1	26	26	26	14	23	20	20	21	19	21	17	20	25	23	17	16	24	21	14	23	20	20	21	19	21	17	20	25	23	17	16	24	21	14	23	20	20	21	19	21	17
Q08397	Q08397	8	8	8	Lysyl oxidase homolog 1	LOXL1		1	8	8	8	0	7	7	8	7	4	6	1	1	0	5	0	0	7	1	0	7	7	8	7	4	6	1	1	0	5	0	0	7	1	0	7	7	8	7	4	6	1
Q08431	Q08431	15	15	15	Lactadherin;Lactadherin short form;Medin	MFGE8		1	15	15	15	1	5	11	13	11	13	13	3	11	5	9	4	0	10	4	1	5	11	13	11	13	13	3	11	5	9	4	0	10	4	1	5	11	13	11	13	13	3
Q08623	Q08623	3	3	3	Pseudouridine-5-phosphatase	HDHD1		1	3	3	3	0	2	0	0	0	0	0	3	2	3	3	3	3	0	3	0	2	0	0	0	0	0	3	2	3	3	3	3	0	3	0	2	0	0	0	0	0	3
Q08629;Q9BQ16	Q08629	19;1	19;1	19;1	Testican-1	SPOCK1		2	19	19	19	0	8	18	16	14	13	18	1	0	2	0	1	0	1	0	0	8	18	16	14	13	18	1	0	2	0	1	0	1	0	0	8	18	16	14	13	18	1
Q08752	Q08752	8	8	8	Peptidyl-prolyl cis-trans isomerase D	PPID		1	8	8	8	1	4	1	2	0	0	2	4	6	7	6	5	7	6	7	1	4	1	2	0	0	2	4	6	7	6	5	7	6	7	1	4	1	2	0	0	2	4
Q08945	Q08945	26	26	26	FACT complex subunit SSRP1	SSRP1		1	26	26	26	2	12	0	0	0	0	0	18	19	21	21	20	18	18	22	2	12	0	0	0	0	0	18	19	21	21	20	18	18	22	2	12	0	0	0	0	0	18
Q08J23	Q08J23	1	1	1	tRNA (cytosine(34)-C(5))-methyltransferase	NSUN2		1	1	1	1	0	0	0	0	0	0	0	1	1	0	0	1	1	0	0	0	0	0	0	0	0	0	1	1	0	0	1	1	0	0	0	0	0	0	0	0	0	1
Q09028	Q09028	18	18	12	Histone-binding protein RBBP4	RBBP4		1	18	18	12	5	16	8	3	3	0	8	17	15	16	17	16	14	14	17	5	16	8	3	3	0	8	17	15	16	17	16	14	14	17	4	12	5	1	1	0	4	11
Q09161	Q09161	10	10	10	Nuclear cap-binding protein subunit 1	NCBP1		1	10	10	10	0	5	0	0	1	0	1	7	6	7	6	6	7	4	7	0	5	0	0	1	0	1	7	6	7	6	6	7	4	7	0	5	0	0	1	0	1	7
Q09328	Q09328	23	23	23	Alpha-1,6-mannosylglycoprotein 6-beta-N-acetylglucosaminyltransferase A	MGAT5		1	23	23	23	10	15	5	2	4	2	4	12	21	4	8	15	8	16	5	10	15	5	2	4	2	4	12	21	4	8	15	8	16	5	10	15	5	2	4	2	4	12
Q09666	Q09666	154	154	154	Neuroblast differentiation-associated protein AHNAK	AHNAK		1	154	154	154	20	125	96	90	89	40	112	58	99	66	79	113	99	77	83	20	125	96	90	89	40	112	58	99	66	79	113	99	77	83	20	125	96	90	89	40	112	58
Q0VGL1	Q0VGL1	2	2	2	Ragulator complex protein LAMTOR4;Ragulator complex protein LAMTOR4, N-terminally processed	LAMTOR4		1	2	2	2	0	0	0	0	0	0	0	1	1	2	0	1	1	1	1	0	0	0	0	0	0	0	1	1	2	0	1	1	1	1	0	0	0	0	0	0	0	1
Q0ZGT2	Q0ZGT2	3	3	3	Nexilin	NEXN		1	3	3	3	0	1	2	1	2	1	3	0	0	0	1	0	0	0	0	0	1	2	1	2	1	3	0	0	0	1	0	0	0	0	0	1	2	1	2	1	3	0
Q10469	Q10469	6	6	6	Alpha-1,6-mannosyl-glycoprotein 2-beta-N-acetylglucosaminyltransferase	MGAT2		1	6	6	6	2	2	2	0	2	0	1	5	6	0	1	4	2	2	1	2	2	2	0	2	0	1	5	6	0	1	4	2	2	1	2	2	2	0	2	0	1	5
Q10471	Q10471	21	21	21	Polypeptide N-acetylgalactosaminyltransferase 2;Polypeptide N-acetylgalactosaminyltransferase 2 soluble form	GALNT2		1	21	21	21	6	15	11	10	11	10	15	12	19	6	14	15	9	18	5	6	15	11	10	11	10	15	12	19	6	14	15	9	18	5	6	15	11	10	11	10	15	12
Q10472	Q10472	3	3	3	Polypeptide N-acetylgalactosaminyltransferase 1;Polypeptide N-acetylgalactosaminyltransferase 1 soluble form	GALNT1		1	3	3	3	2	1	1	1	0	1	0	1	2	1	1	2	0	0	1	2	1	1	1	0	1	0	1	2	1	1	2	0	0	1	2	1	1	1	0	1	0	1
Q10567	Q10567	29	13	13	AP-1 complex subunit beta-1	AP1B1		1	29	13	13	4	18	15	9	11	1	9	23	21	26	23	20	20	17	24	1	8	6	5	4	0	3	9	8	11	9	6	8	7	9	1	8	6	5	4	0	3	9
Q10570	Q10570	7	7	7	Cleavage and polyadenylation specificity factor subunit 1	CPSF1		1	7	7	7	0	2	0	0	0	0	0	5	5	6	7	4	3	3	6	0	2	0	0	0	0	0	5	5	6	7	4	3	3	6	0	2	0	0	0	0	0	5
Q10588	Q10588	5	5	5	ADP-ribosyl cyclase/cyclic ADP-ribose hydrolase 2	BST1		1	5	5	5	0	2	5	2	4	5	4	0	0	0	2	1	0	0	0	0	2	5	2	4	5	4	0	0	0	2	1	0	0	0	0	2	5	2	4	5	4	0
Q12765	Q12765	10	10	10	Secernin-1	SCRN1		1	10	10	10	1	5	7	6	10	3	9	2	2	4	2	3	0	2	3	1	5	7	6	10	3	9	2	2	4	2	3	0	2	3	1	5	7	6	10	3	9	2
Q12792	Q12792	9	8	8	Twinfilin-1	TWF1		1	9	8	8	2	6	5	3	5	3	4	6	6	6	5	5	5	5	7	2	6	5	3	5	3	4	6	5	5	4	4	5	4	6	2	6	5	3	5	3	4	6
Q12797	Q12797	2	2	2	Aspartyl/asparaginyl beta-hydroxylase	ASPH		1	2	2	2	0	1	0	0	0	0	0	0	0	2	2	1	1	2	1	0	1	0	0	0	0	0	0	0	2	2	1	1	2	1	0	1	0	0	0	0	0	0
Q12800	Q12800	1	1	1	Alpha-globin transcription factor CP2	TFCP2		1	1	1	1	0	0	0	0	0	0	0	0	1	1	1	1	0	1	1	0	0	0	0	0	0	0	0	1	1	1	1	0	1	1	0	0	0	0	0	0	0	0
Q12805	Q12805	24	24	24	EGF-containing fibulin-like extracellular matrix protein 1	EFEMP1		1	24	24	24	0	15	21	19	18	17	24	0	0	0	0	1	1	0	0	0	15	21	19	18	17	24	0	0	0	0	1	1	0	0	0	15	21	19	18	17	24	0
Q12824	Q12824	1	1	1	SWI/SNF-related matrix-associated actin-dependent regulator of chromatin subfamily B member 1	SMARCB1		1	1	1	1	0	0	0	0	0	0	0	0	1	1	1	0	0	1	1	0	0	0	0	0	0	0	0	1	1	1	0	0	1	1	0	0	0	0	0	0	0	0
Q12841	Q12841	28	28	28	Follistatin-related protein 1	FSTL1		1	28	28	28	2	23	24	26	23	24	25	14	11	14	16	9	6	24	16	2	23	24	26	23	24	25	14	11	14	16	9	6	24	16	2	23	24	26	23	24	25	14
Q12846	Q12846	2	2	2	Syntaxin-4	STX4		1	2	2	2	0	0	0	0	0	0	0	1	1	0	0	1	2	0	0	0	0	0	0	0	0	0	1	1	0	0	1	2	0	0	0	0	0	0	0	0	0	1
Q12849	Q12849	1	1	1	G-rich sequence factor 1	GRSF1		1	1	1	1	0	1	1	1	1	0	0	1	1	1	1	1	1	1	1	0	1	1	1	1	0	0	1	1	1	1	1	1	1	1	0	1	1	1	1	0	0	1
Q12860	Q12860	1	1	1	Contactin-1	CNTN1		1	1	1	1	0	0	1	1	0	0	0	0	0	1	1	0	0	1	1	0	0	1	1	0	0	0	0	0	1	1	0	0	1	1	0	0	1	1	0	0	0	0
Q12864	Q12864	11	11	11	Cadherin-17	CDH17		1	11	11	11	11	1	0	0	0	0	1	2	0	0	0	0	0	0	1	11	1	0	0	0	0	1	2	0	0	0	0	0	0	1	11	1	0	0	0	0	1	2
Q12866	Q12866	1	1	1	Tyrosine-protein kinase Mer	MERTK		1	1	1	1	1	0	0	0	0	0	0	0	1	0	1	0	0	1	0	1	0	0	0	0	0	0	0	1	0	1	0	0	1	0	1	0	0	0	0	0	0	0
Q12874	Q12874	16	16	16	Splicing factor 3A subunit 3	SF3A3		1	16	16	16	1	2	1	3	1	0	0	10	10	16	13	12	13	12	16	1	2	1	3	1	0	0	10	10	16	13	12	13	12	16	1	2	1	3	1	0	0	10
Q12882	Q12882	9	9	9	Dihydropyrimidine dehydrogenase [NADP(+)]	DPYD		1	9	9	9	0	1	0	1	1	1	1	7	8	0	0	6	9	0	0	0	1	0	1	1	1	1	7	8	0	0	6	9	0	0	0	1	0	1	1	1	1	7
Q12884	Q12884	16	16	16	Prolyl endopeptidase FAP;Antiplasmin-cleaving enzyme FAP, soluble form	FAP		1	16	16	16	2	2	14	13	14	13	13	1	0	0	0	0	0	0	0	2	2	14	13	14	13	13	1	0	0	0	0	0	0	0	2	2	14	13	14	13	13	1
Q12888	Q12888	4	4	4	Tumor suppressor p53-binding protein 1	TP53BP1		1	4	4	4	0	3	0	1	0	0	0	2	3	4	4	4	4	1	2	0	3	0	1	0	0	0	2	3	4	4	4	4	1	2	0	3	0	1	0	0	0	2
Q12904	Q12904	10	10	10	Aminoacyl tRNA synthase complex-interacting multifunctional protein 1;Endothelial monocyte-activating polypeptide 2	AIMP1		1	10	10	10	2	8	7	4	5	0	4	8	8	7	7	10	9	6	8	2	8	7	4	5	0	4	8	8	7	7	10	9	6	8	2	8	7	4	5	0	4	8
Q12905	Q12905	21	21	21	Interleukin enhancer-binding factor 2	ILF2		1	21	21	21	2	20	11	7	8	1	6	20	18	21	19	18	18	20	21	2	20	11	7	8	1	6	20	18	21	19	18	18	20	21	2	20	11	7	8	1	6	20
Q12906	Q12906	44	44	39	Interleukin enhancer-binding factor 3	ILF3		1	44	44	39	8	29	10	7	8	1	5	32	36	36	39	36	36	41	36	8	29	10	7	8	1	5	32	36	36	39	36	36	41	36	7	24	9	7	8	1	5	27
Q12907	Q12907	18	18	18	Vesicular integral-membrane protein VIP36	LMAN2		1	18	18	18	8	11	6	5	6	9	6	11	15	14	15	9	6	17	13	8	11	6	5	6	9	6	11	15	14	15	9	6	17	13	8	11	6	5	6	9	6	11
Q12929	Q12929	3	3	3	Epidermal growth factor receptor kinase substrate 8	EPS8		1	3	3	3	1	2	1	1	2	1	1	1	1	0	1	0	0	0	0	1	2	1	1	2	1	1	1	1	0	1	0	0	0	0	1	2	1	1	2	1	1	1
Q12931	Q12931	11	11	11	Heat shock protein 75 kDa, mitochondrial	TRAP1		1	11	11	11	4	6	0	0	1	0	0	3	9	10	8	8	3	7	9	4	6	0	0	1	0	0	3	9	10	8	8	3	7	9	4	6	0	0	1	0	0	3
Q12955	Q12955	2	2	2	Ankyrin-3	ANK3		1	2	2	2	0	0	0	1	1	1	1	0	0	1	0	0	0	0	1	0	0	0	1	1	1	1	0	0	1	0	0	0	0	1	0	0	0	1	1	1	1	0
Q12959;P78352;Q15700	Q12959	6;2;2	6;2;2	6;2;2	Disks large homolog 1	DLG1		3	6	6	6	0	1	1	1	3	0	1	4	5	5	5	4	4	3	5	0	1	1	1	3	0	1	4	5	5	5	4	4	3	5	0	1	1	1	3	0	1	4
Q12972	Q12972	2	2	2	Nuclear inhibitor of protein phosphatase 1;Activator of RNA decay	PPP1R8		1	2	2	2	0	2	0	0	0	0	0	1	0	0	0	1	1	1	2	0	2	0	0	0	0	0	1	0	0	0	1	1	1	2	0	2	0	0	0	0	0	1
Q12974;Q93096	Q12974;Q93096	2;1	2;1	2;1	Protein tyrosine phosphatase type IVA 2;Protein tyrosine phosphatase type IVA 1	PTP4A2;PTP4A1	;	2	2	2	2	1	2	0	0	0	0	1	2	2	2	0	1	2	1	2	1	2	0	0	0	0	1	2	2	2	0	1	2	1	2	1	2	0	0	0	0	1	2
Q12979	Q12979	2	2	2	Active breakpoint cluster region-related protein	ABR		1	2	2	2	0	1	0	0	0	0	0	1	0	2	1	1	0	1	2	0	1	0	0	0	0	0	1	0	2	1	1	0	1	2	0	1	0	0	0	0	0	1
Q12996	Q12996	10	10	10	Cleavage stimulation factor subunit 3	CSTF3		1	10	10	10	1	5	0	0	0	0	0	5	9	9	9	7	7	7	10	1	5	0	0	0	0	0	5	9	9	9	7	7	7	10	1	5	0	0	0	0	0	5
Q13011	Q13011	6	6	6	Delta(3,5)-Delta(2,4)-dienoyl-CoA isomerase, mitochondrial	ECH1		1	6	6	6	2	3	1	2	0	0	1	5	4	2	3	5	6	3	3	2	3	1	2	0	0	1	5	4	2	3	5	6	3	3	2	3	1	2	0	0	1	5
Q13018	Q13018	3	3	3	Secretory phospholipase A2 receptor;Soluble secretory phospholipase A2 receptor	PLA2R1		1	3	3	3	3	0	0	0	0	0	0	0	0	0	0	0	1	0	1	3	0	0	0	0	0	0	0	0	0	0	0	1	0	1	3	0	0	0	0	0	0	0
Q13033	Q13033	1	1	1	Striatin-3	STRN3		1	1	1	1	0	0	0	0	0	0	0	0	1	0	1	0	1	1	0	0	0	0	0	0	0	0	0	1	0	1	0	1	1	0	0	0	0	0	0	0	0	0
Q13045	Q13045	10	10	10	Protein flightless-1 homolog	FLII		1	10	10	10	2	3	6	2	2	2	3	7	5	7	5	8	7	6	6	2	3	6	2	2	2	3	7	5	7	5	8	7	6	6	2	3	6	2	2	2	3	7
Q13049	Q13049	2	2	2	E3 ubiquitin-protein ligase TRIM32	TRIM32		1	2	2	2	0	0	0	0	0	0	0	0	0	2	2	1	1	2	2	0	0	0	0	0	0	0	0	0	2	2	1	1	2	2	0	0	0	0	0	0	0	0
Q13057	Q13057	1	1	1	Bifunctional coenzyme A synthase;Phosphopantetheine adenylyltransferase;Dephospho-CoA kinase	COASY		1	1	1	1	0	0	0	0	0	0	0	1	0	0	0	1	1	0	0	0	0	0	0	0	0	0	1	0	0	0	1	1	0	0	0	0	0	0	0	0	0	1
Q13085	Q13085	1	1	1	Acetyl-CoA carboxylase 1;Biotin carboxylase	ACACA		1	1	1	1	0	0	0	0	0	0	0	0	0	0	0	1	1	0	0	0	0	0	0	0	0	0	0	0	0	0	1	1	0	0	0	0	0	0	0	0	0	0
Q13098	Q13098	8	8	8	COP9 signalosome complex subunit 1	GPS1		1	8	8	8	2	2	1	0	0	0	2	5	5	4	5	6	6	5	5	2	2	1	0	0	0	2	5	5	4	5	6	6	5	5	2	2	1	0	0	0	2	5
Q13107	Q13107	2	1	1	Ubiquitin carboxyl-terminal hydrolase 4	USP4		1	2	1	1	0	0	0	0	0	0	0	1	0	2	1	2	1	1	2	0	0	0	0	0	0	0	0	0	1	1	1	1	1	1	0	0	0	0	0	0	0	0
Q13126	Q13126	17	17	17	S-methyl-5-thioadenosine phosphorylase	MTAP		1	17	17	17	1	12	3	6	4	0	2	1	15	16	16	1	2	15	16	1	12	3	6	4	0	2	1	15	16	16	1	2	15	16	1	12	3	6	4	0	2	1
Q13144	Q13144	2	2	2	Translation initiation factor eIF-2B subunit epsilon	EIF2B5		1	2	2	2	0	0	0	0	0	0	0	2	0	0	0	1	0	0	0	0	0	0	0	0	0	0	2	0	0	0	1	0	0	0	0	0	0	0	0	0	0	2
Q13148	Q13148	7	7	7	TAR DNA-binding protein 43	TARDBP		1	7	7	7	0	4	2	0	1	0	1	6	5	6	6	4	4	5	5	0	4	2	0	1	0	1	6	5	6	6	4	4	5	5	0	4	2	0	1	0	1	6
Q13151	Q13151	8	8	8	Heterogeneous nuclear ribonucleoprotein A0	HNRNPA0		1	8	8	8	1	3	1	1	1	0	1	5	6	5	7	4	5	3	6	1	3	1	1	1	0	1	5	6	5	7	4	5	3	6	1	3	1	1	1	0	1	5
Q13155	Q13155	7	7	7	Aminoacyl tRNA synthase complex-interacting multifunctional protein 2	AIMP2		1	7	7	7	0	4	2	1	3	0	3	5	5	5	4	6	6	3	7	0	4	2	1	3	0	3	5	5	5	4	6	6	3	7	0	4	2	1	3	0	3	5
Q13162	Q13162	5	2	2	Peroxiredoxin-4	PRDX4		1	5	2	2	2	4	2	3	3	2	3	5	3	3	4	4	4	3	3	0	2	0	1	1	0	1	2	1	1	1	1	1	1	1	0	2	0	1	1	0	1	2
Q13177;O75914	Q13177	7;3	7;3	5;1	Serine/threonine-protein kinase PAK 2;PAK-2p27;PAK-2p34	PAK2		2	7	7	5	0	4	3	1	0	0	1	6	5	4	6	6	6	5	6	0	4	3	1	0	0	1	6	5	4	6	6	6	5	6	0	3	2	1	0	0	1	5
Q13185	Q13185	11	11	9	Chromobox protein homolog 3	CBX3		1	11	11	9	1	7	2	1	0	0	0	7	7	9	11	9	9	10	9	1	7	2	1	0	0	0	7	7	9	11	9	9	10	9	1	5	2	1	0	0	0	5
Q13200	Q13200	27	27	27	26S proteasome non-ATPase regulatory subunit 2	PSMD2		1	27	27	27	4	15	9	6	9	2	6	22	21	18	19	27	23	16	20	4	15	9	6	9	2	6	22	21	18	19	27	23	16	20	4	15	9	6	9	2	6	22
Q13214	Q13214	12	11	11	Semaphorin-3B	SEMA3B		1	12	11	11	8	1	0	0	0	0	1	0	9	2	5	1	2	9	4	8	1	0	0	0	0	1	0	8	2	5	0	1	8	4	8	1	0	0	0	0	1	0
Q13217	Q13217	7	7	7	DnaJ homolog subfamily C member 3	DNAJC3		1	7	7	7	3	2	3	2	3	1	2	1	3	1	4	2	0	5	4	3	2	3	2	3	1	2	1	3	1	4	2	0	5	4	3	2	3	2	3	1	2	1
Q13219	Q13219	31	31	31	Pappalysin-1	PAPPA		1	31	31	31	1	23	18	21	23	25	11	2	0	2	2	1	0	1	1	1	23	18	21	23	25	11	2	0	2	2	1	0	1	1	1	23	18	21	23	25	11	2
Q13228	Q13228	4	4	4	Selenium-binding protein 1	SELENBP1		1	4	4	4	0	4	2	0	0	0	2	0	0	0	0	0	0	0	0	0	4	2	0	0	0	2	0	0	0	0	0	0	0	0	0	4	2	0	0	0	2	0
Q13232	Q13232	2	2	2	Nucleoside diphosphate kinase 3	NME3		1	2	2	2	2	0	0	0	0	0	0	1	1	1	2	1	0	1	2	2	0	0	0	0	0	0	1	1	1	2	1	0	1	2	2	0	0	0	0	0	0	1
Q13242	Q13242	3	3	3	Serine/arginine-rich splicing factor 9	SRSF9		1	3	3	3	0	0	0	0	0	0	0	2	3	3	3	3	1	1	3	0	0	0	0	0	0	0	2	3	3	3	3	1	1	3	0	0	0	0	0	0	0	2
Q13243	Q13243	3	2	2	Serine/arginine-rich splicing factor 5	SRSF5		1	3	2	2	0	0	0	0	0	0	0	3	3	2	1	3	3	1	0	0	0	0	0	0	0	0	2	2	1	1	2	2	0	0	0	0	0	0	0	0	0	2
Q13247;Q08170	Q13247;Q08170	4;2	4;2	3;1	Serine/arginine-rich splicing factor 6;Serine/arginine-rich splicing factor 4	SRSF6;SRSF4	;	2	4	4	3	0	0	0	0	0	0	0	3	1	1	0	3	4	1	1	0	0	0	0	0	0	0	3	1	1	0	3	4	1	1	0	0	0	0	0	0	0	2
Q13253	Q13253	6	6	6	Noggin	NOG		1	6	6	6	0	0	0	0	0	0	0	1	6	0	0	4	1	0	0	0	0	0	0	0	0	0	1	6	0	0	4	1	0	0	0	0	0	0	0	0	0	1
Q13257	Q13257	2	2	2	Mitotic spindle assembly checkpoint protein MAD2A	MAD2L1		1	2	2	2	0	1	0	0	0	0	0	1	0	1	0	0	1	0	1	0	1	0	0	0	0	0	1	0	1	0	0	1	0	1	0	1	0	0	0	0	0	1
Q13263	Q13263	23	23	23	Transcription intermediary factor 1-beta	TRIM28		1	23	23	23	1	13	3	3	0	0	4	17	19	19	20	18	15	19	20	1	13	3	3	0	0	4	17	19	19	20	18	15	19	20	1	13	3	3	0	0	4	17
Q13275	Q13275	2	2	2	Semaphorin-3F	SEMA3F		1	2	2	2	1	0	0	0	0	0	0	0	0	0	0	0	0	2	0	1	0	0	0	0	0	0	0	0	0	0	0	0	2	0	1	0	0	0	0	0	0	0
Q13283	Q13283	22	22	21	Ras GTPase-activating protein-binding protein 1	G3BP1		1	22	22	21	1	17	3	2	1	1	2	15	16	15	15	16	19	16	18	1	17	3	2	1	1	2	15	16	15	15	16	19	16	18	0	16	3	2	1	1	2	14
Q13308	Q13308	40	40	40	Inactive tyrosine-protein kinase 7	PTK7		1	40	40	40	0	25	21	24	25	21	25	20	27	28	30	21	13	33	27	0	25	21	24	25	21	25	20	27	28	30	21	13	33	27	0	25	21	24	25	21	25	20
Q13310	Q13310	16	7	7	Polyadenylate-binding protein 4	PABPC4		1	16	7	7	3	9	6	5	5	2	3	13	11	13	13	12	14	11	15	1	3	2	0	1	0	0	5	6	6	5	4	6	4	7	1	3	2	0	1	0	0	5
Q13330	Q13330	7	6	5	Metastasis-associated protein MTA1	MTA1		1	7	6	5	1	1	0	0	0	0	0	6	4	5	6	4	3	4	7	1	0	0	0	0	0	0	5	3	5	5	3	2	3	6	1	0	0	0	0	0	0	5
Q13332	Q13332	16	16	16	Receptor-type tyrosine-protein phosphatase S	PTPRS		1	16	16	16	1	9	0	0	1	1	1	12	16	3	5	12	2	9	4	1	9	0	0	1	1	1	12	16	3	5	12	2	9	4	1	9	0	0	1	1	1	12
Q13347	Q13347	15	15	15	Eukaryotic translation initiation factor 3 subunit I	EIF3I		1	15	15	15	0	9	2	2	2	0	2	10	14	13	11	11	11	10	12	0	9	2	2	2	0	2	10	14	13	11	11	11	10	12	0	9	2	2	2	0	2	10
Q13361	Q13361	8	8	8	Microfibrillar-associated protein 5	MFAP5		1	8	8	8	1	2	8	8	7	7	6	0	0	0	0	0	0	1	0	1	2	8	8	7	7	6	0	0	0	0	0	0	1	0	1	2	8	8	7	7	6	0
Q13363	Q13363	3	3	2	C-terminal-binding protein 1	CTBP1		1	3	3	2	0	2	0	0	0	0	0	3	2	1	1	3	2	0	1	0	2	0	0	0	0	0	3	2	1	1	3	2	0	1	0	1	0	0	0	0	0	2
Q13404	Q13404	12	12	6	Ubiquitin-conjugating enzyme E2 variant 1	UBE2V1		1	12	12	6	4	7	4	3	4	3	3	9	10	11	10	12	9	9	12	4	7	4	3	4	3	3	9	10	11	10	12	9	9	12	3	3	1	2	2	1	2	4
Q13409	Q13409	10	10	10	Cytoplasmic dynein 1 intermediate chain 2	DYNC1I2		1	10	10	10	3	5	2	4	4	0	5	4	4	4	3	8	9	3	4	3	5	2	4	4	0	5	4	4	4	3	8	9	3	4	3	5	2	4	4	0	5	4
Q13421	Q13421	23	23	23	Mesothelin;Megakaryocyte-potentiating factor;Mesothelin, cleaved form	MSLN		1	23	23	23	15	3	0	1	0	0	1	1	17	17	21	3	1	23	18	15	3	0	1	0	0	1	1	17	17	21	3	1	23	18	15	3	0	1	0	0	1	1
Q13426	Q13426	2	2	2	DNA repair protein XRCC4	XRCC4		1	2	2	2	0	0	0	0	1	0	0	2	2	1	1	1	2	2	2	0	0	0	0	1	0	0	2	2	1	1	1	2	2	2	0	0	0	0	1	0	0	2
Q13428	Q13428	27	27	27	Treacle protein	TCOF1		1	27	27	27	1	7	0	0	1	0	1	13	15	11	11	25	25	10	12	1	7	0	0	1	0	1	13	15	11	11	25	25	10	12	1	7	0	0	1	0	1	13
Q13433	Q13433	2	2	2	Zinc transporter ZIP6	SLC39A6		1	2	2	2	1	0	1	1	0	0	0	2	2	2	2	2	0	2	2	1	0	1	1	0	0	0	2	2	2	2	2	0	2	2	1	0	1	1	0	0	0	2
Q13435	Q13435	20	20	20	Splicing factor 3B subunit 2	SF3B2		1	20	20	20	2	7	1	1	2	0	2	13	15	18	17	11	16	17	18	2	7	1	1	2	0	2	13	15	18	17	11	16	17	18	2	7	1	1	2	0	2	13
Q13438	Q13438	2	2	2	Protein OS-9	OS9		1	2	2	2	0	2	0	0	0	0	0	1	1	0	1	1	1	0	2	0	2	0	0	0	0	0	1	1	0	1	1	1	0	2	0	2	0	0	0	0	0	1
Q13442	Q13442	6	6	6	28 kDa heat- and acid-stable phosphoprotein	PDAP1		1	6	6	6	0	3	0	0	0	0	2	4	4	4	4	5	6	4	4	0	3	0	0	0	0	2	4	4	4	4	5	6	4	4	0	3	0	0	0	0	2	4
Q13443	Q13443	11	11	11	Disintegrin and metalloproteinase domain-containing protein 9	ADAM9		1	11	11	11	8	7	6	4	4	5	6	5	7	3	6	5	5	9	4	8	7	6	4	4	5	6	5	7	3	6	5	5	9	4	8	7	6	4	4	5	6	5
Q13444	Q13444	8	8	8	Disintegrin and metalloproteinase domain-containing protein 15	ADAM15		1	8	8	8	2	2	2	2	1	0	4	7	8	6	7	6	4	8	6	2	2	2	2	1	0	4	7	8	6	7	6	4	8	6	2	2	2	2	1	0	4	7
Q13451	Q13451	7	7	7	Peptidyl-prolyl cis-trans isomerase FKBP5;Peptidyl-prolyl cis-trans isomerase FKBP5, N-terminally processed	FKBP5		1	7	7	7	1	4	0	0	0	0	0	1	3	4	5	2	4	0	3	1	4	0	0	0	0	0	1	3	4	5	2	4	0	3	1	4	0	0	0	0	0	1
Q13464	Q13464	4	2	2	Rho-associated protein kinase 1	ROCK1		1	4	2	2	1	1	1	2	1	1	0	2	2	3	4	3	1	3	2	0	1	0	0	0	0	0	2	1	2	2	2	1	2	1	0	1	0	0	0	0	0	2
Q13492;O60641	Q13492	10;1	10;1	10;1	Phosphatidylinositol-binding clathrin assembly protein	PICALM		2	10	10	10	1	8	5	5	3	2	6	3	4	4	1	7	8	1	3	1	8	5	5	3	2	6	3	4	4	1	7	8	1	3	1	8	5	5	3	2	6	3
Q13501	Q13501	3	3	3	Sequestosome-1	SQSTM1		1	3	3	3	3	2	2	0	1	1	1	1	1	1	1	2	2	1	0	3	2	2	0	1	1	1	1	1	1	1	2	2	1	0	3	2	2	0	1	1	1	1
Q13509	Q13509	20	7	6	Tubulin beta-3 chain	TUBB3		1	20	7	6	3	11	11	10	8	4	11	17	17	16	15	18	18	16	17	0	4	2	1	0	0	2	5	5	4	4	6	6	5	5	0	3	1	0	0	0	2	4
Q13510	Q13510	7	7	7	Acid ceramidase;Acid ceramidase subunit alpha;Acid ceramidase subunit beta	ASAH1		1	7	7	7	4	3	5	5	6	3	5	3	2	2	3	0	2	3	2	4	3	5	5	6	3	5	3	2	2	3	0	2	3	2	4	3	5	5	6	3	5	3
Q13523	Q13523	6	6	6	Serine/threonine-protein kinase PRP4 homolog	PRPF4B		1	6	6	6	0	3	0	0	0	0	0	4	4	2	3	2	2	5	3	0	3	0	0	0	0	0	4	4	2	3	2	2	5	3	0	3	0	0	0	0	0	4
Q13526	Q13526	5	5	5	Peptidyl-prolyl cis-trans isomerase NIMA-interacting 1	PIN1		1	5	5	5	0	4	1	2	2	0	0	4	2	4	4	3	3	4	4	0	4	1	2	2	0	0	4	2	4	4	3	3	4	4	0	4	1	2	2	0	0	4
Q13541	Q13541	3	3	3	Eukaryotic translation initiation factor 4E-binding protein 1	EIF4EBP1		1	3	3	3	1	2	0	1	0	0	0	1	2	1	1	0	2	1	1	1	2	0	1	0	0	0	1	2	1	1	0	2	1	1	1	2	0	1	0	0	0	1
Q13547	Q13547	7	7	4	Histone deacetylase 1	HDAC1		1	7	7	4	0	2	1	0	1	0	0	6	6	4	3	4	4	4	5	0	2	1	0	1	0	0	6	6	4	3	4	4	4	5	0	0	1	0	0	0	0	4
Q13557	Q13557	1	1	1	Calcium/calmodulin-dependent protein kinase type II subunit delta	CAMK2D		1	1	1	1	1	0	1	0	1	0	1	0	0	1	1	0	0	1	1	1	0	1	0	1	0	1	0	0	1	1	0	0	1	1	1	0	1	0	1	0	1	0
Q13561	Q13561	11	11	11	Dynactin subunit 2	DCTN2		1	11	11	11	1	9	8	9	8	2	9	7	9	9	7	8	10	11	10	1	9	8	9	8	2	9	7	9	9	7	8	10	11	10	1	9	8	9	8	2	9	7
Q13564	Q13564	6	6	6	NEDD8-activating enzyme E1 regulatory subunit	NAE1		1	6	6	6	0	3	2	1	0	0	2	6	6	6	5	6	6	5	6	0	3	2	1	0	0	2	6	6	6	5	6	6	5	6	0	3	2	1	0	0	2	6
Q13573	Q13573	1	1	1	SNW domain-containing protein 1	SNW1		1	1	1	1	0	0	0	0	0	0	0	1	1	1	1	0	0	0	0	0	0	0	0	0	0	0	1	1	1	1	0	0	0	0	0	0	0	0	0	0	0	1
Q13576	Q13576	3	1	1	Ras GTPase-activating-like protein IQGAP2	IQGAP2		1	3	1	1	0	1	1	1	1	0	1	3	1	1	0	1	2	2	2	0	0	0	0	0	0	0	1	0	0	0	0	1	0	0	0	0	0	0	0	0	0	1
Q13591;Q9P283	Q13591	8;1	8;1	8;1	Semaphorin-5A	SEMA5A		2	8	8	8	0	5	8	4	5	4	7	1	0	0	0	1	0	0	0	0	5	8	4	5	4	7	1	0	0	0	1	0	0	0	0	5	8	4	5	4	7	1
Q13595	Q13595	1	1	1	Transformer-2 protein homolog alpha	TRA2A		1	1	1	1	0	0	0	0	0	0	0	1	0	1	0	1	0	0	1	0	0	0	0	0	0	0	1	0	1	0	1	0	0	1	0	0	0	0	0	0	0	1
Q13596	Q13596	4	2	2	Sorting nexin-1	SNX1		1	4	2	2	0	0	0	0	0	0	0	2	2	3	4	3	3	3	3	0	0	0	0	0	0	0	0	1	2	2	2	2	2	2	0	0	0	0	0	0	0	0
Q13601	Q13601	1	1	1	KRR1 small subunit processome component homolog	KRR1		1	1	1	1	0	0	0	0	0	0	0	1	1	1	1	1	1	0	1	0	0	0	0	0	0	0	1	1	1	1	1	1	0	1	0	0	0	0	0	0	0	1
Q13610	Q13610	2	2	2	Periodic tryptophan protein 1 homolog	PWP1		1	2	2	2	0	1	0	0	0	0	0	2	1	1	1	2	2	1	1	0	1	0	0	0	0	0	2	1	1	1	2	2	1	1	0	1	0	0	0	0	0	2
Q13616	Q13616	19	19	19	Cullin-1	CUL1		1	19	19	19	0	6	3	0	1	0	0	14	14	17	13	14	15	12	14	0	6	3	0	1	0	0	14	14	17	13	14	15	12	14	0	6	3	0	1	0	0	14
Q13617	Q13617	7	7	7	Cullin-2	CUL2		1	7	7	7	0	5	2	1	2	0	0	5	6	5	6	7	4	5	7	0	5	2	1	2	0	0	5	6	5	6	7	4	5	7	0	5	2	1	2	0	0	5
Q13618	Q13618	8	8	8	Cullin-3	CUL3		1	8	8	8	1	2	4	3	2	0	3	5	7	8	6	5	5	5	7	1	2	4	3	2	0	3	5	7	8	6	5	5	5	7	1	2	4	3	2	0	3	5
Q13619	Q13619	10	3	3	Cullin-4A	CUL4A		1	10	3	3	2	4	1	0	1	0	0	8	4	8	7	8	7	7	7	0	0	0	0	0	0	0	3	0	2	1	2	2	1	1	0	0	0	0	0	0	0	3
Q13620	Q13620	21	21	14	Cullin-4B	CUL4B		1	21	21	14	4	10	2	1	1	0	1	11	14	17	12	14	9	12	17	4	10	2	1	1	0	1	11	14	17	12	14	9	12	17	2	6	1	1	0	0	1	6
Q13630	Q13630	4	4	4	GDP-L-fucose synthase	TSTA3		1	4	4	4	1	2	2	1	2	0	3	3	4	2	4	4	4	3	2	1	2	2	1	2	0	3	3	4	2	4	4	4	3	2	1	2	2	1	2	0	3	3
Q13642	Q13642	7	7	7	Four and a half LIM domains protein 1	FHL1		1	7	7	7	0	5	6	4	3	1	5	4	0	1	1	6	4	1	5	0	5	6	4	3	1	5	4	0	1	1	6	4	1	5	0	5	6	4	3	1	5	4
Q13643	Q13643	4	4	4	Four and a half LIM domains protein 3	FHL3		1	4	4	4	1	4	3	2	3	2	3	3	2	3	2	3	2	2	4	1	4	3	2	3	2	3	3	2	3	2	3	2	2	4	1	4	3	2	3	2	3	3
Q13685	Q13685	2	2	2	Angio-associated migratory cell protein	AAMP		1	2	2	2	0	0	0	0	0	0	1	2	1	1	2	2	2	1	2	0	0	0	0	0	0	1	2	1	1	2	2	2	1	2	0	0	0	0	0	0	1	2
Q13740	Q13740	24	24	24	CD166 antigen	ALCAM		1	24	24	24	4	19	17	18	19	16	20	0	18	20	21	0	2	23	20	4	19	17	18	19	16	20	0	18	20	21	0	2	23	20	4	19	17	18	19	16	20	0
Q13751	Q13751	10	10	10	Laminin subunit beta-3	LAMB3		1	10	10	10	9	0	0	0	0	0	0	0	3	2	5	1	1	4	3	9	0	0	0	0	0	0	0	3	2	5	1	1	4	3	9	0	0	0	0	0	0	0
Q13753	Q13753	26	26	26	Laminin subunit gamma-2	LAMC2		1	26	26	26	15	1	1	3	6	0	1	1	11	14	20	3	0	21	14	15	1	1	3	6	0	1	1	11	14	20	3	0	21	14	15	1	1	3	6	0	1	1
Q13769	Q13769	2	2	2	THO complex subunit 5 homolog	THOC5		1	2	2	2	0	0	0	0	0	0	0	2	2	2	2	2	2	0	2	0	0	0	0	0	0	0	2	2	2	2	2	2	0	2	0	0	0	0	0	0	0	2
Q13813	Q13813	92	92	92	Spectrin alpha chain, non-erythrocytic 1	SPTAN1		1	92	92	92	34	79	53	44	47	13	51	47	42	50	41	38	50	41	55	34	79	53	44	47	13	51	47	42	50	41	38	50	41	55	34	79	53	44	47	13	51	47
Q13822	Q13822	16	16	16	Ectonucleotide pyrophosphatase/phosphodiesterase family member 2	ENPP2		1	16	16	16	0	16	1	2	0	6	5	1	0	0	0	0	0	0	1	0	16	1	2	0	6	5	1	0	0	0	0	0	0	1	0	16	1	2	0	6	5	1
Q13838	Q13838	26	26	13	Spliceosome RNA helicase DDX39B	DDX39B		1	26	26	13	3	20	14	8	11	2	8	22	20	21	22	23	21	23	21	3	20	14	8	11	2	8	22	20	21	22	23	21	23	21	1	11	6	2	5	1	3	12
Q13867	Q13867	9	9	9	Bleomycin hydrolase	BLMH		1	9	9	9	2	7	3	3	1	3	3	6	7	7	8	6	6	8	7	2	7	3	3	1	3	3	6	7	7	8	6	6	8	7	2	7	3	3	1	3	3	6
Q13868	Q13868	6	6	6	Exosome complex component RRP4	EXOSC2		1	6	6	6	0	4	0	0	0	0	0	4	5	6	5	5	5	4	6	0	4	0	0	0	0	0	4	5	6	5	5	5	4	6	0	4	0	0	0	0	0	4
Q13884	Q13884	1	1	1	Beta-1-syntrophin	SNTB1		1	1	1	1	0	1	1	1	0	0	1	0	0	0	0	0	0	0	0	0	1	1	1	0	0	1	0	0	0	0	0	0	0	0	0	1	1	1	0	0	1	0
Q13885	Q13885	24	4	1	Tubulin beta-2A chain	TUBB2A		1	24	4	1	4	12	15	18	13	6	17	20	21	17	17	20	22	19	19	0	1	2	4	1	0	3	3	4	0	1	3	4	1	2	0	1	0	1	0	0	0	1
Q13907	Q13907	3	3	3	Isopentenyl-diphosphate Delta-isomerase 1	IDI1		1	3	3	3	1	2	0	0	1	0	0	2	0	0	0	2	2	1	2	1	2	0	0	1	0	0	2	0	0	0	2	2	1	2	1	2	0	0	1	0	0	2
Q13951	Q13951	5	5	5	Core-binding factor subunit beta	CBFB		1	5	5	5	1	1	0	0	1	0	0	3	1	4	2	4	5	2	5	1	1	0	0	1	0	0	3	1	4	2	4	5	2	5	1	1	0	0	1	0	0	3
Q13952	Q13952	2	2	2	Nuclear transcription factor Y subunit gamma	NFYC		1	2	2	2	1	1	0	0	0	0	0	2	2	2	1	2	2	2	2	1	1	0	0	0	0	0	2	2	2	1	2	2	2	2	1	1	0	0	0	0	0	2
Q14008	Q14008	16	16	16	Cytoskeleton-associated protein 5	CKAP5		1	16	16	16	1	7	3	2	3	2	2	8	10	10	9	13	10	9	11	1	7	3	2	3	2	2	8	10	10	9	13	10	9	11	1	7	3	2	3	2	2	8
Q14011	Q14011	6	6	6	Cold-inducible RNA-binding protein	CIRBP		1	6	6	6	0	3	2	3	3	3	3	3	3	4	5	3	3	4	5	0	3	2	3	3	3	3	3	3	4	5	3	3	4	5	0	3	2	3	3	3	3	3
Q14019	Q14019	15	15	15	Coactosin-like protein	COTL1		1	15	15	15	7	10	6	6	9	7	10	12	14	11	8	14	15	10	11	7	10	6	6	9	7	10	12	14	11	8	14	15	10	11	7	10	6	6	9	7	10	12
Q14050	Q14050	2	2	2	Collagen alpha-3(IX) chain	COL9A3		1	2	2	2	0	1	0	0	0	0	0	0	0	2	1	0	0	2	1	0	1	0	0	0	0	0	0	0	2	1	0	0	2	1	0	1	0	0	0	0	0	0
Q14103	Q14103	21	21	20	Heterogeneous nuclear ribonucleoprotein D0	HNRNPD		1	21	21	20	6	14	4	3	3	2	3	14	14	19	18	18	17	20	19	6	14	4	3	3	2	3	14	14	19	18	18	17	20	19	6	13	3	2	2	1	2	13
Q14112	Q14112	26	25	25	Nidogen-2	NID2		1	26	25	25	0	23	15	6	8	8	18	2	1	1	1	0	1	1	2	0	22	14	5	7	7	17	1	1	1	1	0	1	1	2	0	22	14	5	7	7	17	1
Q14114	Q14114	3	3	3	Low-density lipoprotein receptor-related protein 8	LRP8		1	3	3	3	0	2	1	0	1	0	1	1	2	1	1	0	1	2	1	0	2	1	0	1	0	1	1	2	1	1	0	1	2	1	0	2	1	0	1	0	1	1
Q14118	Q14118	18	18	18	Dystroglycan;Alpha-dystroglycan;Beta-dystroglycan	DAG1		1	18	18	18	6	12	12	10	10	9	12	13	15	12	16	12	9	16	12	6	12	12	10	10	9	12	13	15	12	16	12	9	16	12	6	12	12	10	10	9	12	13
Q14126	Q14126	18	18	18	Desmoglein-2	DSG2		1	18	18	18	10	10	6	1	1	2	2	6	15	17	17	6	10	16	15	10	10	6	1	1	2	2	6	15	17	17	6	10	16	15	10	10	6	1	1	2	2	6
Q14137	Q14137	1	1	1	Ribosome biogenesis protein BOP1	BOP1		1	1	1	1	0	0	0	0	0	0	0	0	0	0	0	1	1	0	0	0	0	0	0	0	0	0	0	0	0	0	1	1	0	0	0	0	0	0	0	0	0	0
Q14139	Q14139	2	2	2	Ubiquitin conjugation factor E4 A	UBE4A		1	2	2	2	0	0	0	0	0	0	0	1	0	2	2	1	2	1	2	0	0	0	0	0	0	0	1	0	2	2	1	2	1	2	0	0	0	0	0	0	0	1
Q14141	Q14141	6	2	2	Septin-6	2019-09-06		1	6	2	2	0	3	3	2	3	0	3	2	3	4	3	4	2	4	3	0	0	0	0	0	0	0	0	1	1	1	1	0	2	0	0	0	0	0	0	0	0	0
Q14152	Q14152	40	40	40	Eukaryotic translation initiation factor 3 subunit A	EIF3A		1	40	40	40	1	16	4	1	1	2	1	33	33	39	40	37	36	35	38	1	16	4	1	1	2	1	33	33	39	40	37	36	35	38	1	16	4	1	1	2	1	33
Q14155;Q15052	Q14155	5;1	5;1	5;1	Rho guanine nucleotide exchange factor 7	ARHGEF7		2	5	5	5	0	0	0	0	0	0	0	3	2	5	5	1	1	4	4	0	0	0	0	0	0	0	3	2	5	5	1	1	4	4	0	0	0	0	0	0	0	3
Q14157	Q14157	8	8	8	Ubiquitin-associated protein 2-like	UBAP2L		1	8	8	8	1	6	3	2	4	0	3	6	6	7	7	6	7	4	7	1	6	3	2	4	0	3	6	6	7	7	6	7	4	7	1	6	3	2	4	0	3	6
Q14166	Q14166	12	12	12	Tubulin--tyrosine ligase-like protein 12	TTLL12		1	12	12	12	0	3	1	0	1	1	2	9	6	11	9	10	9	8	11	0	3	1	0	1	1	2	9	6	11	9	10	9	8	11	0	3	1	0	1	1	2	9
Q14192	Q14192	18	18	18	Four and a half LIM domains protein 2	FHL2		1	18	18	18	1	10	14	15	15	9	17	9	5	9	5	9	2	7	6	1	10	14	15	15	9	17	9	5	9	5	9	2	7	6	1	10	14	15	15	9	17	9
Q14195	Q14195	20	18	17	Dihydropyrimidinase-related protein 3	DPYSL3		1	20	18	17	1	19	19	15	16	8	15	1	5	8	7	2	1	8	10	0	17	17	13	14	6	13	0	4	7	6	1	1	7	9	0	16	16	12	13	5	13	0
Q14203	Q14203	11	11	11	Dynactin subunit 1	DCTN1		1	11	11	11	1	7	6	4	4	0	5	10	6	8	7	7	8	6	9	1	7	6	4	4	0	5	10	6	8	7	7	8	6	9	1	7	6	4	4	0	5	10
Q14204	Q14204	61	61	61	Cytoplasmic dynein 1 heavy chain 1	DYNC1H1		1	61	61	61	2	19	30	32	29	2	31	43	44	19	19	49	46	17	22	2	19	30	32	29	2	31	43	44	19	19	49	46	17	22	2	19	30	32	29	2	31	43
Q14232	Q14232	6	6	6	Translation initiation factor eIF-2B subunit alpha	EIF2B1		1	6	6	6	1	5	3	3	2	0	0	5	5	6	4	3	4	4	6	1	5	3	3	2	0	0	5	5	6	4	3	4	4	6	1	5	3	3	2	0	0	5
Q14240	Q14240	19	19	9	Eukaryotic initiation factor 4A-II;Eukaryotic initiation factor 4A-II, N-terminally processed	EIF4A2		1	19	19	9	6	14	9	6	7	2	8	18	17	17	16	17	17	16	17	6	14	9	6	7	2	8	18	17	17	16	17	17	16	17	2	5	1	1	0	0	2	8
Q14247	Q14247	10	10	10	Src substrate cortactin	CTTN		1	10	10	10	2	7	6	6	6	2	9	3	9	5	6	6	7	5	8	2	7	6	6	6	2	9	3	9	5	6	6	7	5	8	2	7	6	6	6	2	9	3
Q14257	Q14257	3	3	3	Reticulocalbin-2	RCN2		1	3	3	3	0	3	3	1	2	0	2	1	1	2	0	2	3	1	2	0	3	3	1	2	0	2	1	1	2	0	2	3	1	2	0	3	3	1	2	0	2	1
Q14258	Q14258	17	17	17	E3 ubiquitin/ISG15 ligase TRIM25	TRIM25		1	17	17	17	2	9	1	1	2	0	0	11	13	16	14	13	9	16	16	2	9	1	1	2	0	0	11	13	16	14	13	9	16	16	2	9	1	1	2	0	0	11
Q14289	Q14289	2	1	1	Protein-tyrosine kinase 2-beta	PTK2B		1	2	1	1	0	0	1	1	1	1	0	1	0	1	2	1	1	2	1	0	0	1	1	1	1	0	0	0	0	1	0	0	1	0	0	0	1	1	1	1	0	0
Q14315	Q14315	61	45	45	Filamin-C	FLNC		1	61	45	45	11	49	49	44	46	29	44	13	11	32	18	14	15	21	31	3	37	37	32	32	21	32	2	3	22	9	3	4	11	21	3	37	37	32	32	21	32	2
Q14320;Q9Y247	Q14320	5;1	5;1	5;1	Protein FAM50A	FAM50A		2	5	5	5	2	3	1	0	0	0	1	4	4	4	5	5	3	4	3	2	3	1	0	0	0	1	4	4	4	5	5	3	4	3	2	3	1	0	0	0	1	4
Q14331	Q14331	1	1	1	Protein FRG1	FRG1		1	1	1	1	0	0	0	0	0	0	0	0	0	1	1	0	1	1	1	0	0	0	0	0	0	0	0	0	1	1	0	1	1	1	0	0	0	0	0	0	0	0
Q14353	Q14353	4	4	4	Guanidinoacetate N-methyltransferase	GAMT		1	4	4	4	0	0	0	0	0	0	0	0	0	4	4	0	1	4	3	0	0	0	0	0	0	0	0	0	4	4	0	1	4	3	0	0	0	0	0	0	0	0
Q14393	Q14393	21	21	21	Growth arrest-specific protein 6	GAS6		1	21	21	21	2	8	16	16	16	11	16	0	1	2	5	0	1	10	3	2	8	16	16	16	11	16	0	1	2	5	0	1	10	3	2	8	16	16	16	11	16	0
Q14444	Q14444	9	9	9	Caprin-1	CAPRIN1		1	9	9	9	1	5	2	2	2	1	2	5	6	7	9	7	6	9	5	1	5	2	2	2	1	2	5	6	7	9	7	6	9	5	1	5	2	2	2	1	2	5
Q14498	Q14498	8	8	8	RNA-binding protein 39	RBM39		1	8	8	8	1	4	0	0	0	0	0	6	6	7	6	7	7	4	7	1	4	0	0	0	0	0	6	6	7	6	7	7	4	7	1	4	0	0	0	0	0	6
Q14508	Q14508	1	1	1	WAP four-disulfide core domain protein 2	WFDC2		1	1	1	1	1	0	0	0	0	0	0	0	0	0	0	0	0	0	0	1	0	0	0	0	0	0	0	0	0	0	0	0	0	0	1	0	0	0	0	0	0	0
Q14512	Q14512	3	3	3	Fibroblast growth factor-binding protein 1	FGFBP1		1	3	3	3	2	0	1	0	0	0	0	0	1	1	1	0	0	3	1	2	0	1	0	0	0	0	0	1	1	1	0	0	3	1	2	0	1	0	0	0	0	0
Q14517	Q14517	90	90	90	Protocadherin Fat 1;Protocadherin Fat 1, nuclear form	FAT1		1	90	90	90	26	21	10	24	24	9	11	12	66	69	69	13	6	83	69	26	21	10	24	24	9	11	12	66	69	69	13	6	83	69	26	21	10	24	24	9	11	12
Q14554	Q14554	6	6	6	Protein disulfide-isomerase A5	PDIA5		1	6	6	6	0	1	2	0	0	0	0	4	4	4	3	4	6	4	3	0	1	2	0	0	0	0	4	4	4	3	4	6	4	3	0	1	2	0	0	0	0	4
Q14558	Q14558	5	4	4	Phosphoribosyl pyrophosphate synthase-associated protein 1	PRPSAP1		1	5	4	4	0	1	0	1	0	0	0	3	3	2	2	4	4	1	1	0	0	0	0	0	0	0	2	2	1	1	3	3	0	1	0	0	0	0	0	0	0	2
Q14562	Q14562	2	2	2	ATP-dependent RNA helicase DHX8	DHX8		1	2	2	2	0	0	0	0	0	0	0	1	0	2	2	0	0	1	2	0	0	0	0	0	0	0	1	0	2	2	0	0	1	2	0	0	0	0	0	0	0	1
Q14563	Q14563	43	43	42	Semaphorin-3A	SEMA3A		1	43	43	42	10	11	0	1	1	1	0	33	41	4	16	35	27	38	1	10	11	0	1	1	1	0	33	41	4	16	35	27	38	1	10	11	0	1	1	1	0	33
Q14566	Q14566	16	16	16	DNA replication licensing factor MCM6	MCM6		1	16	16	16	0	5	0	1	1	0	1	10	10	9	9	12	13	5	9	0	5	0	1	1	0	1	10	10	9	9	12	13	5	9	0	5	0	1	1	0	1	10
Q14574	Q14574	5	5	5	Desmocollin-3	DSC3		1	5	5	5	1	0	0	1	0	0	1	0	4	3	5	0	0	3	3	1	0	0	1	0	0	1	0	4	3	5	0	0	3	3	1	0	0	1	0	0	1	0
Q14651	Q14651	8	5	4	Plastin-1	PLS1		1	8	5	4	3	3	4	1	3	2	3	3	7	6	7	5	4	4	6	2	0	1	1	0	0	1	0	4	3	4	2	1	2	3	2	0	1	1	0	0	1	0
Q14653	Q14653	2	2	2	Interferon regulatory factor 3	IRF3		1	2	2	2	0	0	0	0	0	0	0	2	1	1	0	1	2	0	2	0	0	0	0	0	0	0	2	1	1	0	1	2	0	2	0	0	0	0	0	0	0	2
Q14657	Q14657	1	1	1	EKC/KEOPS complex subunit LAGE3	LAGE3		1	1	1	1	0	1	0	0	0	0	0	1	1	0	1	0	1	1	1	0	1	0	0	0	0	0	1	1	0	1	0	1	1	1	0	1	0	0	0	0	0	1
Q14669	Q14669	2	2	2	E3 ubiquitin-protein ligase TRIP12	TRIP12		1	2	2	2	0	0	0	0	0	0	0	1	1	0	0	2	0	2	1	0	0	0	0	0	0	0	1	1	0	0	2	0	2	1	0	0	0	0	0	0	0	1
Q14676	Q14676	2	2	2	Mediator of DNA damage checkpoint protein 1	MDC1		1	2	2	2	0	0	0	0	0	0	0	0	0	2	2	0	1	2	2	0	0	0	0	0	0	0	0	0	2	2	0	1	2	2	0	0	0	0	0	0	0	0
Q14677	Q14677	7	7	7	Clathrin interactor 1	CLINT1		1	7	7	7	0	2	0	0	0	0	1	5	4	2	3	3	6	1	3	0	2	0	0	0	0	1	5	4	2	3	3	6	1	3	0	2	0	0	0	0	1	5
Q14680	Q14680	1	1	1	Maternal embryonic leucine zipper kinase	MELK		1	1	1	1	0	1	0	0	0	0	0	0	0	0	0	0	0	0	0	0	1	0	0	0	0	0	0	0	0	0	0	0	0	0	0	1	0	0	0	0	0	0
Q14683	Q14683	12	12	12	Structural maintenance of chromosomes protein 1A	SMC1A		1	12	12	12	0	2	0	0	0	0	0	10	8	10	9	10	12	7	9	0	2	0	0	0	0	0	10	8	10	9	10	12	7	9	0	2	0	0	0	0	0	10
Q14692	Q14692	2	2	2	Ribosome biogenesis protein BMS1 homolog	BMS1		1	2	2	2	0	0	0	0	0	0	0	0	0	2	2	1	1	1	2	0	0	0	0	0	0	0	0	0	2	2	1	1	1	2	0	0	0	0	0	0	0	0
Q14694	Q14694	4	4	4	Ubiquitin carboxyl-terminal hydrolase 10	USP10		1	4	4	4	0	3	0	0	0	0	0	2	3	3	3	2	3	3	4	0	3	0	0	0	0	0	2	3	3	3	2	3	3	4	0	3	0	0	0	0	0	2
Q14696	Q14696	1	1	1	LDLR chaperone MESD	MESDC2		1	1	1	1	1	1	1	1	1	1	1	1	1	1	1	1	1	1	1	1	1	1	1	1	1	1	1	1	1	1	1	1	1	1	1	1	1	1	1	1	1	1
Q14697	Q14697	35	35	35	Neutral alpha-glucosidase AB	GANAB		1	35	35	35	6	26	13	15	8	9	15	24	31	26	25	28	30	28	28	6	26	13	15	8	9	15	24	31	26	25	28	30	28	28	6	26	13	15	8	9	15	24
Q14703	Q14703	10	10	10	Membrane-bound transcription factor site-1 protease	MBTPS1		1	10	10	10	2	2	5	4	2	1	3	8	9	9	8	7	4	9	9	2	2	5	4	2	1	3	8	9	9	8	7	4	9	9	2	2	5	4	2	1	3	8
Q14738	Q14738	4	4	4	Serine/threonine-protein phosphatase 2A 56 kDa regulatory subunit delta isoform	PPP2R5D		1	4	4	4	0	1	0	0	1	1	1	2	2	3	2	3	2	3	2	0	1	0	0	1	1	1	2	2	3	2	3	2	3	2	0	1	0	0	1	1	1	2
Q14739	Q14739	1	1	1	Lamin-B receptor	LBR		1	1	1	1	0	0	0	0	0	0	0	1	0	0	0	1	0	0	1	0	0	0	0	0	0	0	1	0	0	0	1	0	0	1	0	0	0	0	0	0	0	1
Q14764	Q14764	27	27	27	Major vault protein	MVP		1	27	27	27	13	17	16	18	20	6	17	7	16	18	21	18	8	13	18	13	17	16	18	20	6	17	7	16	18	21	18	8	13	18	13	17	16	18	20	6	17	7
Q14766	Q14766	52	52	51	Latent-transforming growth factor beta-binding protein 1	LTBP1		1	52	52	51	27	50	36	27	32	31	40	8	3	8	5	3	2	11	7	27	50	36	27	32	31	40	8	3	8	5	3	2	11	7	26	49	35	26	31	30	39	7
Q14767	Q14767	41	41	41	Latent-transforming growth factor beta-binding protein 2	LTBP2		1	41	41	41	4	25	39	37	35	30	35	0	0	1	1	1	3	1	0	4	25	39	37	35	30	35	0	0	1	1	1	3	1	0	4	25	39	37	35	30	35	0
Q14789	Q14789	6	6	6	Golgin subfamily B member 1	GOLGB1		1	6	6	6	0	0	1	0	0	0	0	3	1	1	3	5	3	2	2	0	0	1	0	0	0	0	3	1	1	3	5	3	2	2	0	0	1	0	0	0	0	3
Q147X3	Q147X3	1	1	1	N-alpha-acetyltransferase 30	NAA30		1	1	1	1	0	0	0	0	0	0	0	0	0	0	0	1	1	0	0	0	0	0	0	0	0	0	0	0	0	0	1	1	0	0	0	0	0	0	0	0	0	0
Q14839;Q8TDI0;Q12873	Q14839	9;3;2	9;3;2	9;3;2	Chromodomain-helicase-DNA-binding protein 4	CHD4		3	9	9	9	0	2	0	0	0	0	0	4	4	7	8	6	7	7	8	0	2	0	0	0	0	0	4	4	7	8	6	7	7	8	0	2	0	0	0	0	0	4
Q14847	Q14847	16	16	16	LIM and SH3 domain protein 1	LASP1		1	16	16	16	1	9	11	13	10	7	10	8	10	10	10	12	12	10	11	1	9	11	13	10	7	10	8	10	10	10	12	12	10	11	1	9	11	13	10	7	10	8
Q14914	Q14914	12	12	12	Prostaglandin reductase 1	PTGR1		1	12	12	12	2	9	7	7	5	4	4	8	8	9	6	11	10	8	8	2	9	7	7	5	4	4	8	8	9	6	11	10	8	8	2	9	7	7	5	4	4	8
Q14919	Q14919	3	3	3	Dr1-associated corepressor	DRAP1		1	3	3	3	0	2	0	0	0	0	0	2	3	3	3	3	3	3	3	0	2	0	0	0	0	0	2	3	3	3	3	3	3	3	0	2	0	0	0	0	0	2
Q14956	Q14956	5	5	5	Transmembrane glycoprotein NMB	GPNMB		1	5	5	5	0	1	3	3	3	3	5	0	0	0	0	0	0	0	0	0	1	3	3	3	3	5	0	0	0	0	0	0	0	0	0	1	3	3	3	3	5	0
Q14966	Q14966	5	5	5	Zinc finger protein 638	ZNF638		1	5	5	5	0	0	1	1	1	1	1	4	2	4	2	4	3	2	3	0	0	1	1	1	1	1	4	2	4	2	4	3	2	3	0	0	1	1	1	1	1	4
Q14974	Q14974	39	39	39	Importin subunit beta-1	KPNB1		1	39	39	39	9	29	20	16	15	4	17	30	30	30	29	31	30	25	33	9	29	20	16	15	4	17	30	30	30	29	31	30	25	33	9	29	20	16	15	4	17	30
Q14978	Q14978	17	17	17	Nucleolar and coiled-body phosphoprotein 1	NOLC1		1	17	17	17	3	4	0	0	0	0	0	7	8	9	12	14	13	10	8	3	4	0	0	0	0	0	7	8	9	12	14	13	10	8	3	4	0	0	0	0	0	7
Q14980	Q14980	47	47	47	Nuclear mitotic apparatus protein 1	NUMA1		1	47	47	47	2	32	2	1	2	2	2	26	36	37	38	28	26	40	39	2	32	2	1	2	2	2	26	36	37	38	28	26	40	39	2	32	2	1	2	2	2	26
Q14CX7	Q14CX7	11	11	11	N-alpha-acetyltransferase 25, NatB auxiliary subunit	NAA25		1	11	11	11	0	8	1	2	0	0	2	4	8	9	8	8	8	8	8	0	8	1	2	0	0	2	4	8	9	8	8	8	8	8	0	8	1	2	0	0	2	4
Q15007	Q15007	3	3	3	Pre-mRNA-splicing regulator WTAP	WTAP		1	3	3	3	0	1	0	0	0	0	0	3	3	2	3	1	2	3	3	0	1	0	0	0	0	0	3	3	2	3	1	2	3	3	0	1	0	0	0	0	0	3
Q15008	Q15008	15	15	15	26S proteasome non-ATPase regulatory subunit 6	PSMD6		1	15	15	15	3	3	7	6	3	0	4	12	9	11	9	12	13	9	11	3	3	7	6	3	0	4	12	9	11	9	12	13	9	11	3	3	7	6	3	0	4	12
Q15018	Q15018	4	4	4	BRISC complex subunit Abro1	FAM175B		1	4	4	4	0	2	0	1	1	1	0	3	1	2	2	4	4	1	3	0	2	0	1	1	1	0	3	1	2	2	4	4	1	3	0	2	0	1	1	1	0	3
Q15019	Q15019	16	16	16	Septin-2	2019-09-02		1	16	16	16	2	11	10	9	9	1	9	13	13	16	14	14	12	16	14	2	11	10	9	9	1	9	13	13	16	14	14	12	16	14	2	11	10	9	9	1	9	13
Q15020	Q15020	9	9	9	Squamous cell carcinoma antigen recognized by T-cells 3	SART3		1	9	9	9	1	0	0	0	0	1	0	7	5	8	7	8	7	5	9	1	0	0	0	0	1	0	7	5	8	7	8	7	5	9	1	0	0	0	0	1	0	7
Q15024	Q15024	7	7	7	Exosome complex component RRP42	EXOSC7		1	7	7	7	0	3	0	0	0	0	0	4	3	5	4	4	4	4	5	0	3	0	0	0	0	0	4	3	5	4	4	4	4	5	0	3	0	0	0	0	0	4
Q15027	Q15027	1	1	1	Arf-GAP with coiled-coil, ANK repeat and PH domain-containing protein 1	ACAP1		1	1	1	1	0	1	1	1	0	1	1	0	1	1	1	1	1	1	1	0	1	1	1	0	1	1	0	1	1	1	1	1	1	1	0	1	1	1	0	1	1	0
Q15029	Q15029	20	19	19	116 kDa U5 small nuclear ribonucleoprotein component	EFTUD2		1	20	19	19	3	11	0	1	1	1	1	14	15	17	14	18	17	11	18	2	11	0	0	0	0	0	13	14	16	13	17	16	10	17	2	11	0	0	0	0	0	13
Q15043	Q15043	2	2	2	Zinc transporter ZIP14	SLC39A14		1	2	2	2	1	0	0	0	0	0	0	0	2	2	2	2	2	2	1	1	0	0	0	0	0	0	0	2	2	2	2	2	2	1	1	0	0	0	0	0	0	0
Q15046	Q15046	28	28	28	Lysine--tRNA ligase	KARS		1	28	28	28	3	17	10	4	8	1	6	21	25	18	22	27	23	20	18	3	17	10	4	8	1	6	21	25	18	22	27	23	20	18	3	17	10	4	8	1	6	21
Q15056	Q15056	3	3	3	Eukaryotic translation initiation factor 4H	EIF4H		1	3	3	3	0	1	2	3	2	0	2	1	1	1	1	3	3	1	1	0	1	2	3	2	0	2	1	1	1	1	3	3	1	1	0	1	2	3	2	0	2	1
Q15057	Q15057	1	1	1	Arf-GAP with coiled-coil, ANK repeat and PH domain-containing protein 2	ACAP2		1	1	1	1	0	0	0	0	0	0	0	1	1	1	0	0	1	0	1	0	0	0	0	0	0	0	1	1	1	0	0	1	0	1	0	0	0	0	0	0	0	1
Q15059;O60885	Q15059;O60885	2;1	2;1	2;1	Bromodomain-containing protein 3;Bromodomain-containing protein 4	BRD3;BRD4	;	2	2	2	2	1	0	1	1	1	0	1	0	0	0	0	0	1	1	0	1	0	1	1	1	0	1	0	0	0	0	0	1	1	0	1	0	1	1	1	0	1	0
Q15061	Q15061	7	7	7	WD repeat-containing protein 43	WDR43		1	7	7	7	0	3	0	0	0	0	0	5	5	6	6	5	6	4	6	0	3	0	0	0	0	0	5	5	6	6	5	6	4	6	0	3	0	0	0	0	0	5
Q15063	Q15063	60	60	29	Periostin	POSTN		1	60	60	29	0	44	51	60	56	53	50	5	3	7	7	3	3	6	2	0	44	51	60	56	53	50	5	3	7	7	3	3	6	2	0	23	25	29	28	27	23	2
Q15075	Q15075	17	17	17	Early endosome antigen 1	EEA1		1	17	17	17	2	11	6	8	6	0	6	9	13	10	10	15	14	7	12	2	11	6	8	6	0	6	9	13	10	10	15	14	7	12	2	11	6	8	6	0	6	9
Q15084	Q15084	19	19	19	Protein disulfide-isomerase A6	PDIA6		1	19	19	19	6	14	8	12	8	2	12	15	17	16	14	18	17	14	15	6	14	8	12	8	2	12	15	17	16	14	18	17	14	15	6	14	8	12	8	2	12	15
Q15102	Q15102	13	13	13	Platelet-activating factor acetylhydrolase IB subunit gamma	PAFAH1B3		1	13	13	13	2	6	3	2	1	0	2	10	10	13	12	11	9	12	11	2	6	3	2	1	0	2	10	10	13	12	11	9	12	11	2	6	3	2	1	0	2	10
Q15113	Q15113	22	22	22	Procollagen C-endopeptidase enhancer 1	PCOLCE		1	22	22	22	0	21	22	11	15	21	20	1	0	1	0	0	0	0	1	0	21	22	11	15	21	20	1	0	1	0	0	0	0	1	0	21	22	11	15	21	20	1
Q15121	Q15121	6	6	6	Astrocytic phosphoprotein PEA-15	PEA15		1	6	6	6	0	5	4	5	4	5	6	3	1	0	0	1	4	1	1	0	5	4	5	4	5	6	3	1	0	0	1	4	1	1	0	5	4	5	4	5	6	3
Q15124	Q15124	1	1	1	Phosphoglucomutase-like protein 5	PGM5		1	1	1	1	0	0	0	0	0	0	1	0	1	0	0	0	0	0	0	0	0	0	0	0	0	1	0	1	0	0	0	0	0	0	0	0	0	0	0	0	1	0
Q15149	Q15149	215	215	209	Plectin	PLEC		1	215	215	209	33	155	115	119	97	48	119	115	136	139	139	139	133	158	141	33	155	115	119	97	48	119	115	136	139	139	139	133	158	141	33	149	111	117	94	47	116	111
Q15181	Q15181	27	27	27	Inorganic pyrophosphatase	PPA1		1	27	27	27	8	17	12	7	10	1	13	20	25	23	25	23	26	21	26	8	17	12	7	10	1	13	20	25	23	25	23	26	21	26	8	17	12	7	10	1	13	20
Q15185	Q15185	6	6	6	Prostaglandin E synthase 3	PTGES3		1	6	6	6	1	4	1	0	1	0	2	5	5	6	6	6	6	6	6	1	4	1	0	1	0	2	5	5	6	6	6	6	6	6	1	4	1	0	1	0	2	5
Q15198	Q15198	9	9	9	Platelet-derived growth factor receptor-like protein	PDGFRL		1	9	9	9	0	5	0	0	0	0	0	6	5	6	6	0	1	8	7	0	5	0	0	0	0	0	6	5	6	6	0	1	8	7	0	5	0	0	0	0	0	6
Q15223	Q15223	3	3	3	Nectin-1	PVRL1		1	3	3	3	1	1	0	1	0	0	0	3	2	2	3	2	0	3	3	1	1	0	1	0	0	0	3	2	2	3	2	0	3	3	1	1	0	1	0	0	0	3
Q15233	Q15233	10	9	9	Non-POU domain-containing octamer-binding protein	NONO		1	10	9	9	1	6	3	2	2	0	2	7	9	7	7	6	7	7	6	0	5	2	2	1	0	1	6	8	6	6	5	6	6	5	0	5	2	2	1	0	1	6
Q15238	Q15238	13	10	5	Pregnancy-specific beta-1-glycoprotein 5	PSG5		1	13	10	5	1	0	12	11	10	7	8	8	3	0	0	0	8	0	1	1	0	9	8	8	6	7	7	2	0	0	0	6	0	1	0	0	4	5	3	3	2	2
Q15257	Q15257	10	10	10	Serine/threonine-protein phosphatase 2A activator	PPP2R4		1	10	10	10	1	9	7	8	8	8	7	9	10	10	8	10	9	7	9	1	9	7	8	8	8	7	9	10	10	8	10	9	7	9	1	9	7	8	8	8	7	9
Q15262	Q15262	15	15	15	Receptor-type tyrosine-protein phosphatase kappa	PTPRK		1	15	15	15	10	11	10	7	8	9	10	3	9	10	10	0	6	11	10	10	11	10	7	8	9	10	3	9	10	10	0	6	11	10	10	11	10	7	8	9	10	3
Q15276	Q15276	2	2	2	Rab GTPase-binding effector protein 1	RABEP1		1	2	2	2	0	1	1	0	0	0	0	2	1	1	1	1	1	1	1	0	1	1	0	0	0	0	2	1	1	1	1	1	1	1	0	1	1	0	0	0	0	2
Q15287	Q15287	1	1	1	RNA-binding protein with serine-rich domain 1	RNPS1		1	1	1	1	0	0	0	0	0	0	0	1	0	0	0	0	0	0	0	0	0	0	0	0	0	0	1	0	0	0	0	0	0	0	0	0	0	0	0	0	0	1
Q15291	Q15291	4	4	4	Retinoblastoma-binding protein 5	RBBP5		1	4	4	4	2	1	0	0	0	1	0	2	1	3	3	0	1	1	4	2	1	0	0	0	1	0	2	1	3	3	0	1	1	4	2	1	0	0	0	1	0	2
Q15293	Q15293	17	17	17	Reticulocalbin-1	RCN1		1	17	17	17	10	15	11	5	13	15	13	13	13	10	9	12	12	5	12	10	15	11	5	13	15	13	13	13	10	9	12	12	5	12	10	15	11	5	13	15	13	13
Q15345	Q15345	1	1	1	Leucine-rich repeat-containing protein 41	LRRC41		1	1	1	1	0	0	0	0	0	0	0	1	1	0	0	0	1	0	0	0	0	0	0	0	0	0	1	1	0	0	0	1	0	0	0	0	0	0	0	0	0	1
Q15365	Q15365	12	12	9	Poly(rC)-binding protein 1	PCBP1		1	12	12	9	3	11	8	8	6	5	11	10	10	10	11	11	10	11	10	3	11	8	8	6	5	11	10	10	10	11	11	10	11	10	2	9	6	6	5	5	8	8
Q15366	Q15366	11	8	7	Poly(rC)-binding protein 2	PCBP2		1	11	8	7	3	7	7	6	5	1	7	9	9	10	9	10	9	10	10	2	5	5	4	4	1	4	7	6	8	6	7	7	7	8	1	5	4	4	4	1	3	6
Q15369	Q15369	7	7	7	Transcription elongation factor B polypeptide 1	TCEB1		1	7	7	7	3	4	3	7	5	0	4	6	6	7	6	6	7	6	5	3	4	3	7	5	0	4	6	6	7	6	6	7	6	5	3	4	3	7	5	0	4	6
Q15370	Q15370	6	6	6	Transcription elongation factor B polypeptide 2	TCEB2		1	6	6	6	2	4	3	1	4	0	3	5	3	6	5	3	6	4	6	2	4	3	1	4	0	3	5	3	6	5	3	6	4	6	2	4	3	1	4	0	3	5
Q15389	Q15389	2	2	2	Angiopoietin-1	ANGPT1		1	2	2	2	0	1	1	0	0	0	2	0	0	0	0	0	0	0	0	0	1	1	0	0	0	2	0	0	0	0	0	0	0	0	0	1	1	0	0	0	2	0
Q15393	Q15393	42	42	42	Splicing factor 3B subunit 3	SF3B3		1	42	42	42	7	21	7	2	3	1	2	34	32	36	33	30	31	29	37	7	21	7	2	3	1	2	34	32	36	33	30	31	29	37	7	21	7	2	3	1	2	34
Q15397	Q15397	6	6	6	Pumilio domain-containing protein KIAA0020	KIAA0020		1	6	6	6	0	0	0	0	0	0	0	5	0	5	3	6	5	1	5	0	0	0	0	0	0	0	5	0	5	3	6	5	1	5	0	0	0	0	0	0	0	5
Q15404	Q15404	11	11	11	Ras suppressor protein 1	RSU1		1	11	11	11	3	9	10	11	10	7	10	6	10	7	6	11	8	5	8	3	9	10	11	10	7	10	6	10	7	6	11	8	5	8	3	9	10	11	10	7	10	6
Q15417	Q15417	14	14	13	Calponin-3	CNN3		1	14	14	13	0	9	11	10	9	4	11	1	3	8	8	1	2	6	9	0	9	11	10	9	4	11	1	3	8	8	1	2	6	9	0	8	11	10	9	4	10	0
Q15424;Q14151	Q15424	7;2	7;2	7;2	Scaffold attachment factor B1	SAFB		2	7	7	7	1	5	1	1	1	1	1	5	5	6	6	6	6	6	6	1	5	1	1	1	1	1	5	5	6	6	6	6	6	6	1	5	1	1	1	1	1	5
Q15427	Q15427	4	4	4	Splicing factor 3B subunit 4	SF3B4		1	4	4	4	0	4	0	1	1	1	0	3	4	3	3	4	4	4	3	0	4	0	1	1	1	0	3	4	3	3	4	4	4	3	0	4	0	1	1	1	0	3
Q15428	Q15428	7	7	7	Splicing factor 3A subunit 2	SF3A2		1	7	7	7	1	3	1	1	2	0	0	6	7	6	6	5	6	7	6	1	3	1	1	2	0	0	6	7	6	6	5	6	7	6	1	3	1	1	2	0	0	6
Q15435	Q15435	6	6	6	Protein phosphatase 1 regulatory subunit 7	PPP1R7		1	6	6	6	0	1	2	0	0	0	1	5	6	6	5	4	5	5	6	0	1	2	0	0	0	1	5	6	6	5	4	5	5	6	0	1	2	0	0	0	1	5
Q15436	Q15436	25	25	22	Protein transport protein Sec23A	SEC23A		1	25	25	22	0	14	12	17	13	3	13	20	22	23	19	23	22	18	20	0	14	12	17	13	3	13	20	22	23	19	23	22	18	20	0	13	9	14	12	2	10	17
Q15437	Q15437	14	11	11	Protein transport protein Sec23B	SEC23B		1	14	11	11	1	6	3	3	2	1	3	7	13	11	14	8	6	13	13	1	5	0	0	1	0	0	4	10	8	11	5	3	10	10	1	5	0	0	1	0	0	4
Q15459	Q15459	21	21	21	Splicing factor 3A subunit 1	SF3A1		1	21	21	21	1	13	2	0	2	0	0	16	16	16	16	17	18	15	16	1	13	2	0	2	0	0	16	16	16	16	17	18	15	16	1	13	2	0	2	0	0	16
Q15465	Q15465	4	4	4	Sonic hedgehog protein;Sonic hedgehog protein N-product;Sonic hedgehog protein C-product	SHH		1	4	4	4	0	0	0	0	0	0	0	4	1	0	0	1	1	0	0	0	0	0	0	0	0	0	4	1	0	0	1	1	0	0	0	0	0	0	0	0	0	4
Q15582	Q15582	43	43	43	Transforming growth factor-beta-induced protein ig-h3	TGFBI		1	43	43	43	21	39	41	40	33	38	38	14	34	3	4	34	8	6	2	21	39	41	40	33	38	38	14	34	3	4	34	8	6	2	21	39	41	40	33	38	38	14
Q15631	Q15631	3	3	3	Translin	TSN		1	3	3	3	1	3	2	2	2	2	0	3	2	1	1	1	0	1	2	1	3	2	2	2	2	0	3	2	1	1	1	0	1	2	1	3	2	2	2	2	0	3
Q15637	Q15637	10	10	10	Splicing factor 1	SF1		1	10	10	10	3	7	3	1	1	1	0	6	9	10	9	7	8	9	9	3	7	3	1	1	1	0	6	9	10	9	7	8	9	9	3	7	3	1	1	1	0	6
Q15642	Q15642	14	14	14	Cdc42-interacting protein 4	TRIP10		1	14	14	14	1	5	1	1	1	1	3	8	7	9	11	12	14	9	11	1	5	1	1	1	1	3	8	7	9	11	12	14	9	11	1	5	1	1	1	1	3	8
Q15648	Q15648	2	2	2	Mediator of RNA polymerase II transcription subunit 1	MED1		1	2	2	2	0	0	0	0	0	0	0	0	1	2	2	1	1	2	2	0	0	0	0	0	0	0	0	1	2	2	1	1	2	2	0	0	0	0	0	0	0	0
Q15654	Q15654	5	5	5	Thyroid receptor-interacting protein 6	TRIP6		1	5	5	5	0	2	1	2	1	0	0	3	3	2	2	3	5	2	3	0	2	1	2	1	0	0	3	3	2	2	3	5	2	3	0	2	1	2	1	0	0	3
Q15691;Q9UPY8	Q15691	14;1	14;1	14;1	Microtubule-associated protein RP/EB family member 1	MAPRE1		2	14	14	14	4	12	8	7	6	4	5	11	12	13	12	14	13	10	12	4	12	8	7	6	4	5	11	12	13	12	14	13	10	12	4	12	8	7	6	4	5	11
Q15714	Q15714	1	1	1	TSC22 domain family protein 1	TSC22D1		1	1	1	1	1	0	0	0	1	0	0	0	1	1	1	1	1	1	1	1	0	0	0	1	0	0	0	1	1	1	1	1	1	1	1	0	0	0	1	0	0	0
Q15717	Q15717	14	14	14	ELAV-like protein 1	ELAVL1		1	14	14	14	3	9	4	2	0	0	1	10	12	12	11	8	10	13	11	3	9	4	2	0	0	1	10	12	12	11	8	10	13	11	3	9	4	2	0	0	1	10
Q15726	Q15726	1	1	1	Metastasis-suppressor KiSS-1;Metastin;Kisspeptin-14;Kisspeptin-13;Kisspeptin-10	KISS1		1	1	1	1	0	0	1	1	1	1	0	0	0	0	0	0	0	0	0	0	0	1	1	1	1	0	0	0	0	0	0	0	0	0	0	0	1	1	1	1	0	0
Q15746	Q15746	10	10	10	Myosin light chain kinase, smooth muscle;Myosin light chain kinase, smooth muscle, deglutamylated form	MYLK		1	10	10	10	0	3	3	3	3	2	8	0	1	1	2	0	0	1	0	0	3	3	3	3	2	8	0	1	1	2	0	0	1	0	0	3	3	3	3	2	8	0
Q15768	Q15768	1	1	1	Ephrin-B3	EFNB3		1	1	1	1	0	0	0	0	0	0	0	1	1	0	0	0	0	0	0	0	0	0	0	0	0	0	1	1	0	0	0	0	0	0	0	0	0	0	0	0	0	1
Q15782	Q15782	2	2	2	Chitinase-3-like protein 2	CHI3L2		1	2	2	2	0	0	0	0	0	0	0	0	2	0	0	0	0	0	0	0	0	0	0	0	0	0	0	2	0	0	0	0	0	0	0	0	0	0	0	0	0	0
Q15785	Q15785	5	5	5	Mitochondrial import receptor subunit TOM34	TOMM34		1	5	5	5	0	0	0	0	0	0	0	4	3	3	2	4	4	1	3	0	0	0	0	0	0	0	4	3	3	2	4	4	1	3	0	0	0	0	0	0	0	4
Q15813	Q15813	6	6	6	Tubulin-specific chaperone E	TBCE		1	6	6	6	0	2	1	1	1	0	0	5	3	3	0	5	5	1	3	0	2	1	1	1	0	0	5	3	3	0	5	5	1	3	0	2	1	1	1	0	0	5
Q15818	Q15818	4	4	4	Neuronal pentraxin-1	NPTX1		1	4	4	4	0	4	0	0	0	0	0	1	1	0	0	0	0	0	1	0	4	0	0	0	0	0	1	1	0	0	0	0	0	1	0	4	0	0	0	0	0	1
Q15819	Q15819	9	3	3	Ubiquitin-conjugating enzyme E2 variant 2	UBE2V2		1	9	3	3	1	5	3	4	3	2	1	6	7	8	8	8	5	7	8	0	1	0	3	1	0	0	1	2	3	3	2	1	3	2	0	1	0	3	1	0	0	1
Q15828	Q15828	9	9	9	Cystatin-M	CST6		1	9	9	9	1	2	2	3	3	3	3	0	6	7	8	2	0	9	7	1	2	2	3	3	3	3	0	6	7	8	2	0	9	7	1	2	2	3	3	3	3	0
Q15833	Q15833	6	6	6	Syntaxin-binding protein 2	STXBP2		1	6	6	6	0	0	0	1	0	0	0	0	6	5	5	0	0	5	6	0	0	0	1	0	0	0	0	6	5	5	0	0	5	6	0	0	0	1	0	0	0	0
Q15843	Q15843	2	2	2	NEDD8	NEDD8		1	2	2	2	1	2	2	2	2	2	2	2	2	2	2	2	2	2	2	1	2	2	2	2	2	2	2	2	2	2	2	2	2	2	1	2	2	2	2	2	2	2
Q15847	Q15847	6	6	6	Adipogenesis regulatory factor	ADIRF		1	6	6	6	0	1	0	0	1	0	0	2	5	5	5	5	5	6	5	0	1	0	0	1	0	0	2	5	5	5	5	5	6	5	0	1	0	0	1	0	0	2
Q15904	Q15904	8	8	8	V-type proton ATPase subunit S1	ATP6AP1		1	8	8	8	4	7	6	5	6	5	5	5	7	5	7	6	2	8	5	4	7	6	5	6	5	5	5	7	5	7	6	2	8	5	4	7	6	5	6	5	5	5
Q15907;P62491;P57735	Q15907;P62491	11;9;1	11;9;1	11;9;1	Ras-related protein Rab-11B;Ras-related protein Rab-11A	RAB11B;RAB11A	;	3	11	11	11	4	9	7	6	8	2	5	9	7	9	9	10	8	9	8	4	9	7	6	8	2	5	9	7	9	9	10	8	9	8	4	9	7	6	8	2	5	9
Q15942	Q15942	23	23	23	Zyxin	ZYX		1	23	23	23	2	18	22	21	20	14	21	17	12	7	9	12	15	8	10	2	18	22	21	20	14	21	17	12	7	9	12	15	8	10	2	18	22	21	20	14	21	17
Q16181;Q6ZU15	Q16181	18;1	18;1	18;1	Septin-7	2019-09-07		2	18	18	18	3	7	7	7	8	2	6	10	10	12	15	15	12	15	13	3	7	7	7	8	2	6	10	10	12	15	15	12	15	13	3	7	7	7	8	2	6	10
Q16186	Q16186	4	4	4	Proteasomal ubiquitin receptor ADRM1	ADRM1		1	4	4	4	0	1	1	1	2	0	1	4	4	3	3	3	1	3	3	0	1	1	1	2	0	1	4	4	3	3	3	1	3	3	0	1	1	1	2	0	1	4
Q16204	Q16204	3	3	3	Coiled-coil domain-containing protein 6	CCDC6		1	3	3	3	1	2	0	0	0	1	0	2	2	3	3	2	2	3	3	1	2	0	0	0	1	0	2	2	3	3	2	2	3	3	1	2	0	0	0	1	0	2
Q16222	Q16222	20	20	18	UDP-N-acetylhexosamine pyrophosphorylase;UDP-N-acetylgalactosamine pyrophosphorylase;UDP-N-acetylglucosamine pyrophosphorylase	UAP1		1	20	20	18	0	9	3	1	2	0	2	17	15	4	3	15	14	3	4	0	9	3	1	2	0	2	17	15	4	3	15	14	3	4	0	8	3	1	1	0	1	16
Q16270	Q16270	19	19	19	Insulin-like growth factor-binding protein 7	IGFBP7		1	19	19	19	3	15	19	19	18	18	19	6	2	2	2	4	2	0	1	3	15	19	19	18	18	19	6	2	2	2	4	2	0	1	3	15	19	19	18	18	19	6
Q16363	Q16363	65	65	65	Laminin subunit alpha-4	LAMA4		1	65	65	65	8	62	51	38	41	49	53	2	0	5	3	2	2	14	4	8	62	51	38	41	49	53	2	0	5	3	2	2	14	4	8	62	51	38	41	49	53	2
Q16394;Q92935	Q16394	13;1	13;1	13;1	Exostosin-1	EXT1		2	13	13	13	4	8	9	7	6	8	7	3	4	4	4	4	1	6	2	4	8	9	7	6	8	7	3	4	4	4	4	1	6	2	4	8	9	7	6	8	7	3
Q16401	Q16401	14	14	14	26S proteasome non-ATPase regulatory subunit 5	PSMD5		1	14	14	14	0	7	2	2	2	0	2	10	12	13	13	12	11	12	11	0	7	2	2	2	0	2	10	12	13	13	12	11	12	11	0	7	2	2	2	0	2	10
Q16527	Q16527	6	6	6	Cysteine and glycine-rich protein 2	CSRP2		1	6	6	6	0	1	5	5	6	2	6	1	1	4	0	0	0	2	3	0	1	5	5	6	2	6	1	1	4	0	0	0	2	3	0	1	5	5	6	2	6	1
Q16531	Q16531	43	43	43	DNA damage-binding protein 1	DDB1		1	43	43	43	8	26	14	10	11	1	9	33	34	39	37	34	29	38	37	8	26	14	10	11	1	9	33	34	39	37	34	29	38	37	8	26	14	10	11	1	9	33
Q16539	Q16539	3	3	3	Mitogen-activated protein kinase 14	MAPK14		1	3	3	3	1	3	2	0	1	0	1	2	0	3	1	1	1	1	3	1	3	2	0	1	0	1	2	0	3	1	1	1	1	3	1	3	2	0	1	0	1	2
Q16543	Q16543	14	14	14	Hsp90 co-chaperone Cdc37;Hsp90 co-chaperone Cdc37, N-terminally processed	CDC37		1	14	14	14	3	6	2	5	6	0	3	9	10	11	12	10	7	10	10	3	6	2	5	6	0	3	9	10	11	12	10	7	10	10	3	6	2	5	6	0	3	9
Q16553	Q16553	1	1	1	Lymphocyte antigen 6E	LY6E		1	1	1	1	0	0	0	0	0	0	0	1	0	1	1	1	1	1	1	0	0	0	0	0	0	0	1	0	1	1	1	1	1	1	0	0	0	0	0	0	0	1
Q16555	Q16555	25	25	22	Dihydropyrimidinase-related protein 2	DPYSL2		1	25	25	22	9	23	21	20	21	11	22	14	19	14	12	16	10	18	16	9	23	21	20	21	11	22	14	19	14	12	16	10	18	16	7	20	18	17	18	9	19	12
Q16576	Q16576	15	9	9	Histone-binding protein RBBP7	RBBP7		1	15	9	9	2	13	5	2	3	1	5	14	15	15	13	13	14	12	15	1	9	2	0	1	1	1	8	9	9	7	8	8	7	9	1	9	2	0	1	1	1	8
Q16610	Q16610	29	29	29	Extracellular matrix protein 1	ECM1		1	29	29	29	12	27	27	25	27	25	26	8	21	3	7	18	2	12	2	12	27	27	25	27	25	26	8	21	3	7	18	2	12	2	12	27	27	25	27	25	26	8
Q16629	Q16629	5	4	4	Serine/arginine-rich splicing factor 7	SRSF7		1	5	4	4	0	1	0	0	0	0	0	3	4	5	4	4	4	4	5	0	0	0	0	0	0	0	2	3	4	3	3	3	3	4	0	0	0	0	0	0	0	2
Q16630	Q16630	11	11	11	Cleavage and polyadenylation specificity factor subunit 6	CPSF6		1	11	11	11	1	7	1	0	0	1	0	8	7	9	10	9	9	6	11	1	7	1	0	0	1	0	8	7	9	10	9	9	6	11	1	7	1	0	0	1	0	8
Q16637	Q16637	1	1	1	Survival motor neuron protein	SMN1		1	1	1	1	0	0	0	0	1	1	0	1	0	1	1	0	1	1	1	0	0	0	0	1	1	0	1	0	1	1	0	1	1	1	0	0	0	0	1	1	0	1
Q16643	Q16643	13	13	13	Drebrin	DBN1		1	13	13	13	2	11	7	6	9	3	9	6	7	9	6	9	11	7	8	2	11	7	6	9	3	9	6	7	9	6	9	11	7	8	2	11	7	6	9	3	9	6
Q16647	Q16647	1	1	1	Prostacyclin synthase	PTGIS		1	1	1	1	0	1	1	0	0	0	0	0	0	0	0	0	0	0	0	0	1	1	0	0	0	0	0	0	0	0	0	0	0	0	0	1	1	0	0	0	0	0
Q16651	Q16651	1	1	1	Prostasin;Prostasin light chain;Prostasin heavy chain	PRSS8		1	1	1	1	0	0	0	0	0	0	0	0	0	1	0	0	0	0	0	0	0	0	0	0	0	0	0	0	1	0	0	0	0	0	0	0	0	0	0	0	0	0
Q16658	Q16658	28	28	28	Fascin	FSCN1		1	28	28	28	8	23	16	19	18	4	14	12	19	28	26	18	12	25	27	8	23	16	19	18	4	14	12	19	28	26	18	12	25	27	8	23	16	19	18	4	14	12
Q16663;P10147;P55773	Q16663	4;1;1	4;1;1	4;1;1	C-C motif chemokine 15;CCL15(22-92);CCL15(25-92);CCL15(29-92)	CCL15		3	4	4	4	4	0	0	0	0	0	0	0	0	0	0	0	0	0	0	4	0	0	0	0	0	0	0	0	0	0	0	0	0	0	4	0	0	0	0	0	0	0
Q16674	Q16674	7	7	7	Melanoma-derived growth regulatory protein	MIA		1	7	7	7	0	1	0	0	0	0	0	0	2	3	4	1	1	7	5	0	1	0	0	0	0	0	0	2	3	4	1	1	7	5	0	1	0	0	0	0	0	0
Q16706;P49641	Q16706	38;1	38;1	38;1	Alpha-mannosidase 2	MAN2A1		2	38	38	38	6	19	17	16	19	16	18	27	36	9	13	27	18	20	14	6	19	17	16	19	16	18	27	36	9	13	27	18	20	14	6	19	17	16	19	16	18	27
Q16763	Q16763	1	1	1	Ubiquitin-conjugating enzyme E2 S	UBE2S		1	1	1	1	0	0	0	0	0	0	0	0	1	0	0	0	1	0	1	0	0	0	0	0	0	0	0	1	0	0	0	1	0	1	0	0	0	0	0	0	0	0
Q16769	Q16769	10	10	10	Glutaminyl-peptide cyclotransferase	QPCT		1	10	10	10	0	6	5	4	4	5	7	9	6	0	0	4	7	0	0	0	6	5	4	4	5	7	9	6	0	0	4	7	0	0	0	6	5	4	4	5	7	9
Q16775	Q16775	6	6	6	Hydroxyacylglutathione hydrolase, mitochondrial	HAGH		1	6	6	6	1	1	4	5	4	0	3	4	6	6	5	3	3	5	6	1	1	4	5	4	0	3	4	6	6	5	3	3	5	6	1	1	4	5	4	0	3	4
Q16777;Q6FI13;Q99878;Q96KK5;Q9BTM1;P20671;P0C0S8	Q16777;Q6FI13;Q99878;Q96KK5;Q9BTM1;P20671;P0C0S8	8;8;7;7;7;7;7	8;8;7;7;7;7;7	3;3;2;2;2;2;2	Histone H2A type 2-C;Histone H2A type 2-A;Histone H2A type 1-J;Histone H2A type 1-H;Histone H2A.J;Histone H2A type 1-D;Histone H2A type 1	HIST2H2AC;HIST2H2AA3;HIST1H2AJ;HIST1H2AH;H2AFJ;HIST1H2AD;HIST1H2AG	;;;;;;	7	8	8	3	4	4	3	3	2	2	3	5	7	8	7	6	6	7	8	4	4	3	3	2	2	3	5	7	8	7	6	6	7	8	1	1	0	0	0	0	0	1
Q16787	Q16787	23	21	21	Laminin subunit alpha-3	LAMA3		1	23	21	21	20	2	0	0	0	0	1	0	2	2	8	1	0	7	4	20	2	0	0	0	0	0	0	0	2	7	1	0	6	3	20	2	0	0	0	0	0	0
Q16790	Q16790	2	2	2	Carbonic anhydrase 9	CA9		1	2	2	2	2	0	0	0	0	0	0	1	0	0	0	0	0	0	0	2	0	0	0	0	0	0	1	0	0	0	0	0	0	0	2	0	0	0	0	0	0	1
Q16822	Q16822	1	1	1	Phosphoenolpyruvate carboxykinase [GTP], mitochondrial	PCK2		1	1	1	1	0	0	0	0	0	0	0	1	1	1	0	1	1	1	1	0	0	0	0	0	0	0	1	1	1	0	1	1	1	1	0	0	0	0	0	0	0	1
Q16831	Q16831	2	2	2	Uridine phosphorylase 1	UPP1		1	2	2	2	0	0	0	0	0	0	0	0	0	0	0	2	1	0	0	0	0	0	0	0	0	0	0	0	0	0	2	1	0	0	0	0	0	0	0	0	0	0
Q16836	Q16836	2	2	2	Hydroxyacyl-coenzyme A dehydrogenase, mitochondrial	HADH		1	2	2	2	0	0	0	0	0	0	0	2	2	2	1	2	2	1	2	0	0	0	0	0	0	0	2	2	2	1	2	2	1	2	0	0	0	0	0	0	0	2
Q16851	Q16851	21	21	21	UTP--glucose-1-phosphate uridylyltransferase	UGP2		1	21	21	21	9	17	14	16	15	6	17	14	15	15	12	15	14	13	14	9	17	14	16	15	6	17	14	15	15	12	15	14	13	14	9	17	14	16	15	6	17	14
Q16881;Q9NNW7	Q16881	30;1	30;1	30;1	Thioredoxin reductase 1, cytoplasmic	TXNRD1		2	30	30	30	4	29	21	20	24	22	24	25	21	19	19	22	26	21	21	4	29	21	20	24	22	24	25	21	19	19	22	26	21	21	4	29	21	20	24	22	24	25
Q16891	Q16891	11	11	11	MICOS complex subunit MIC60	IMMT		1	11	11	11	0	3	1	0	0	0	0	8	8	7	8	8	4	6	6	0	3	1	0	0	0	0	8	8	7	8	8	4	6	6	0	3	1	0	0	0	0	8
Q1KMD3	Q1KMD3	13	13	13	Heterogeneous nuclear ribonucleoprotein U-like protein 2	HNRNPUL2		1	13	13	13	0	6	0	0	2	0	0	5	4	10	8	12	8	6	9	0	6	0	0	2	0	0	5	4	10	8	12	8	6	9	0	6	0	0	2	0	0	5
Q24JP5	Q24JP5	17	17	17	Transmembrane protein 132A	TMEM132A		1	17	17	17	3	10	3	1	1	0	1	5	11	13	16	4	2	17	15	3	10	3	1	1	0	1	5	11	13	16	4	2	17	15	3	10	3	1	1	0	1	5
Q27J81	Q27J81	4	4	4	Inverted formin-2	INF2		1	4	4	4	1	2	1	0	0	0	2	3	1	1	1	3	2	1	0	1	2	1	0	0	0	2	3	1	1	1	3	2	1	0	1	2	1	0	0	0	2	3
Q29718	Q29718	12	4	1	HLA class I histocompatibility antigen, B-82 alpha chain	HLA-B		1	12	4	1	5	2	3	3	0	2	5	4	9	7	9	5	3	8	6	1	0	0	0	0	0	1	0	3	1	2	2	0	3	1	0	0	0	0	0	0	0	0
Q29983	Q29983	2	2	2	MHC class I polypeptide-related sequence A	MICA		1	2	2	2	0	0	0	0	0	0	1	0	0	1	0	1	0	2	1	0	0	0	0	0	0	1	0	0	1	0	1	0	2	1	0	0	0	0	0	0	1	0
Q29RF7	Q29RF7	2	2	2	Sister chromatid cohesion protein PDS5 homolog A	PDS5A		1	2	2	2	0	2	0	0	0	0	0	1	2	2	2	2	2	1	1	0	2	0	0	0	0	0	1	2	2	2	2	2	1	1	0	2	0	0	0	0	0	1
Q2M2H8	Q2M2H8	2	2	2	Probable maltase-glucoamylase-like protein LOC93432;Glucoamylase			1	2	2	2	1	0	0	0	0	0	0	0	0	1	1	1	1	1	0	1	0	0	0	0	0	0	0	0	1	1	1	1	1	0	1	0	0	0	0	0	0	0
Q2M2I8;Q9NSY1	Q2M2I8;Q9NSY1	2;1	2;1	2;1	AP2-associated protein kinase 1;BMP-2-inducible protein kinase	AAK1;BMP2K	;	2	2	2	2	0	0	0	0	0	0	0	2	1	1	1	1	2	0	1	0	0	0	0	0	0	0	2	1	1	1	1	2	0	1	0	0	0	0	0	0	0	2
Q2TAA2	Q2TAA2	4	4	4	Isoamyl acetate-hydrolyzing esterase 1 homolog	IAH1		1	4	4	4	1	3	2	2	1	1	1	2	4	2	3	3	2	3	2	1	3	2	2	1	1	1	2	4	2	3	3	2	3	2	1	3	2	2	1	1	1	2
Q2TAY7	Q2TAY7	6	6	6	WD40 repeat-containing protein SMU1;WD40 repeat-containing protein SMU1, N-terminally processed	SMU1		1	6	6	6	0	1	0	0	0	0	0	4	5	5	5	3	3	5	5	0	1	0	0	0	0	0	4	5	5	5	3	3	5	5	0	1	0	0	0	0	0	4
Q2TAZ0	Q2TAZ0	1	1	1	Autophagy-related protein 2 homolog A	ATG2A		1	1	1	1	0	1	1	1	1	1	1	0	0	0	0	0	0	0	1	0	1	1	1	1	1	1	0	0	0	0	0	0	0	1	0	1	1	1	1	1	1	0
Q32MZ4	Q32MZ4	7	7	7	Leucine-rich repeat flightless-interacting protein 1	LRRFIP1		1	7	7	7	1	2	0	0	2	0	3	2	1	0	0	5	5	1	1	1	2	0	0	2	0	3	2	1	0	0	5	5	1	1	1	2	0	0	2	0	3	2
[truncated: 1,211 more rows]
[truncated: 106 more columns]

## Sheet: MQ contaminants
Protein IDs	Majority protein IDs	Peptide counts (all)	Peptide counts (razor+unique)	Peptide counts (unique)	Protein names	Gene names	Fasta headers	Number of proteins	Peptides	Razor + unique peptides	Unique peptides	Peptides 1	Peptides 10	Peptides 11	Peptides 12	Peptides 13	Peptides 14	Peptides 15	Peptides 2	Peptides 3	Peptides 4	Peptides 5	Peptides 6	Peptides 7	Peptides 8	Peptides 9	Razor + unique peptides 1	Razor + unique peptides 10	Razor + unique peptides 11	Razor + unique peptides 12	Razor + unique peptides 13	Razor + unique peptides 14	Razor + unique peptides 15	Razor + unique peptides 2	Razor + unique peptides 3	Razor + unique peptides 4	Razor + unique peptides 5	Razor + unique peptides 6	Razor + unique peptides 7	Razor + unique peptides 8	Razor + unique peptides 9	Unique peptides 1	Unique peptides 10	Unique peptides 11	Unique peptides 12	Unique peptides 13	Unique peptides 14	Unique peptides 15	Unique peptides 2
CON__A2A4G1	CON__A2A4G1	6	1	1				1	6	1	1	3	1	0	1	0	1	2	2	5	4	5	2	3	6	4	1	0	0	0	0	0	0	0	1	0	0	0	0	1	0	1	0	0	0	0	0	0	0
CON__A2I7N3	CON__A2I7N3	5	1	1				1	5	1	1	0	0	5	4	5	5	5	2	3	1	2	2	1	3	1	0	0	1	1	1	1	1	1	1	0	1	1	0	1	0	0	0	1	1	1	1	1	1
CON__A3EZ82;Q6E0U4;CON__A3EZ79	CON__A3EZ82;Q6E0U4;CON__A3EZ79	3;3;2	3;3;2	3;3;2	Dermokine	DMKN	;;	3	3	3	3	2	1	1	0	1	0	1	1	1	2	2	0	1	3	2	2	1	1	0	1	0	1	1	1	2	2	0	1	3	2	2	1	1	0	1	0	1	1
CON__ENSEMBL:ENSBTAP00000006074	CON__ENSEMBL:ENSBTAP00000006074	15	3	3				1	15	3	3	2	2	13	15	14	14	7	1	3	1	3	4	1	2	0	1	0	3	3	3	3	2	0	2	0	0	1	0	1	0	1	0	3	3	3	3	2	0
CON__ENSEMBL:ENSBTAP00000007350	CON__ENSEMBL:ENSBTAP00000007350	35	35	4				1	35	35	4	3	4	26	27	25	30	21	9	16	10	9	12	11	15	7	3	4	26	27	25	30	21	9	16	10	9	12	11	15	7	0	0	3	3	3	1	1	0
CON__ENSEMBL:ENSBTAP00000013050;Q9UK55	CON__ENSEMBL:ENSBTAP00000013050	4;1	4;1	4;1				2	4	4	4	0	0	4	4	3	4	3	1	2	2	2	2	1	2	0	0	0	4	4	3	4	3	1	2	2	2	2	1	2	0	0	0	4	4	3	4	3	1
CON__ENSEMBL:ENSBTAP00000014147	CON__ENSEMBL:ENSBTAP00000014147	4	4	4				1	4	4	4	2	0	2	3	3	4	2	1	3	0	1	0	1	3	0	2	0	2	3	3	4	2	1	3	0	1	0	1	3	0	2	0	2	3	3	4	2	1
CON__ENSEMBL:ENSBTAP00000016046	CON__ENSEMBL:ENSBTAP00000016046	33	33	18				1	33	33	18	6	23	31	31	28	27	31	12	14	13	12	12	11	14	12	6	23	31	31	28	27	31	12	14	13	12	12	11	14	12	2	12	18	17	16	14	17	4
CON__ENSEMBL:ENSBTAP00000016285	CON__ENSEMBL:ENSBTAP00000016285	3	3	3				1	3	3	3	0	0	2	2	1	3	3	0	1	0	0	0	0	2	0	0	0	2	2	1	3	3	0	1	0	0	0	0	2	0	0	0	2	2	1	3	3	0
CON__ENSEMBL:ENSBTAP00000018229;P02774	CON__ENSEMBL:ENSBTAP00000018229	35;8	35;8	4;0				2	35	35	4	13	3	23	33	24	29	30	19	26	23	23	22	24	26	12	13	3	23	33	24	29	30	19	26	23	23	22	24	26	12	0	0	2	4	2	3	3	1
CON__ENSEMBL:ENSBTAP00000018574;P05546	CON__ENSEMBL:ENSBTAP00000018574	15;2	15;2	15;2				2	15	15	15	3	0	12	15	12	13	12	4	7	3	5	5	6	5	3	3	0	12	15	12	13	12	4	7	3	5	5	6	5	3	3	0	12	15	12	13	12	4
CON__ENSEMBL:ENSBTAP00000023055;Q04756	CON__ENSEMBL:ENSBTAP00000023055	3;1	3;1	3;1				2	3	3	3	0	0	3	2	2	3	1	0	2	1	0	0	0	0	0	0	0	3	2	2	3	1	0	2	1	0	0	0	0	0	0	0	3	2	2	3	1	0
CON__ENSEMBL:ENSBTAP00000023402	CON__ENSEMBL:ENSBTAP00000023402	4	4	4				1	4	4	4	2	0	4	4	3	2	3	1	3	0	0	0	0	0	0	2	0	4	4	3	2	3	1	3	0	0	0	0	0	0	2	0	4	4	3	2	3	1
CON__ENSEMBL:ENSBTAP00000024146	CON__ENSEMBL:ENSBTAP00000024146	82	82	75				1	82	82	75	26	28	72	73	74	75	76	49	65	43	54	51	45	57	40	26	28	72	73	74	75	76	49	65	43	54	51	45	57	40	20	24	66	67	68	69	70	44
CON__ENSEMBL:ENSBTAP00000024462	CON__ENSEMBL:ENSBTAP00000024462	7	1	1				1	7	1	1	1	2	5	6	5	7	5	2	2	1	4	2	2	3	2	0	0	0	1	1	1	0	0	0	0	0	0	0	0	0	0	0	0	1	1	1	0	0
CON__ENSEMBL:ENSBTAP00000024466	CON__ENSEMBL:ENSBTAP00000024466	8	8	2				1	8	8	2	1	2	7	7	6	8	6	2	3	1	5	2	3	3	3	1	2	7	7	6	8	6	2	3	1	5	2	3	3	3	0	0	2	2	2	2	1	0
CON__ENSEMBL:ENSBTAP00000031900;P00450	CON__ENSEMBL:ENSBTAP00000031900	3;1	3;1	3;1				2	3	3	3	0	0	3	2	3	3	2	0	0	0	0	0	0	0	0	0	0	3	2	3	3	2	0	0	0	0	0	0	0	0	0	0	3	2	3	3	2	0
CON__ENSEMBL:ENSBTAP00000034412	CON__ENSEMBL:ENSBTAP00000034412	6	6	6				1	6	6	6	0	4	4	5	6	2	6	5	6	3	2	4	4	4	0	0	4	4	5	6	2	6	5	6	3	2	4	4	4	0	0	4	4	5	6	2	6	5
CON__ENSEMBL:ENSBTAP00000037665	CON__ENSEMBL:ENSBTAP00000037665	16	16	16				1	16	16	16	0	1	12	14	14	15	13	4	7	2	3	4	1	2	3	0	1	12	14	14	15	13	4	7	2	3	4	1	2	3	0	1	12	14	14	15	13	4
CON__ENSEMBL:ENSBTAP00000038329	CON__ENSEMBL:ENSBTAP00000038329	2	1	1				1	2	1	1	1	0	2	2	2	2	2	2	2	2	2	2	2	2	2	0	0	1	1	1	1	1	1	1	1	1	1	1	1	1	0	0	1	1	1	1	1	1
CON__Q61726;CON__O43790;CON__Q6NT21;CON__P78385;CON__Q14533;CON__P78386;O43790;P78385;Q14533;P78386;A6NCN2	CON__Q61726;CON__O43790;CON__Q6NT21;CON__P78385;CON__Q14533;CON__P78386;O43790;P78385;Q14533;P78386;A6NCN2	2;2;2;2;2;2;2;2;2;2;1	1;1;1;1;1;1;1;1;1;1;1	1;1;1;1;1;1;1;1;1;1;1	Keratin, type II cuticular Hb6;Keratin, type II cuticular Hb3;Keratin, type II cuticular Hb1;Keratin, type II cuticular Hb5;Putative keratin-87 protein	KRT86;KRT83;KRT81;KRT85;KRT87P	;;;;;;;;;;	11	2	1	1	1	2	2	2	2	2	2	1	1	1	1	1	1	1	1	0	1	1	1	1	1	1	0	0	0	0	0	0	0	0	0	1	1	1	1	1	1	0
CON__P00735;P00734	CON__P00735	16;2	16;2	16;2				2	16	16	16	1	5	10	11	10	11	11	2	10	2	3	5	3	9	2	1	5	10	11	10	11	11	2	10	2	3	5	3	9	2	1	5	10	11	10	11	11	2
CON__P00761	CON__P00761	11	11	10				1	11	11	10	5	9	10	11	11	11	11	7	9	7	7	8	7	8	6	5	9	10	11	11	11	11	7	9	7	7	8	7	8	6	5	9	10	10	10	10	10	7
CON__P00978;P02760	CON__P00978	13;1	13;1	13;1				2	13	13	13	6	10	11	11	12	13	10	9	11	5	6	8	5	6	5	6	10	11	11	12	13	10	9	11	5	6	8	5	6	5	6	10	11	11	12	13	10	9
CON__P01030	CON__P01030	34	4	4				1	34	4	4	3	3	25	26	25	31	20	8	15	9	8	12	11	13	7	0	0	2	2	3	3	1	0	1	0	0	1	1	0	0	0	0	2	2	3	3	1	0
CON__P01045-1	CON__P01045-1	18	3	2				1	18	3	2	8	8	13	14	16	15	14	8	14	8	10	11	12	10	6	3	2	3	3	3	3	2	2	3	1	2	3	2	2	2	2	2	2	2	2	2	1	1
CON__P01966	CON__P01966	10	10	6				1	10	10	6	3	6	9	9	8	9	8	6	8	7	7	8	8	8	7	3	6	9	9	8	9	8	6	8	7	7	8	8	8	7	1	4	5	5	5	5	5	3
CON__P02070	CON__P02070	6	2	2				1	6	2	2	1	3	6	6	6	5	6	3	4	3	3	4	4	3	3	0	0	2	2	2	1	2	0	1	0	0	0	0	0	0	0	0	2	2	2	1	2	0
CON__P02672	CON__P02672	7	7	7				1	7	7	7	0	2	5	7	6	7	5	2	5	1	3	4	3	4	1	0	2	5	7	6	7	5	2	5	1	3	4	3	4	1	0	2	5	7	6	7	5	2
CON__P02676	CON__P02676	2	2	2				1	2	2	2	0	0	1	2	2	1	1	0	0	0	0	0	1	0	0	0	0	1	2	2	1	1	0	0	0	0	0	1	0	0	0	0	1	2	2	1	1	0
CON__P02768-1;P02768	CON__P02768-1;P02768	9;9	2;2	2;2	Serum albumin	ALB	;	2	9	2	2	7	5	6	8	6	7	6	6	6	7	7	7	7	7	6	1	0	0	1	0	1	0	0	0	0	0	0	0	0	0	1	0	0	1	0	1	0	0
CON__P02769	CON__P02769	96	96	89				1	96	96	89	56	54	84	93	85	89	79	67	76	68	82	78	78	87	63	56	54	84	93	85	89	79	67	76	68	82	78	78	87	63	50	49	78	86	79	83	73	61
CON__P02777	CON__P02777	6	6	6				1	6	6	6	3	1	4	5	4	5	3	4	6	6	6	6	5	6	6	3	1	4	5	4	5	3	4	6	6	6	6	5	6	6	3	1	4	5	4	5	3	4
CON__P04258	CON__P04258	28	6	6				1	28	6	6	0	23	23	20	24	23	27	1	5	7	3	4	4	2	2	0	3	5	5	6	6	6	0	1	0	0	0	0	0	0	0	3	5	5	6	6	6	0
CON__P04264;P04264;CON__ENSEMBL:ENSBTAP00000038253	CON__P04264;P04264	8;8;3	6;6;2	4;4;1	Keratin, type II cytoskeletal 1	KRT1	;	3	8	6	4	2	5	1	1	1	0	0	2	2	2	3	2	3	5	2	0	5	1	1	1	0	0	1	1	1	1	1	1	4	1	0	3	1	1	1	0	0	1
CON__P05784	CON__P05784	13	2	2				1	13	2	2	3	6	3	8	7	5	2	10	11	10	11	11	11	12	9	1	2	1	2	2	1	1	2	2	2	2	2	2	2	2	1	2	1	2	2	1	1	2
CON__P05787;P05787;CON__H-INV:HIT000292931;CON__Q9H552;CON__REFSEQ:XP_092267;CON__Q9NSB2;CON__Q6ISB0;CON__P12035;CON__Q01546;Q9NSB2;P12035;Q01546;CON__H-INV:HIT000016045;CON__Q3TTY5;CON__Q3SY84;CON__Q7RTS7;CON__Q32MB2;Q3SY84;Q7RTS7;Q86Y46	CON__P05787;P05787;CON__H-INV:HIT000292931	35;35;19;9;4;4;4;4;4;4;4;4;3;3;2;2;2;2;2;2	32;32;18;7;4;2;2;3;3;2;3;3;3;3;2;2;2;2;2;2	25;25;16;6;4;0;0;0;0;0;0;0;1;0;0;0;0;0;0;0	Keratin, type II cytoskeletal 8	KRT8	;;	20	35	32	25	22	13	4	9	4	4	4	26	30	27	30	29	31	33	31	19	10	2	6	2	1	1	23	27	24	27	26	28	30	28	15	8	1	4	2	1	1	18
CON__P06868;P00747	CON__P06868	47;5	47;5	46;4				2	47	47	46	5	8	28	31	31	36	37	32	34	24	30	31	33	30	29	5	8	28	31	31	36	37	32	34	24	30	31	33	30	29	5	7	27	31	30	35	37	31
CON__P07224	CON__P07224	6	5	5				1	6	5	5	0	0	4	6	4	5	3	1	3	3	2	4	2	3	2	0	0	3	5	3	4	2	0	2	2	2	3	2	2	1	0	0	3	5	3	4	2	0
CON__P08727;P08727;CON__P19001;CON__Q04695;CON__Q9QWL7;Q04695;CON__ENSEMBL:ENSP00000377550;CON__P19012;CON__P13646-1;CON__P02533;CON__P08779;P19012;P13646;P02533;P08779;CON__Q6IFX2;CON__Q99456;Q99456;CON__Q61782;CON__Q8N1A0;CON__P35900;CON__Q9D312;Q8N1A0;P35900	CON__P08727;P08727	31;31;7;4;4;4;3;3;3;3;3;3;3;3;3;2;2;2;1;1;1;1;1;1	31;31;7;4;4;4;3;3;3;3;3;3;3;3;3;2;2;2;1;1;1;1;1;1	25;25;1;1;1;1;0;0;0;0;0;0;0;0;0;0;1;1;0;0;0;0;0;0	Keratin, type I cytoskeletal 19	KRT19	;	24	31	31	25	16	7	3	4	3	3	3	18	23	25	25	21	20	31	23	16	7	3	4	3	3	3	18	23	25	25	21	20	31	23	14	6	3	3	3	2	1	15
CON__P08730-1	CON__P08730-1	5	1	1				1	5	1	1	2	1	0	1	0	1	1	3	3	4	5	2	3	4	5	1	0	0	0	0	0	0	1	0	0	1	0	0	0	1	1	0	0	0	0	0	0	1
CON__P12763;P02765	CON__P12763	22;4	22;4	22;4				2	22	22	22	13	11	21	22	20	19	18	16	17	14	18	16	16	20	17	13	11	21	22	20	19	18	16	17	14	18	16	16	20	17	13	11	21	22	20	19	18	16
CON__P13645;P13645	CON__P13645;P13645	7;7	6;6	6;6	Keratin, type I cytoskeletal 10	KRT10	;	2	7	6	6	0	6	0	0	0	1	1	1	1	2	2	2	1	1	1	0	6	0	0	0	0	1	0	0	1	1	1	0	0	0	0	6	0	0	0	0	1	0
CON__P15497;P02647	CON__P15497	29;1	29;1	29;1				2	29	29	29	11	9	24	25	19	17	26	18	24	17	18	22	19	20	15	11	9	24	25	19	17	26	18	24	17	18	22	19	20	15	11	9	24	25	19	17	26	18
CON__P17690;P02749	CON__P17690	14;1	14;1	14;1				2	14	14	14	5	5	13	14	14	14	12	11	12	10	11	9	8	11	7	5	5	13	14	14	14	12	11	12	10	11	9	8	11	7	5	5	13	14	14	14	12	11
CON__P17697	CON__P17697	8	8	8				1	8	8	8	0	4	7	8	8	7	7	2	4	3	3	4	4	3	0	0	4	7	8	8	7	7	2	4	3	3	4	4	3	0	0	4	7	8	8	7	7	2
CON__P28800;P08697	CON__P28800	12;2	12;2	12;2				2	12	12	12	4	1	12	12	12	11	10	3	5	4	3	5	6	6	4	4	1	12	12	12	11	10	3	5	4	3	5	6	6	4	4	1	12	12	12	11	10	3
CON__P34955	CON__P34955	26	26	26				1	26	26	26	9	3	21	23	23	23	24	11	19	14	16	18	13	20	10	9	3	21	23	23	23	24	11	19	14	16	18	13	20	10	9	3	21	23	23	23	24	11
CON__P35527;P35527	CON__P35527;P35527	4;4	3;3	3;3	Keratin, type I cytoskeletal 9	KRT9	;	2	4	3	3	2	2	0	0	1	1	2	1	1	1	1	1	1	4	1	2	2	0	0	1	0	2	0	0	0	0	0	0	3	0	2	2	0	0	1	0	2	0
CON__P35908;P35908;CON__Q7Z794;Q7Z794;CON__Q9R0H5	CON__P35908;P35908;CON__Q7Z794;Q7Z794;CON__Q9R0H5	6;6;4;4;3	2;2;0;0;0	1;1;0;0;0	Keratin, type II cytoskeletal 2 epidermal;Keratin, type II cytoskeletal 1b	KRT2;KRT77	;;;;	5	6	2	1	2	4	1	1	0	0	0	1	2	2	3	2	3	3	2	0	2	0	0	0	0	0	0	0	0	0	0	0	0	0	0	1	0	0	0	0	0	0
CON__P41361	CON__P41361	27	27	23				1	27	27	23	4	13	18	25	20	20	21	4	22	18	22	11	10	24	20	4	13	18	25	20	20	21	4	22	18	22	11	10	24	20	3	9	14	22	16	16	17	3
CON__P50448	CON__P50448	10	9	9				1	10	9	9	1	1	7	9	7	9	7	2	5	4	3	4	5	4	4	1	0	7	9	7	8	7	2	4	4	3	4	5	4	4	1	0	7	9	7	8	7	2
CON__P81644	CON__P81644	6	6	6				1	6	6	6	2	1	5	4	5	5	4	4	6	4	6	5	6	5	5	2	1	5	4	5	5	4	4	6	4	6	5	6	5	5	2	1	5	4	5	5	4	4
CON__Q03247	CON__Q03247	3	2	2				1	3	2	2	0	2	1	1	1	1	1	1	2	1	1	2	1	2	1	0	2	1	1	1	1	1	1	1	1	1	1	0	2	1	0	2	1	1	1	1	1	1
CON__Q05443	CON__Q05443	12	4	4				1	12	4	4	4	8	10	12	12	12	10	4	4	4	3	3	3	5	2	0	0	2	4	4	4	3	2	2	1	1	1	1	2	1	0	0	2	4	4	4	3	2
CON__Q05B55	CON__Q05B55	3	3	3				1	3	3	3	1	0	2	3	3	3	2	0	2	0	0	0	1	1	0	1	0	2	3	3	3	2	0	2	0	0	0	1	1	0	1	0	2	3	3	3	2	0
CON__Q0IIK2;CON__Q29443;P02788;P02787	CON__Q0IIK2;CON__Q29443	70;67;2;1	70;67;2;1	68;65;2;0			;	4	70	70	68	33	26	46	62	47	58	56	37	46	38	44	40	37	53	35	33	26	46	62	47	58	56	37	46	38	44	40	37	53	35	33	25	44	60	46	56	55	36
CON__Q0V8M9;Q06033	CON__Q0V8M9	24;6	24;6	24;6				2	24	24	24	4	21	19	18	18	20	22	8	16	6	6	9	6	10	6	4	21	19	18	18	20	22	8	16	6	6	9	6	10	6	4	21	19	18	18	20	22	8
CON__Q0VCM5;P19827	CON__Q0VCM5	18;2	18;2	18;2				2	18	18	18	1	14	12	15	15	15	14	1	7	3	4	3	3	3	4	1	14	12	15	15	15	14	1	7	3	4	3	3	3	4	1	14	12	15	15	15	14	1
CON__Q1A7A4;P01031	CON__Q1A7A4	7;1	7;1	7;1				2	7	7	7	0	0	5	5	5	6	2	0	1	1	1	1	0	0	1	0	0	5	5	5	6	2	0	1	1	1	1	0	0	1	0	0	5	5	5	6	2	0
CON__Q1RMK2	CON__Q1RMK2	10	10	10				1	10	10	10	1	1	10	9	10	9	10	3	6	4	4	3	5	5	3	1	1	10	9	10	9	10	3	6	4	4	3	5	5	3	1	1	10	9	10	9	10	3
CON__Q1RMN8	CON__Q1RMN8	5	5	5				1	5	5	5	2	1	5	4	4	4	4	5	5	4	4	3	4	5	3	2	1	5	4	4	4	4	5	5	4	4	3	4	5	3	2	1	5	4	4	4	4	5
CON__Q28065;P04003	CON__Q28065	6;1	6;1	6;1				2	6	6	6	2	3	6	4	4	3	6	3	3	1	1	4	2	3	2	2	3	6	4	4	3	6	3	3	1	1	4	2	3	2	2	3	6	4	4	3	6	3
CON__Q28085	CON__Q28085	24	24	24				1	24	24	24	4	2	20	19	23	21	20	10	12	2	3	13	13	7	1	4	2	20	19	23	21	20	10	12	2	3	13	13	7	1	4	2	20	19	23	21	20	10
CON__Q28107	CON__Q28107	8	8	8				1	8	8	8	0	4	4	5	7	8	5	2	5	2	1	4	3	3	1	0	4	4	5	7	8	5	2	5	2	1	4	3	3	1	0	4	4	5	7	8	5	2
CON__Q28194	CON__Q28194	50	1	1				1	50	1	1	24	24	42	41	44	36	40	4	11	15	9	4	2	27	17	0	0	0	0	0	0	0	0	1	0	0	0	0	0	0	0	0	0	0	0	0	0	0
CON__Q29RQ1	CON__Q29RQ1	10	7	7				1	10	7	7	1	3	7	9	9	8	8	2	5	2	2	1	2	4	2	1	0	5	7	7	6	6	0	3	1	0	1	1	2	1	1	0	5	7	7	6	6	0
CON__Q2HJF0	CON__Q2HJF0	15	13	13				1	15	13	13	0	1	9	11	7	14	7	1	2	1	1	2	0	2	3	0	0	7	9	6	12	6	0	0	0	0	0	0	0	1	0	0	7	9	6	12	6	0
CON__Q2KIF2	CON__Q2KIF2	6	6	6				1	6	6	6	0	0	6	5	6	6	6	5	4	2	3	3	1	3	1	0	0	6	5	6	6	6	5	4	2	3	3	1	3	1	0	0	6	5	6	6	6	5
CON__Q2KIS7	CON__Q2KIS7	7	4	4				1	7	4	4	3	3	7	7	7	6	6	2	3	2	1	2	2	1	0	0	1	4	4	4	3	3	1	1	1	1	1	1	0	0	0	1	4	4	4	3	3	1
CON__Q2KIT0	CON__Q2KIT0	4	4	4				1	4	4	4	1	1	2	3	3	4	2	1	3	1	2	2	1	1	0	1	1	2	3	3	4	2	1	3	1	2	2	1	1	0	1	1	2	3	3	4	2	1
CON__Q2KIU3	CON__Q2KIU3	2	2	2				1	2	2	2	0	0	1	2	2	2	2	1	1	0	1	1	1	2	0	0	0	1	2	2	2	2	1	1	0	1	1	1	2	0	0	0	1	2	2	2	2	1
CON__Q2KJ62	CON__Q2KJ62	25	25	1				1	25	25	1	9	12	16	18	21	20	20	12	17	9	12	12	14	13	8	9	12	16	18	21	20	20	12	17	9	12	12	14	13	8	0	0	0	1	0	1	1	0
CON__Q2KJC7	CON__Q2KJC7	32	1	1				1	32	1	1	0	21	27	32	29	26	27	3	2	5	4	2	3	4	2	0	0	1	1	1	0	0	0	0	0	0	0	0	0	0	0	0	1	1	1	0	0	0
CON__Q2KJF1;P04217	CON__Q2KJF1	20;1	20;1	20;1				2	20	20	20	6	1	17	18	16	19	17	14	15	11	11	13	11	16	7	6	1	17	18	16	19	17	14	15	11	11	13	11	16	7	6	1	17	18	16	19	17	14
CON__Q2TBQ1	CON__Q2TBQ1	3	3	3				1	3	3	3	0	3	2	3	2	3	2	1	2	1	1	1	0	2	3	0	3	2	3	2	3	2	1	2	1	1	1	0	2	3	0	3	2	3	2	3	2	1
CON__Q2UVX4	CON__Q2UVX4	73	73	66				1	73	73	66	16	6	60	53	60	62	56	21	36	13	9	19	19	23	10	16	6	60	53	60	62	56	21	36	13	9	19	19	23	10	13	6	54	47	54	57	50	18
CON__Q32PI4	CON__Q32PI4	12	12	11				1	12	12	11	6	1	8	7	10	10	9	4	8	1	3	7	8	6	2	6	1	8	7	10	10	9	4	8	1	3	7	8	6	2	5	0	7	6	9	9	8	3
CON__Q32PJ2	CON__Q32PJ2	2	2	2				1	2	2	2	1	0	0	2	1	1	1	0	1	0	0	0	0	1	1	1	0	0	2	1	1	1	0	1	0	0	0	0	1	1	1	0	0	2	1	1	1	0
CON__Q3KNV1;P08729;CON__P08729;CON__Q9DCV7;CON__Q14CN4-1;CON__Q6IME9;CON__P19013;Q14CN4;P19013	CON__Q3KNV1;P08729;CON__P08729	21;21;20;8;3;3;3;3;3	15;15;14;2;1;1;1;1;1	14;14;13;1;1;1;1;1;1	Keratin, type II cytoskeletal 7	KRT7	;;	9	21	15	14	4	5	4	16	16	9	4	5	6	7	8	8	6	7	7	0	0	1	11	14	6	1	0	0	1	2	2	0	1	1	0	0	1	10	13	6	1	0
CON__Q3KUS7	CON__Q3KUS7	29	29	28				1	29	29	28	5	2	21	22	24	24	24	7	15	6	13	11	8	14	7	5	2	21	22	24	24	24	7	15	6	13	11	8	14	7	5	2	20	21	23	23	23	6
CON__Q3MHH8;P19961;P04746;P04745	CON__Q3MHH8	4;1;1;1	4;1;1;1	4;1;1;1				4	4	4	4	0	0	3	1	3	4	3	0	2	0	0	1	0	1	0	0	0	3	1	3	4	3	0	2	0	0	1	0	1	0	0	0	3	1	3	4	3	0
CON__Q3MHN5	CON__Q3MHN5	35	4	4				1	35	4	4	15	3	25	33	26	30	31	20	26	24	23	23	25	28	13	2	0	4	4	4	4	4	2	3	4	3	3	3	4	2	2	0	4	4	4	4	4	2
CON__Q3SX09;P68871;P02042;P69892;P69891;P02100	CON__Q3SX09	16;2;2;1;1;1	16;2;2;1;1;1	12;1;1;0;0;0				6	16	16	12	4	10	14	16	10	13	13	10	15	9	8	14	13	13	10	4	10	14	16	10	13	13	10	15	9	8	14	13	13	10	3	7	10	12	6	9	9	7
CON__Q3SX14	CON__Q3SX14	33	7	7				1	33	7	7	20	17	20	21	24	23	23	21	27	16	24	27	13	19	15	0	1	5	7	6	6	6	2	4	2	3	4	3	2	1	0	1	5	7	6	6	6	2
CON__Q3SX28	CON__Q3SX28	31	4	4				1	31	4	4	1	13	23	29	27	14	27	13	13	14	16	21	17	16	15	0	1	4	4	4	0	4	1	0	0	0	2	0	0	0	0	1	4	4	4	0	4	1
CON__Q3SZ57;P02771	CON__Q3SZ57	46;6	46;6	46;6				2	46	46	46	19	3	33	42	35	41	41	24	36	28	31	32	30	37	22	19	3	33	42	35	41	41	24	36	28	31	32	30	37	22	19	3	33	42	35	41	41	24
CON__Q3SZH5	CON__Q3SZH5	16	16	16				1	16	16	16	2	0	15	16	13	15	14	8	11	6	7	10	8	10	7	2	0	15	16	13	15	14	8	11	6	7	10	8	10	7	2	0	15	16	13	15	14	8
CON__Q3SZR3	CON__Q3SZR3	11	11	11				1	11	11	11	6	1	10	11	9	10	10	5	9	6	7	10	10	8	5	6	1	10	11	9	10	10	5	9	6	7	10	10	8	5	6	1	10	11	9	10	10	5
CON__Q3SZV7	CON__Q3SZV7	22	22	22				1	22	22	22	4	7	20	21	16	20	20	6	16	9	9	11	10	12	6	4	7	20	21	16	20	20	6	16	9	9	11	10	12	6	4	7	20	21	16	20	20	6
CON__Q3T052;Q14624	CON__Q3T052	34;1	34;1	34;1				2	34	34	34	6	11	32	29	32	30	31	15	22	11	12	13	10	19	10	6	11	32	29	32	30	31	15	22	11	12	13	10	19	10	6	11	32	29	32	30	31	15
CON__Q3Y5Z3	CON__Q3Y5Z3	2	2	2				1	2	2	2	1	0	2	2	2	2	2	0	0	0	0	0	0	0	0	1	0	2	2	2	2	2	0	0	0	0	0	0	0	0	1	0	2	2	2	2	2	0
CON__Q9Z2K1;CON__Q3ZAW8	CON__Q9Z2K1;CON__Q3ZAW8	2;2	1;1	1;1			;	2	2	1	1	1	1	1	1	0	0	0	0	1	1	1	1	1	1	1	0	1	1	1	0	0	0	0	0	0	0	1	0	0	0	0	1	1	1	0	0	0	0
CON__Q3ZBD7	CON__Q3ZBD7	7	1	1				1	7	1	1	2	7	7	7	7	7	7	7	7	7	6	7	7	6	7	0	1	1	1	1	1	1	1	1	1	1	1	1	1	1	0	1	1	1	1	1	1	1
CON__Q3ZBS7;P04004	CON__Q3ZBS7	12;1	12;1	12;1				2	12	12	12	3	12	11	11	11	11	10	7	11	6	7	8	8	10	7	3	12	11	11	11	11	10	7	11	6	7	8	8	10	7	3	12	11	11	11	11	10	7
CON__Q58D62	CON__Q58D62	17	17	17				1	17	17	17	7	5	14	16	13	13	12	10	14	12	14	10	11	14	11	7	5	14	16	13	13	12	10	14	12	14	10	11	14	11	7	5	14	16	13	13	12	10
CON__Q6KB66-1;Q6KB66	CON__Q6KB66-1;Q6KB66	2;2	1;1	1;1	Keratin, type II cytoskeletal 80	KRT80	;	2	2	1	1	1	2	0	1	0	0	0	2	2	2	2	2	2	2	2	1	1	0	0	0	0	0	1	1	1	1	1	1	1	1	1	1	0	0	0	0	0	1
CON__Q6T181	CON__Q6T181	6	6	6				1	6	6	6	0	0	5	4	5	6	5	1	3	0	0	0	0	0	0	0	0	5	4	5	6	5	1	3	0	0	0	0	0	0	0	0	5	4	5	6	5	1
CON__Q95121	CON__Q95121	16	11	11				1	16	11	11	2	5	12	13	11	16	13	8	14	4	10	9	8	10	5	2	0	10	11	8	11	10	5	9	3	8	6	4	7	4	2	0	10	11	8	11	10	5
CON__Q95M17	CON__Q95M17	2	2	2				1	2	2	2	0	0	1	2	2	1	2	1	0	1	1	1	1	0	0	0	0	1	2	2	1	2	1	0	1	1	1	1	0	0	0	0	1	2	2	1	2	1
CON__Q9N2I2	CON__Q9N2I2	2	2	2				1	2	2	2	0	0	1	2	1	2	1	0	0	0	0	0	0	0	0	0	0	1	2	1	2	1	0	0	0	0	0	0	0	0	0	0	1	2	1	2	1	0
CON__Q9TRI1;P19823	CON__Q9TRI1	29;7	29;7	29;7				2	29	29	29	9	28	28	28	26	27	26	20	22	16	22	21	21	20	18	9	28	28	28	26	27	26	20	22	16	22	21	21	20	18	9	28	28	28	26	27	26	20
CON__Q9TT36;P05543	CON__Q9TT36	10;1	10;1	10;1				2	10	10	10	0	0	7	8	8	7	9	4	4	3	4	5	2	3	3	0	0	7	8	8	7	9	4	4	3	4	5	2	3	3	0	0	7	8	8	7	9	4
CON__Q9TTE1	CON__Q9TTE1	5	4	2				1	5	4	2	1	0	1	1	2	5	1	1	1	1	1	1	1	1	1	1	0	0	0	1	4	0	0	0	0	0	0	0	0	0	0	0	0	0	0	2	0	0
CON__REFSEQ:XP_001252647	CON__REFSEQ:XP_001252647	6	6	1				1	6	6	1	1	0	6	4	5	6	6	3	4	2	2	2	2	3	2	1	0	6	4	5	6	6	3	4	2	2	2	2	3	2	0	0	1	0	0	1	1	1
CON__REFSEQ:XP_585019;P43652	CON__REFSEQ:XP_585019	24;1	24;1	24;1				2	24	24	24	4	0	18	18	19	22	22	5	11	8	7	10	7	9	4	4	0	18	18	19	22	22	5	11	8	7	10	7	9	4	4	0	18	18	19	22	22	5
P02795;P80297;P13640;CON__P67983;Q8N339;P04732;P80294;P04731	P02795;P80297;P13640;CON__P67983;Q8N339;P04732	4;3;3;2;2;2;1;1	4;3;3;2;2;2;1;1	4;3;3;2;2;2;1;1	Metallothionein-2;Metallothionein-1X;Metallothionein-1G;Metallothionein-1M;Metallothionein-1E	MT2A;MT1X;MT1G;MT1M;MT1E	;;;;;	8	4	4	4	1	4	2	2	3	2	3	3	3	3	3	3	4	3	3	1	4	2	2	3	2	3	3	3	3	3	3	4	3	3	1	4	2	2	3	2	3	3
P63313;CON__P21752	P63313;CON__P21752	4;2	3;1	3;1	Thymosin beta-10	TMSB10	;	2	4	3	3	4	3	2	3	1	1	2	1	3	3	3	4	4	3	3	3	2	2	3	1	1	2	1	3	3	3	3	3	3	3	3	2	2	3	1	1	2	1
Q8NHM4;CON__P07477;P07478;P07477	Q8NHM4;CON__P07477;P07478;P07477	2;1;1;1	1;1;1;1	1;1;1;1	Putative trypsin-6;Trypsin-2;Trypsin-1;Alpha-trypsin chain 1;Alpha-trypsin chain 2	PRSS3P2;PRSS2;PRSS1	;;;	4	2	1	1	0	0	1	2	2	2	2	0	1	0	0	0	0	0	0	0	0	1	1	1	1	1	0	1	0	0	0	0	0	0	0	0	1	1	1	1	1	0
REV__CON__Q28107	REV__CON__Q28107	2	2	2				1	2	2	2	1	1	2	1	0	0	0	1	1	1	2	2	2	2	2	1	1	2	1	0	0	0	1	1	1	2	2	2	2	2	1	1	2	1	0	0	0	1
REV__O76009;REV__CON__Q6NTB9	REV__O76009;REV__CON__Q6NTB9	1;1	1;1	1;1			;	2	1	1	1	0	0	1	0	0	0	0	1	0	1	1	1	0	0	1	0	0	1	0	0	0	0	1	0	1	1	1	0	0	1	0	0	1	0	0	0	0	1
[truncated: 106 more columns]

## Sheet: Perseus ALL
LFQ intensity 2	LFQ intensity 3	LFQ intensity 4	LFQ intensity 5	LFQ intensity 6	LFQ intensity 7	LFQ intensity 8	LFQ intensity 9	LFQ intensity 10	LFQ intensity 11	LFQ intensity 12	LFQ intensity 13	LFQ intensity 14	LFQ intensity 15	Student's T-test Significant C_TEST_C_CTRL	Student's T-test significant	Student's T-test Significant S_TEST_S_CTRL	Student's T-test significant_	Student's T-test Significant S_TEST_C_TEST	Student's T-test significant__	Peptides	Razor + unique peptides	Unique peptides	Sequence coverage [%]	Unique + razor sequence coverage [%]	Unique sequence coverage [%]	Mol. weight [kDa]	Q-value	Score	Intensity	MS/MS count	-Log Student's T-test p-value C_TEST_C_CTRL	Student's T-test q-value C_TEST_C_CTRL	Student's T-test Difference C_TEST_C_CTRL	Student's T-test Test statistic C_TEST_C_CTRL	-Log Student's T-test p-value S_TEST_S_CTRL	Student's T-test q-value S_TEST_S_CTRL	Student's T-test Difference S_TEST_S_CTRL	Student's T-test Test statistic S_TEST_S_CTRL	-Log Student's T-test p-value S_TEST_C_TEST	Student's T-test q-value S_TEST_C_TEST	Student's T-test Difference S_TEST_C_TEST	Student's T-test Test statistic S_TEST_C_TEST	Protein IDs	Majority protein IDs	Protein names	Gene names
#!{Type}E	E	E	E	E	E	E	E	E	E	E	E	E	E	C	C	C	C	C	C	N	N	N	N	N	N	N	N	N	N	N	N	N	N	N	N	N	N	N	N	N	N	N	T	T	T	T
#!{C:Group1}C_CTRL	C_CTRL	C_TEST	C_TEST	C_TEST	C_TEST	C_TEST	C_TEST	S_CTRL	S_TEST	S_TEST	S_TEST	S_TEST	S_TEST
7.65795421600342	7.03068065643311	7.25173568725586	7.05739974975586	7.80986928939819	7.09760427474976	7.28858470916748	7.25081014633179	7.07605743408203	6.19961833953857	5.96028709411621	6.56035900115967	7.04911041259766	6.20858335494995			+	S_TEST_S_CTRL	+	S_TEST_C_TEST	5	5	5	22.8	22.8	22.8	28.17	0	44.921	460200000	13	0.0741935	0.96635	-0.0516501	-0.206862	0	0	-0.680466	0	2.68429	0.000495238	-0.897076	-4.27378	P0DPI2;A0A0B4J2D5	P0DPI2;A0A0B4J2D5
7.47409963607788	7.03901720046997	7.85210180282593	7.9488091468811	7.30963039398193	7.65134572982788	7.13389015197754	7.89614582061768	7.31866836547852	6.97539949417114	6.03213024139404	6.49747037887573	6.49786472320557	6.52400827407837			+	S_TEST_S_CTRL	+	S_TEST_C_TEST	9	9	9	41.7	41.7	41.7	34.006	0	71.239	941790000	26	0.664208	0.682661	0.375429	1.38047	0	0	-0.813294	0	3.4405	0.00014511	-1.12661	-5.53655	A6NDG6	A6NDG6	Phosphoglycolate phosphatase	PGP
7.52591276168823	7.13449573516846	7.35755348205566	7.29234457015991	7.15436315536499	7.2613582611084	6.49681568145752	7.41150188446045	7.42021989822388	6.20758676528931	6.60989475250244	6.53218984603882	6.72734069824219	6.49879550933838			+	S_TEST_S_CTRL	+	S_TEST_C_TEST	3	3	3	26.3	26.3	26.3	8.496	0	8.559	421920000	15	0.25639	0.849367	-0.167881	-0.626389	0	0	-0.905058	0	2.36237	0.00106961	-0.647161	-3.78114	P62308;A8MWD9	P62308;A8MWD9	Small nuclear ribonucleoprotein G;Putative small nuclear ribonucleoprotein G-like protein 15	SNRPG;SNRPGP15
8.38925457000732	8.42209720611572	8.41111469268799	8.4742603302002	8.13842868804932	8.26773452758789	8.01410007476807	8.41082763671875	7.81288003921509	7.08486223220825	6.59444570541382	6.45533514022827	6.68828678131104	6.68724966049194			+	S_TEST_S_CTRL	+	S_TEST_C_TEST	6	6	6	34.9	34.9	34.9	23.384	0	45.555	3932300000	45	0.388565	0.78446	-0.119598	-0.887993	0	0	-1.11084	0	6.32258	0	-1.58404	-12.6956	Q13765;E9PAV3;Q9BZK3	Q13765;E9PAV3	Nascent polypeptide-associated complex subunit alpha;Nascent polypeptide-associated complex subunit alpha, muscle-specific form	NACA
8.06198024749756	8.10988235473633	7.71278429031372	7.81613540649414	7.72776079177856	7.88542318344116	7.83911943435669	7.63335752487183	7.55670022964478	8.01861763000488	7.95040369033813	7.92392253875732	7.98550271987915	7.9089994430542			+	S_TEST_S_CTRL	+	S_TEST_C_TEST	7	7	7	19.7	19.7	19.7	39.58	0	18.766	1542500000	51	2.37557	0.206	-0.316835	-4.47575	0	0	0.400789	0	2.56783	0.000692218	0.188392	4.09297	O00115	O00115	Deoxyribonuclease-2-alpha	DNASE2
7.79775905609131	7.58051443099976	8.19091987609863	8.01110458374023	7.19209337234497	7.20706844329834	8.01924133300781	8.27902793884277	8.49008464813232	8.53791999816895	8.47479915618896	8.28858470916748	7.81700325012207	8.49937057495117			+	S_TEST_S_CTRL	+	S_TEST_C_TEST	19	19	19	84.5	84.5	84.5	36.071	0	217.72	3323100000	104	0.130268	0.917661	0.127439	0.34642	0	0	-0.166549	0	1.12735	0.0251125	0.50696	2.01614	O00151	O00151	PDZ and LIM domain protein 1	PDLIM1
8.24839019775391	8.03478908538818	8.01498222351074	7.82152652740479	8.22834873199463	8.08464813232422	8.09718799591064	8.06729412078857	7.31314992904663	6.48224258422852	6.02789878845215	6.37066221237183	6.58064413070679	6.16364240646362			+	S_TEST_S_CTRL	+	S_TEST_C_TEST	12	12	12	38.7	38.7	38.7	41.796	0	53.665	2146100000	40	0.343286	0.803056	-0.0892584	-0.801058	0	0	-0.988132	0	7.13088	0	-1.72731	-15.7454	O00154	O00154	Cytosolic acyl coenzyme A thioester hydrolase	ACOT7
7.4215874671936	7.1362133026123	7.66189765930176	7.38692665100098	7.02836799621582	7.10174703598022	7.11677360534668	7.63459825515747	6.72660112380981	6.26082611083984	6.29672908782959	6.6501350402832	6.71444082260132	6.47927570343018					+	S_TEST_C_TEST	10	10	10	10.5	10.5	10.5	121.32	0	18.626	451790000	12	0.0695544	0.96664	0.0428181	0.194755	NaN	1	0	NaN	3.46004	0.000140351	-0.841437	-5.57151	O00203	O00203	AP-3 complex subunit beta-1	AP3B1
8.00966358184814	7.76217555999756	7.68210887908936	7.54922389984131	7.63817977905273	7.7221565246582	7.40093517303467	7.79894733428955	7.37191724777222	7.59887790679932	7.50820636749268	7.54426670074463	6.60349988937378	7.63612651824951			+	S_TEST_S_CTRL			10	10	10	28.2	28.2	28.2	47.463	0	28.408	1114400000	27	1.1052	0.509327	-0.253994	-2.11812	0	0	0.00627823	0	0.682016	0.11183	-0.25373	-1.35659	O00231	O00231	26S proteasome non-ATPase regulatory subunit 11	PSMD11
7.44884538650513	7.1166410446167	7.0212721824646	7.0051531791687	7.06340837478638	7.25623655319214	6.17386388778687	7.14423179626465	6.96768856048584	7.00928068161011	6.1360445022583	6.95088052749634	5.94802284240723	6.83284139633179			+	S_TEST_S_CTRL			7	7	7	21.1	21.1	21.1	52.904	0	26.403	250450000	12	0.520075	0.747309	-0.338716	-1.12916	0	0	-0.392275	0	0.700711	0.104801	-0.368614	-1.38574	O00232	O00232	26S proteasome non-ATPase regulatory subunit 12	PSMD12
6.80580759048462	7.25367736816406	7.472580909729	7.48515319824219	6.57533168792725	7.44273042678833	7.50385856628418	7.45794248580933	7.72463607788086	7.11008453369141	7.15478897094727	6.99600791931152	6.66888809204102	7.2600474357605			+	S_TEST_S_CTRL			6	6	6	31.8	31.8	31.8	24.682	0	24.038	600600000	17	0.448799	0.75611	0.29319	1.00027	0	0	-0.686673	0	0.778902	0.0789194	-0.284969	-1.50581	O00233	O00233	26S proteasome non-ATPase regulatory subunit 9	PSMD9
7.63780975341797	7.65101623535156	7.53604030609131	7.88976669311523	7.71668767929077	7.6900806427002	7.95528841018677	7.59804582595825	8.10291385650635	7.63118982315063	7.63117980957031	7.7416558265686	7.48069667816162	7.85597944259644			+	S_TEST_S_CTRL			7	7	7	88.2	88.2	88.2	7.4016	0	36.029	1440700000	46	0.298119	0.819996	0.0865719	0.711711	0	0	-0.434774	0	0.287732	0.45645	-0.0628446	-0.676804	O00244	O00244	Copper transport protein ATOX1	ATOX1
7.01623916625977	7.08177900314331	7.08375358581543	7.13624477386475	7.00740623474121	6.99346733093262	7.18774604797363	7.13433647155762	6.43701601028442	6.27230501174927	6.29667091369629	6.20455837249756	6.60313653945923	6.56374835968018					+	S_TEST_C_TEST	4	4	4	6.2	6.2	6.2	121	0	11.749	229450000	9	0.290264	0.82742	0.0414833	0.695869	NaN	1	0	NaN	4.92244	1.25786e-05	-0.702409	-8.6358	O00267	O00267	Transcription elongation factor SPT5	SUPT5H
7.64176177978516	7.76953983306885	7.94304418563843	7.78136777877808	7.92334747314453	8.06190490722656	7.45345592498779	7.86718463897705	7.53327608108521	6.80320453643799	6.57288455963135	6.70294952392578	6.70903301239014	7.21234750747681			+	S_TEST_S_CTRL	+	S_TEST_C_TEST	10	10	10	32.6	32.6	32.6	36.521	0	32.959	1271800000	50	0.359744	0.795164	0.132733	0.832938	0	0	-0.733192	0	4.47213	2.91262e-05	-1.0383	-7.58702	O00273	O00273	DNA fragmentation factor subunit alpha	DFFA
8.8441915512085	8.76289558410645	9.19827175140381	9.12733173370361	8.96409893035889	8.94398403167725	9.15953731536865	9.13094425201416	9.09022235870361	7.8897500038147	7.71070098876953	7.21128082275391	7.05365467071533	8.11146450042725			+	S_TEST_S_CTRL	+	S_TEST_C_TEST	20	20	20	85.5	85.5	85.5	26.922	0	290.39	22473000000	174	1.87826	0.328071	0.283818	3.47423	0	0	-1.49485	0	4.6341	3.14961e-05	-1.49199	-7.9521	O00299	O00299	Chloride intracellular channel protein 1	CLIC1
7.99794960021973	7.92257499694824	8.16976261138916	8.04289054870605	7.94912147521973	7.79369974136353	7.8331470489502	8.24022483825684	7.4028115272522	5.96586132049561	6.61523628234863	6.46931743621826	6.27998399734497	6.04237222671509			+	S_TEST_S_CTRL	+	S_TEST_C_TEST	11	11	11	40.1	40.1	40.1	37.563	0	51.393	2093300000	31	0.123398	0.924119	0.0445454	0.329934	0	0	-1.12826	0	6.28812	0	-1.73025	-12.5785	O00303	O00303	Eukaryotic translation initiation factor 3 subunit F	EIF3F
6.97140598297119	7.55849266052246	7.69719457626343	7.47588920593262	7.34693956375122	6.34630298614502	8.12771987915039	7.7385425567627	6.34033203125	7.49893045425415	6.06588363647461	6.34914779663086	6.66887044906616	7.67445707321167			+	S_TEST_S_CTRL			16	16	16	26	26	26	106.84	0	70.88	870210000	26	0.154569	0.901479	0.190482	0.403543	0	0	0.511126	0	0.793902	0.0748494	-0.603974	-1.52854	O00339	O00339	Matrilin-2	MATN2
9.01330089569092	8.94783020019531	8.76539993286133	8.90484523773193	8.55542087554932	8.28571510314941	8.88491439819336	8.75570678710938	9.54216575622559	9.3748950958252	8.90029621124268	9.10866641998291	9.51730155944824	9.10907173156738			+	S_TEST_S_CTRL	+	S_TEST_C_TEST	47	47	47	66.7	66.7	66.7	82.577	0	323.31	25118000000	375	0.819253	0.644406	-0.288565	-1.64239	0	0	-0.34012	0	2.19069	0.00154262	0.510046	3.5268	O00391	O00391	Sulfhydryl oxidase 1	QSOX1
8.53623008728027	8.36490726470947	8.56921005249023	8.41652393341064	8.20999717712402	8.4057559967041	8.32004261016846	8.55508232116699	8.41838455200195	8.04131412506104	7.88914489746094	7.89397811889648	6.24927377700806	8.00539493560791			+	S_TEST_S_CTRL	+	S_TEST_C_TEST	41	41	41	50.2	50.2	50.2	123.63	0	323.31	6279400000	221	0.128919	0.918147	-0.0378	-0.343195	0	0	-0.802563	0	1.48749	0.00866207	-0.796948	-2.52413	O00410;O60518	O00410	Importin-5	IPO5
8.22211837768555	7.77710771560669	7.67890071868896	7.64548110961914	8.19717025756836	8.19945335388184	7.55526399612427	7.69020509719849	7.43549394607544	6.57093954086304	6.32124805450439	6.28041887283325	6.52407693862915	6.57840061187744			+	S_TEST_S_CTRL	+	S_TEST_C_TEST	23	23	23	42.5	42.5	42.5	81.876	0	125.77	1504900000	60	0.299011	0.820433	-0.171867	-0.713505	0	0	-0.980477	0	5.28813	0	-1.37273	-9.57038	O00429	O00429	Dynamin-1-like protein	DNM1L
7.09254503250122	7.54253911972046	6.445387840271	6.85355234146118	6.16831016540527	6.15794229507446	6.38436508178711	6.6271767616272	7.2929425239563	8.02085781097412	7.32518720626831	7.60160350799561	7.29003477096558	7.55481624603271			+	S_TEST_S_CTRL	+	S_TEST_C_TEST	11	11	11	16.6	16.6	16.6	100.89	0	33.771	409920000	21	2.08173	0.263289	-0.878086	-3.86805	0	0	0.265557	0	4.00531	7.87402e-05	1.11904	6.60431	O00462	O00462	Beta-mannosidase	MANBA
8.68141269683838	9.58376502990723	6.63269996643066	7.63781976699829	9.20895195007324	8.1862211227417	8.22647094726563	6.30627489089966	8.85294914245605	7.96738433837891	7.68933534622192	8.11477756500244	8.11879348754883	7.55201101303101			+	S_TEST_S_CTRL			68	68	68	47.3	47.3	47.3	217.32	0	323.31	11709000000	241	0.862675	0.640821	-1.43285	-1.71488	0	0	-0.964489	0	0.145902	0.687945	0.188721	0.37735	O00468	O00468	Agrin;Agrin N-terminal 110 kDa subunit;Agrin C-terminal 110 kDa subunit;Agrin C-terminal 90 kDa fragment;Agrin C-terminal 22 kDa fragment	AGRN
6.64253854751587	6.29431200027466	6.41187191009521	6.78596305847168	6.17786598205566	6.59258699417114	7.24174547195435	6.65683555603027	8.59022903442383	8.01878356933594	8.27609443664551	8.13132953643799	8.2319278717041	7.7726001739502			+	S_TEST_S_CTRL	+	S_TEST_C_TEST	23	23	23	41.9	41.9	41.9	84.685	0	95.068	1154800000	64	0.256157	0.849123	0.176053	0.625904	0	0	-0.504082	0	4.61936	3.13316e-05	1.44167	7.91832	O00469	O00469	Procollagen-lysine,2-oxoglutarate 5-dioxygenase 2	PLOD2
7.47227382659912	7.35050010681152	7.05598974227905	7.13305950164795	7.32076930999756	7.36332988739014	7.02702331542969	7.05918455123901	7.07602119445801	7.02555179595947	7.19725275039673	7.2668662071228	6.25965309143066	6.40879392623901			+	S_TEST_S_CTRL			6	6	6	31.9	31.9	31.9	34.577	0	12.285	372900000	10	1.17498	0.489642	-0.251494	-2.23464	0	0	-0.244398	0	0.874065	0.0571031	-0.328269	-1.64856	O00487	O00487	26S proteasome non-ATPase regulatory subunit 14	PSMD14
7.44029474258423	7.69303178787231	7.32327270507813	7.25556182861328	7.79851961135864	7.39047574996948	7.40473127365112	7.36856555938721	7.73679494857788	7.22737264633179	7.18630647659302	6.48707914352417	6.56784534454346	6.29566717147827			+	S_TEST_S_CTRL	+	S_TEST_C_TEST	9	9	9	25.1	25.1	25.1	64.699	0	60.001	633230000	19	0.408481	0.773106	-0.143142	-0.925507	0	0	-0.983941	0	2.16051	0.00169421	-0.670667	-3.48261	O00499	O00499	Myc box-dependent-interacting protein 1	BIN1
7.54470062255859	7.21330499649048	7.4157075881958	7.33655977249146	7.25190591812134	7.52779722213745	7.24647378921509	7.52456474304199	7.49886178970337	6.39013290405273	6.63110446929932	7.01940727233887	6.34925603866577	6.92467737197876			+	S_TEST_S_CTRL	+	S_TEST_C_TEST	9	6	6	26.1	20.3	20.3	57.81	0	41.59	507640000	19	0.0133155	0.995543	0.00483203	0.0394584	0	0	-0.835946	0	3.32217	0.000159292	-0.720919	-5.32751	O00505	O00505	Importin subunit alpha-4	KPNA3
7.70123100280762	7.39598989486694	7.67233800888062	7.4455885887146	7.83489751815796	7.66281461715698	7.21007776260376	7.67121934890747	6.31350898742676	7.21426105499268	6.53961277008057	6.45981502532959	6.11445188522339	6.3828239440918			+	S_TEST_S_CTRL	+	S_TEST_C_TEST	13	13	13	28.3	28.3	28.3	66.049	0	39.97	729850000	32	0.0679517	0.967228	0.0342122	0.19055	0	0	0.228684	0	3.36548	0.000156863	-1.04063	-5.40347	O00567	O00567	Nucleolar protein 56	NOP56
7.89184951782227	8.0928258895874	7.47474050521851	7.75117921829224	7.52181768417358	7.55283832550049	8.0892333984375	7.51429510116577	7.72023391723633	7.82182788848877	7.39729690551758	7.60195159912109	7.80033874511719	7.7484827041626			+	S_TEST_S_CTRL			11	11	11	41	41	41	29.48	0	92.087	2473400000	81	0.959821	0.557978	-0.341654	-1.87645	0	0	-0.0462543	0	0.065596	0.852919	0.0232955	0.181742	O00584	O00584	Ribonuclease T2	RNASET2
8.4418363571167	7.83394336700439	7.45325708389282	7.55684518814087	8.40667629241943	8.4940710067749	7.57578802108765	7.44667673110962	8.68161201477051	8.05053424835205	8.35306930541992	8.36942005157471	8.65905094146729	8.62672996520996			+	S_TEST_S_CTRL	+	S_TEST_C_TEST	16	16	16	57.2	57.2	57.2	42.026	0	121.08	3988600000	97	0.344996	0.802873	-0.315671	-0.804387	0	0	-0.269851	0	1.42063	0.0105641	0.589542	2.4303	O00622	O00622	Protein CYR61	CYR61
8.17782497406006	7.63536310195923	7.48132801055908	7.32897043228149	7.93517446517944	7.99932193756104	7.17776727676392	7.68387508392334	7.34947156906128	7.22690916061401	7.00672292709351	7.13887071609497	6.22997283935547	6.15575218200684			+	S_TEST_S_CTRL	+	S_TEST_C_TEST	9	9	6	30.5	30.5	24.8	57.886	0	99.732	1065700000	26	0.504878	0.75309	-0.305521	-1.10199	0	0	-0.597826	0	2.04436	0.00221116	-0.849427	-3.3138	O00629	O00629	Importin subunit alpha-3	KPNA4
7.22486972808838	7.20787668228149	7.32387065887451	7.13014078140259	7.43979024887085	7.05169248580933	7.34676361083984	7.29955101013184	7.367262840271	7.29826354980469	7.13684749603271	7.39963912963867	6.33960247039795	7.29444408416748			+	S_TEST_S_CTRL			10	10	10	48.1	48.1	48.1	35.102	0	36.482	482050000	34	0.175523	0.886738	0.0489283	0.451427	0	0	-0.273503	0	0.418888	0.294609	-0.171542	-0.920819	O00764	O00764	Pyridoxal kinase	PDXK
6.42640972137451	7.23434019088745	7.75941848754883	7.60404253005981	7.20273351669312	7.20577239990234	7.52022123336792	7.64889621734619	7.48948049545288	6.27600812911987	6.4795560836792	6.4722752571106	6.19764423370361	6.30764436721802			+	S_TEST_S_CTRL	+	S_TEST_C_TEST	5	5	5	18.1	18.1	18.1	33.382	0	17.476	631250000	15	1.36299	0.433781	0.659806	2.55236	0	0	-1.14285	0	5.35731	0	-1.14356	-9.75631	O14562	O14562	Ubiquitin domain-containing protein UBFD1	UBFD1
7.79245471954346	7.90806674957275	7.77387428283691	7.54591274261475	7.73068523406982	7.53389930725098	7.688072681427	7.7983603477478	8.27653026580811	7.58411645889282	7.7774920463562	7.61656999588013	6.45097398757935	7.63138294219971			+	S_TEST_S_CTRL			13	13	13	64.9	64.9	64.9	34.482	0	105.15	1484800000	29	0.990915	0.539745	-0.171793	-1.92809	0	0	-0.864423	0	0.574123	0.167432	-0.26636	-1.18434	O14579	O14579	Coatomer subunit epsilon	COPE
7.1246018409729	6.9456901550293	7.48616123199463	7.21479082107544	6.97571182250977	6.95715713500977	7.16034841537476	7.61306953430176	7.00039052963257	6.62644195556641	7.02682399749756	6.40308856964111	6.65493154525757	6.61989498138428			+	S_TEST_S_CTRL	+	S_TEST_C_TEST	8	8	8	9.5	9.5	9.5	130.16	0	22.252	362980000	14	0.43789	0.758949	0.199394	0.980191	0	0	-0.334154	0	2.35088	0.00112527	-0.568304	-3.76396	O14617	O14617	AP-3 complex subunit delta-1	AP3D1
8.77746295928955	8.85166835784912	8.20879077911377	8.58521270751953	8.48826885223389	8.31321334838867	8.80372333526611	8.1992883682251	8.33304405212402	8.16613388061523	8.22986125946045	8.27114391326904	8.55909252166748	8.03140830993652			+	S_TEST_S_CTRL			26	26	26	50	50	50	84.141	0	323.31	8043300000	162	1.11911	0.504114	-0.381483	-2.1413	0	0	-0.0815161	0	0.68754	0.109499	-0.181555	-1.36522	O14672	O14672	Disintegrin and metalloproteinase domain-containing protein 10	ADAM10
8.40846061706543	8.05717182159424	8.10095596313477	7.7530312538147	8.27364921569824	8.4387321472168	7.97706031799316	7.99219131469727	8.39098834991455	7.25273180007935	7.26634931564331	7.18278551101685	6.60988903045654	7.13187503814697			+	S_TEST_S_CTRL	+	S_TEST_C_TEST	8	8	8	56	56	56	14.285	0	58.59	2955500000	53	0.304635	0.814379	-0.143546	-0.724782	0	0	-1.30226	0	3.93002	7.56144e-05	-1.00054	-6.45477	O14737	O14737	Programmed cell death protein 5	PDCD5
8.02624702453613	7.67641925811768	8.03977108001709	7.68099689483643	7.86732006072998	7.90105485916138	7.54576444625854	8.12778472900391	7.00302934646606	6.87617635726929	6.2482533454895	6.7619481086731	6.39140367507935	6.51753902435303			+	S_TEST_S_CTRL	+	S_TEST_C_TEST	9	9	9	19.2	19.2	19.2	72.683	0	41.67	1470200000	45	0.0169803	0.995661	0.00911554	0.050117	0	0	-0.443965	0	5.09834	0	-1.30138	-9.07549	O14744	O14744	Protein arginine N-methyltransferase 5;Protein arginine N-methyltransferase 5, N-terminally processed	PRMT5
7.31777095794678	7.45385313034058	8.04151153564453	8.26672554016113	7.65152978897095	7.92438793182373	8.02812385559082	8.00414943695068	7.59807872772217	7.04571390151978	6.99240684509277	6.45429801940918	6.60494804382324	7.03754615783691			+	S_TEST_S_CTRL	+	S_TEST_C_TEST	13	13	13	53.1	53.1	53.1	38.868	0	55.448	1711900000	49	2.11767	0.264	0.600259	3.93979	0	0	-0.771096	0	4.68162	3.26087e-05	-1.15909	-8.06173	O14745	O14745	Na(+)/H(+) exchange regulatory cofactor NHE-RF1	SLC9A3R1
8.56608390808105	8.98754596710205	7.58630609512329	8.00911045074463	8.25195407867432	8.1248950958252	7.86363220214844	7.56016969680786	7.99848604202271	8.37943267822266	8.13149070739746	8.39169311523438	8.0486364364624	7.92227363586426			+	S_TEST_S_CTRL	+	S_TEST_C_TEST	19	19	19	56.3	56.3	56.3	61.247	0	210.57	4560400000	87	2.0265	0.289478	-0.87747	-3.75914	0	0	0.176219	0	0.979767	0.0401278	0.275361	1.80374	O14773	O14773	Tripeptidyl-peptidase 1	TPP1
7.69577074050903	7.64318609237671	7.97028636932373	8.00556659698486	7.8737678527832	8.09251022338867	7.89938831329346	7.95058393478394	7.57388067245483	6.28904104232788	6.62976169586182	6.2380805015564	7.34451007843018	6.23738861083984			+	S_TEST_S_CTRL	+	S_TEST_C_TEST	18	18	18	16.1	16.1	16.1	123.9	0	49.062	1574700000	45	2.58886	0.187478	0.295872	4.95031	0	0	-1.02612	0	4.32989	4.51467e-05	-1.41759	-7.27701	O14776;Q5VWI1	O14776	Transcription elongation regulator 1	TCERG1
6.9128303527832	7.6440544128418	6.7605938911438	6.6048903465271	6.74197340011597	6.61658668518066	7.00272750854492	6.4101881980896	8.24534034729004	8.07892799377441	7.54109239578247	7.60993576049805	7.82701349258423	7.94466543197632			+	S_TEST_S_CTRL	+	S_TEST_C_TEST	13	13	13	22.2	22.2	22.2	103.13	0	54.689	670570000	25	1.38761	0.43324	-0.588949	-2.59451	0	0	-0.445013	0	4.95357	0	1.11083	8.71233	O14786	O14786	Neuropilin-1	NRP1
8.48190116882324	7.62088537216187	8.15087890625	7.75728988647461	7.39149951934814	7.99400901794434	7.53402614593506	8.05781841278076	7.90990352630615	7.65154933929443	6.46569061279297	7.42884731292725	7.06133937835693	6.6639928817749			+	S_TEST_S_CTRL	+	S_TEST_C_TEST	11	11	11	55.2	55.2	55.2	27.887	0	58.059	1998700000	42	0.331503	0.802809	-0.23714	-0.778021	0	0	-0.85562	0	1.90572	0.00308846	-0.75997	-3.11468	O14818;Q8TAA3	O14818	Proteasome subunit alpha type-7	PSMA7
7.50250911712646	7.58567523956299	7.83076190948486	7.67622709274292	7.30990695953369	7.41997241973877	7.57277870178223	7.85792303085327	7.59746503829956	6.58998823165894	6.26137065887451	6.01976108551025	6.41615962982178	6.446861743927			+	S_TEST_S_CTRL	+	S_TEST_C_TEST	8	8	8	31.3	31.3	31.3	49.512	0	46.546	896170000	21	0.1559	0.900981	0.0671695	0.406621	0	0	-1.25064	0	5.28022	0	-1.26443	-9.54932	O14929	O14929	Histone acetyltransferase type B catalytic subunit	HAT1
8.0204439163208	7.63188982009888	7.81287336349487	7.61570835113525	8.15454578399658	8.26469993591309	7.85433053970337	7.71716260910034	8.36306667327881	8.76801586151123	8.43997955322266	8.82928466796875	7.45574283599854	8.71924018859863			+	S_TEST_S_CTRL	+	S_TEST_C_TEST	10	10	4	62.6	62.6	29.2	19.794	0	212.28	4664100000	67	0.138852	0.912727	0.0770532	0.366803	0	0	0.0793859	0	1.18215	0.0214232	0.539233	2.09411	P19105;O14950	P19105;O14950	Myosin regulatory light chain 12A;Myosin regulatory light chain 12B	MYL12A;MYL12B
7.08116722106934	7.29021263122559	7.71938943862915	7.91449117660522	7.28019142150879	7.40529489517212	7.61497116088867	7.60628461837769	7.07784032821655	6.6815299987793	7.23570537567139	6.89872312545776	6.23089933395386	6.53572988510132			+	S_TEST_S_CTRL	+	S_TEST_C_TEST	7	7	7	8.6	8.6	8.6	86.191	0	19.328	756950000	22	1.22235	0.480231	0.404414	2.3141	0	0	-0.361323	0	2.98945	0.000267016	-0.873586	-4.76354	O14964	O14964	Hepatocyte growth factor-regulated tyrosine kinase substrate	HGS
6.72189283370972	6.76316595077515	6.83689975738525	7.05022525787354	6.85012531280518	6.92441368103027	7.0795431137085	6.98988103866577	7.00216627120972	6.77279090881348	6.79318952560425	6.21432018280029	6.34290647506714	7.12658596038818			+	S_TEST_S_CTRL	+	S_TEST_C_TEST	6	6	6	8.3	8.3	8.3	115.28	0	22.137	203790000	14	1.4969	0.395927	0.212652	2.7835	0	0	-0.352208	0	1.08433	0.0285329	-0.305223	-1.95463	O14974	O14974	Protein phosphatase 1 regulatory subunit 12A	PPP1R12A
8.0375862121582	7.85508298873901	8.36235046386719	8.28807067871094	7.9041633605957	7.85981035232544	8.18895626068115	8.35525989532471	7.96162509918213	6.63056373596191	6.23750877380371	6.61958694458008	6.33257246017456	6.40568399429321			+	S_TEST_S_CTRL	+	S_TEST_C_TEST	11	10	10	28.8	26.9	26.9	46.437	0	44.555	2927200000	50	0.580408	0.716441	0.213434	1.23562	0	0	-1.51644	0	6.65838	0	-1.71459	-13.8896	O14979	O14979	Heterogeneous nuclear ribonucleoprotein D-like	HNRNPDL
8.82350063323975	8.18381023406982	8.47361850738525	8.18906879425049	8.4611234664917	8.44320011138916	8.08339500427246	8.51591396331787	8.22331428527832	6.93295049667358	7.06213045120239	6.22078466415405	6.37290906906128	7.13519620895386			+	S_TEST_S_CTRL	+	S_TEST_C_TEST	25	25	25	29.9	29.9	29.9	123.38	0	220.52	5535700000	128	0.296479	0.82172	-0.142602	-0.708411	0	0	-1.47852	0	4.91894	1.25392e-05	-1.61626	-8.62723	O14980	O14980	Exportin-1	XPO1
7.39804410934448	7.72662115097046	7.52043104171753	7.68614435195923	7.20376682281494	7.1518292427063	7.85359477996826	7.386070728302	7.43485641479492	7.6417121887207	7.46451950073242	7.51838254928589	6.4085111618042	7.56005001068115			+	S_TEST_S_CTRL			17	17	17	14.1	14.1	14.1	205.12	0	91.017	927660000	33	0.168946	0.888493	-0.0953598	-0.436526	0	0	-0.116221	0	0.256693	0.502206	-0.148338	-0.615067	O15031	O15031	Plexin-B2	PLXNB2
8.02538776397705	7.64969491958618	8.01636505126953	7.83907556533813	7.82804727554321	8.10748100280762	7.82056283950806	7.90176868438721	8.27422714233398	7.42772960662842	6.28153467178345	6.10119771957397	7.03572559356689	6.15143537521362			+	S_TEST_S_CTRL	+	S_TEST_C_TEST	23	23	23	29.5	29.5	29.5	144.73	0	104.88	1870100000	64	0.268603	0.840849	0.0813421	0.651665	0	0	-1.6747	0	3.33164	0.000160475	-1.31936	-5.34406	O15067	O15067	Phosphoribosylformylglycinamidine synthase	PFAS
7.33006858825684	7.15809106826782	7.43889045715332	7.44677019119263	6.9564995765686	7.19237232208252	7.25391912460327	7.40596055984497	6.95922756195068	6.73022985458374	6.5806622505188	6.30996179580688	6.69462776184082	6.47543716430664			+	S_TEST_S_CTRL	+	S_TEST_C_TEST	2	2	2	17.3	17.3	17.3	15.179	0	9.816	424080000	14	0.0946768	0.954599	0.0383222	0.259228	0	0	-0.401044	0	3.98354	7.75194e-05	-0.724218	-6.56082	O15116	O15116	U6 snRNA-associated Sm-like protein LSm1	LSM1
8.56680297851563	8.14513397216797	8.08887958526611	8.235276222229	8.17825698852539	8.28431797027588	8.10547637939453	8.15448474884033	8.07419490814209	8.40703392028809	8.45823001861572	8.34904384613037	7.27600193023682	8.17935085296631			+	S_TEST_S_CTRL			17	17	16	57	57	50.8	40.949	0	94.711	4072500000	95	0.788519	0.648357	-0.18152	-1.59091	0	0	0.0597372	0	0.0732521	0.836885	-0.0405165	-0.2015	O15143	O15143	Actin-related protein 2/3 complex subunit 1B	ARPC1B
8.15784931182861	8.09036350250244	8.00143051147461	7.84346342086792	8.16589736938477	8.21955871582031	7.99587631225586	8.01072406768799	8.06058406829834	8.07773113250732	8.2516622543335	8.07842063903809	7.54327297210693	7.86134910583496			+	S_TEST_S_CTRL			18	18	18	57.7	57.7	57.7	34.333	0	77.807	2488800000	73	0.358798	0.795906	-0.0846147	-0.831113	0	0	-0.0980968	0	0.255673	0.503624	-0.0770045	-0.613008	O15144	O15144	Actin-related protein 2/3 complex subunit 2	ARPC2
8.1253833770752	7.83645725250244	7.86568403244019	7.8578929901123	8.10714244842529	8.07280158996582	7.96742630004883	7.8727445602417	7.90324211120605	7.64799880981445	7.6563663482666	7.56921005249023	6.53715133666992	7.59778308868408			+	S_TEST_S_CTRL	+	S_TEST_C_TEST	6	6	6	34.8	34.8	34.8	20.546	0	25.749	2133400000	46	0.0796175	0.964169	-0.0236383	-0.220899	0	0	-0.50154	0	1.64929	0.00562578	-0.55558	-2.75144	O15145	O15145	Actin-related protein 2/3 complex subunit 3	ARPC3
7.64180135726929	7.96935987472534	8.20921993255615	8.12385177612305	7.79018640518188	7.85881996154785	8.05602741241455	8.06602764129639	7.37160348892212	7.10078382492065	6.90946531295776	7.13363456726074	6.1618447303772	7.33173084259033			+	S_TEST_S_CTRL	+	S_TEST_C_TEST	9	9	9	60.5	60.5	60.5	14.582	0	55.062	1883400000	42	0.727169	0.676067	0.211775	1.48757	0	0	-0.444112	0	3.44033	0.000144882	-1.08986	-5.53624	O15212	O15212	Prefoldin subunit 6	PFDN6
7.33729934692383	8.3134241104126	8.37162208557129	8.35171890258789	7.89339017868042	6.79361581802368	8.62421989440918	8.35994911193848	8.22924613952637	7.35046100616455	5.97830820083618	6.55695009231567	6.42579078674316	8.00212287902832			+	S_TEST_S_CTRL	+	S_TEST_C_TEST	54	54	52	22.1	22.1	21.5	399.73	0	263.86	4361600000	181	0.170051	0.887308	0.240391	0.439036	0	0	-1.36652	0	1.62234	0.00608185	-1.20303	-2.71352	O15230	O15230	Laminin subunit alpha-5	LAMA5
8.54670333862305	9.43590831756592	7.59279823303223	8.22865676879883	8.94735050201416	8.50199031829834	7.8628945350647	7.2208399772644	6.88334894180298	6.44511938095093	6.69481801986694	7.24425220489502	6.71812868118286	6.35143852233887			+	S_TEST_S_CTRL	+	S_TEST_C_TEST	37	37	37	67.2	67.2	67.2	67.257	0	315.57	8319600000	138	0.924305	0.590806	-0.932217	-1.81745	0	0	-0.192598	0	2.7179	0.00045509	-1.36834	-4.32657	O15240	O15240	Neurosecretory protein VGF;Neuroendocrine regulatory peptide-1;Neuroendocrine regulatory peptide-2;Antimicrobial peptide VGF[554-577]	VGF
6.99497222900391	6.7676157951355	7.50908136367798	7.25727033615112	7.02506017684937	7.12391710281372	6.78348922729492	7.58930158615112	6.37725591659546	6.19467926025391	6.29999685287476	6.52728128433228	6.74348592758179	6.16159009933472					+	S_TEST_C_TEST	5	5	5	28	28	28	28.082	0	36.494	343150000	11	0.697043	0.669271	0.333393	1.43648	NaN	1	0	NaN	3.07593	0.000227951	-0.82928	-4.90692	O15305;Q92871	O15305	Phosphomannomutase 2	PMM2
8.15460681915283	8.28345966339111	8.65664386749268	8.62118625640869	8.04312610626221	8.07881927490234	8.54337215423584	8.60896396636963	7.46999883651733	6.42337942123413	6.19463491439819	6.35974645614624	6.23922443389893	6.52334451675415			+	S_TEST_S_CTRL	+	S_TEST_C_TEST	10	10	10	40.5	40.5	40.5	22.98	0	49.255	5373100000	81	0.428058	0.768378	0.206319	0.961998	0	0	-1.12193	0	6.92042	0	-2.07729	-14.8921	O15347	O15347	High mobility group protein B3	HMGB3
7.58901071548462	7.72914838790894	8.03794384002686	8.10930824279785	7.74834299087524	8.01857566833496	8.11092662811279	8.02628803253174	7.76447486877441	6.47352743148804	6.65983486175537	6.34116458892822	5.60525321960449	6.30735969543457			+	S_TEST_S_CTRL	+	S_TEST_C_TEST	13	13	13	26.4	26.4	26.4	59.271	0	91.105	1748400000	43	1.79837	0.333908	0.349485	3.32484	0	0	-1.48705	0	5.45742	0	-1.73114	-10.0307	O15355	O15355	Protein phosphatase 1G	PPM1G
7.90789461135864	7.83419179916382	8.25863742828369	8.26380157470703	8.10332489013672	7.9465799331665	8.23085784912109	8.23628520965576	6.49554967880249	6.40577459335327	6.48485279083252	6.41907644271851	6.44192409515381	6.2995138168335					+	S_TEST_C_TEST	20	20	20	44.9	44.9	44.9	63.972	0	159.45	2495300000	69	1.71431	0.355784	0.302205	3.17053	NaN	1	0	NaN	9.3246	0	-1.76302	-27.9044	O15371	O15371	Eukaryotic translation initiation factor 3 subunit D	EIF3D
7.77326679229736	7.72412014007568	7.98096656799316	7.87591171264648	7.88178968429565	7.76910400390625	7.89514636993408	8.08188724517822	7.65578174591064	6.99945259094238	6.49326181411743	6.68427991867065	7.00574970245361	6.58527183532715			+	S_TEST_S_CTRL	+	S_TEST_C_TEST	15	15	15	48.3	48.3	48.3	39.93	0	99.099	1524600000	52	1.07385	0.510667	0.165441	2.06592	0	0	-0.902179	0	5.73886	0	-1.16053	-10.8379	O15372	O15372	Eukaryotic translation initiation factor 3 subunit H	EIF3H
6.98634624481201	7.27300119400024	7.52347326278687	7.55372524261475	7.22362565994263	7.00346040725708	7.43476057052612	7.69877004623413	7.40625047683716	7.32072782516479	7.56332683563232	7.66307878494263	7.22742366790771	7.28196477890015			+	S_TEST_S_CTRL			5	5	5	25.3	25.3	25.3	29.815	0	49.123	676430000	28	0.667406	0.680225	0.276629	1.38594	0	0	0.0050539	0	0.0124524	0.9722	0.00500185	0.0364303	O15400	O15400	Syntaxin-7	STX7
7.45630550384521	7.52957153320313	7.58019495010376	7.5653281211853	7.45568227767944	7.5148663520813	7.50650501251221	7.554368019104	7.40394353866577	6.24494695663452	6.50842475891113	6.34867429733276	6.46701049804688	6.35952425003052			+	S_TEST_S_CTRL	+	S_TEST_C_TEST	7	7	7	39.9	39.9	39.9	22.417	0	25.623	647060000	25	0.421134	0.768493	0.0365523	0.949135	0	0	-1.01823	0	8.7967	0	-1.14377	-24.3394	O15498	O15498	Synaptobrevin homolog YKT6	YKT6
8.42507743835449	8.02081680297852	8.11670780181885	8.1814432144165	7.59958839416504	7.61014890670776	7.71679592132568	8.33743953704834	7.61520290374756	7.06145238876343	7.36567497253418	6.46299839019775	6.24066686630249	6.54945707321167			+	S_TEST_S_CTRL	+	S_TEST_C_TEST	21	21	21	32.2	32.2	32.2	90.932	0	59.424	2478100000	65	0.528166	0.750538	-0.295926	-1.14356	0	0	-0.879153	0	3.14697	0.000206128	-1.19097	-5.02634	O43143	O43143	Pre-mRNA-splicing factor ATP-dependent RNA helicase DHX15	DHX15
7.43762397766113	7.43531847000122	7.68206357955933	7.52850532531738	7.1438889503479	7.16929244995117	7.4645791053772	7.60948753356934	7.2712140083313	7.47572946548462	7.43708419799805	7.2642035484314	7.49064683914185	7.49873781204224			+	S_TEST_S_CTRL			13	13	13	28.4	28.4	28.4	58.449	0	29.456	827770000	26	0.0069513	0.997203	-0.00350173	-0.0207454	0	0	0.162066	0	0.000957793	0.997908	0.000310882	0.00283863	O43172	O43172	U4/U6 small nuclear ribonucleoprotein Prp4	PRPF4
7.47318029403687	6.94765424728394	7.96074199676514	7.44683218002319	7.87301826477051	7.33869552612305	7.79479455947876	7.97438716888428	7.26869487762451	7.32380867004395	7.36473846435547	6.43683242797852	6.22030973434448	7.17635154724121			+	S_TEST_S_CTRL	+	S_TEST_C_TEST	13	13	13	32.6	32.6	32.6	56.65	0	36.055	1107200000	22	1.14874	0.499377	0.520994	2.19076	0	0	-0.364287	0	2.05148	0.002184	-0.827003	-3.3241	O43175	O43175	D-3-phosphoglycerate dehydrogenase	PHGDH
6.88304233551025	6.51546335220337	6.75099754333496	6.19034004211426	7.24119758605957	7.0461049079895	6.57026958465576	6.34996557235718	7.03169107437134	6.67778921127319	7.12907743453979	7.24511766433716	6.91120433807373	7.43705272674561			+	S_TEST_S_CTRL	+	S_TEST_C_TEST	8	8	8	27.6	27.6	27.6	54.099	0	30.052	173800000	20	0.00833586	0.996496	-0.00777364	-0.0248388	0	0	0.0483572	0	0.967822	0.0416832	0.388569	1.78635	O43237	O43237	Cytoplasmic dynein 1 light intermediate chain 2	DYNC1LI2
7.97339582443237	7.62241077423096	7.47079277038574	7.17840147018433	7.71401929855347	7.78189182281494	7.23588180541992	7.49961853027344	7.10998344421387	7.21682548522949	7.35179615020752	7.40604591369629	5.99366998672485	7.28822708129883			+	S_TEST_S_CTRL			15	15	15	33.3	33.3	33.3	60.977	0	39.617	851380000	30	0.789338	0.648737	-0.317802	-1.59228	0	0	-0.0586705	0	0.85625	0.060411	-0.428788	-1.62208	O43242	O43242	26S proteasome non-ATPase regulatory subunit 3	PSMD3
6.59297561645508	6.93699598312378	8.16079902648926	8.02542877197266	6.69976854324341	6.49115133285522	7.96754789352417	7.98271894454956	6.42763233184814	6.08179378509521	6.42869472503662	6.5057544708252	6.88917207717896	6.51581192016602			+	S_TEST_S_CTRL	+	S_TEST_C_TEST	15	15	15	38.3	38.3	38.3	70.832	0	98.797	1212600000	49	0.67548	0.684602	0.789583	1.39974	0	0	0.0566131	0	1.82154	0.00361495	-1.07032	-2.99485	O43252	O43252	Bifunctional 3-phosphoadenosine 5-phosphosulfate synthase 1;Sulfate adenylyltransferase;Adenylyl-sulfate kinase	PAPSS1
7.54374551773071	7.21600723266602	7.41677379608154	7.76040744781494	6.96808099746704	7.11461114883423	8.2074728012085	7.23643636703491	6.55181074142456	6.70925283432007	6.2030234336853	6.7947564125061	6.62436437606812	6.65947294235229			+	S_TEST_S_CTRL	+	S_TEST_C_TEST	5	5	5	20.2	20.2	20.2	28.228	0	35.898	823200000	22	0.0719404	0.967842	0.0707541	0.200994	0	0	0.0463633	0	2.33686	0.00115468	-0.852456	-3.74301	O43291	O43291	Kunitz-type protease inhibitor 2	SPINT2
7.64991855621338	7.15923643112183	7.20731115341187	7.3005952835083	7.73277139663696	7.74303913116455	7.18884420394897	7.2550311088562	6.46658897399902	6.12969541549683	7.22947692871094	5.99454689025879	6.61084747314453	6.41571283340454			+	S_TEST_S_CTRL	+	S_TEST_C_TEST	5	5	5	42	42	42	19.81	0	18.233	515670000	19	3.11597e-05	1	2.12193e-05	9.37276e-05	0	0	0.00946693	0	2.54814	0.000741082	-0.928543	-4.0627	O43324	O43324	Eukaryotic translation elongation factor 1 epsilon-1	EEF1E1
8.90678787231445	8.63746929168701	9.11521053314209	9.05472755432129	8.65885066986084	8.93166160583496	8.67664813995361	8.93423080444336	8.59537506103516	7.43399381637573	6.87036275863647	7.72579717636108	6.51401853561401	6.89784145355225			+	S_TEST_S_CTRL	+	S_TEST_C_TEST	24	24	18	40.3	40.3	32.7	70.942	0	153.24	15821000000	144	0.339391	0.798457	0.123093	0.793463	0	0	-1.50697	0	4.84974	1.19048e-05	-1.80682	-8.45918	O43390	O43390	Heterogeneous nuclear ribonucleoprotein R	HNRNPR
8.04151153564453	7.83051824569702	7.96149206161499	7.96030426025391	8.48570728302002	8.37432670593262	8.00117111206055	8.03506946563721	7.98215818405151	6.15627670288086	7.35600662231445	7.28323316574097	6.29926824569702	7.23497247695923			+	S_TEST_S_CTRL	+	S_TEST_C_TEST	15	15	15	66.4	66.4	66.4	32.251	0	99.015	2699300000	56	0.511592	0.750719	0.20033	1.11401	0	0	-1.11621	0	3.07703	0.000228261	-1.27039	-4.90877	O43396	O43396	Thioredoxin-like protein 1	TXNL1
7.99105787277222	8.00578117370605	8.18982696533203	8.17640972137451	8.09096336364746	7.98275518417358	8.11273860931396	8.13776588439941	8.01118946075439	7.85290050506592	7.92394828796387	7.75224828720093	6.15489196777344	8.09373664855957			+	S_TEST_S_CTRL	+	S_TEST_C_TEST	11	11	11	61.7	61.7	61.7	22.237	0	167.48	2819000000	63	1.08767	0.512302	0.116657	2.08893	0	0	-0.455644	0	0.935142	0.0466306	-0.559531	-1.7386	O43399	O43399	Tumor protein D54	TPD52L2
7.75067806243896	8.50521755218506	7.66695785522461	7.22603273391724	7.81715536117554	7.03027582168579	7.95035982131958	7.76339817047119	6.69607925415039	7.06295776367188	6.47884702682495	6.46474409103394	6.06856203079224	7.23256397247314			+	S_TEST_S_CTRL	+	S_TEST_C_TEST	15	15	15	40.9	40.9	40.9	59.482	0	97.489	1381300000	41	0.855427	0.638528	-0.552251	-1.7028	0	0	-0.0345443	0	2.24807	0.00136306	-0.914162	-3.61123	O43405	O43405	Cochlin	COCH
7.23902416229248	7.36434459686279	7.74111223220825	7.67148733139038	7.21571683883667	7.15536642074585	7.70976161956787	7.73116970062256	7.19479179382324	6.75466299057007	6.95203113555908	6.11096143722534	6.14623785018921	6.46303367614746			+	S_TEST_S_CTRL	+	S_TEST_C_TEST	8	8	8	60.5	60.5	60.5	19.208	0	54.049	758580000	30	0.526894	0.749122	0.235751	1.1413	0	0	-0.709406	0	3.37926	0.000152672	-1.05205	-5.42778	O43447	O43447	Peptidyl-prolyl cis-trans isomerase H	PPIH
7.9112377166748	7.71686267852783	7.89293432235718	7.92078590393066	7.6906566619873	7.47722244262695	7.83158826828003	7.8904767036438	7.25212478637695	6.30175018310547	6.7071681022644	6.48366165161133	6.06514310836792	6.20039510726929			+	S_TEST_S_CTRL	+	S_TEST_C_TEST	8	8	8	33.4	33.4	33.4	39.589	0	35.714	1190200000	21	0.0799472	0.965684	-0.0301061	-0.221748	0	0	-0.900501	0	5.87375	0	-1.43232	-11.2443	O43488;Q8NHP1	O43488	Aflatoxin B1 aldehyde reductase member 2	AKR7A2
7.90700244903564	8.31105422973633	6.86552429199219	6.30090475082397	7.81285333633423	7.35343551635742	7.51244401931763	6.92680025100708	8.34433364868164	7.75090169906616	7.57000541687012	7.67063522338867	7.88946437835693	8.00500869750977			+	S_TEST_S_CTRL	+	S_TEST_C_TEST	11	11	11	44.1	44.1	44.1	47.119	0	113.96	1442200000	49	1.25431	0.46253	-0.980368	-2.36791	0	0	-0.567131	0	1.51001	0.00822857	0.648543	2.55574	O43505	O43505	Beta-1,4-glucuronyltransferase 1	B4GAT1
7.77772378921509	7.40183115005493	7.32312822341919	7.26937294006348	7.7789249420166	7.89177703857422	7.39995050430298	7.46544218063354	7.59808969497681	7.12804365158081	5.96702098846436	7.07852935791016	6.30703592300415	6.96612787246704			+	S_TEST_S_CTRL	+	S_TEST_C_TEST	10	10	10	56.6	56.6	56.6	22.092	0	46.612	723590000	30	0.12189	0.924829	-0.0683448	-0.326293	0	0	-0.908738	0	2.15082	0.00173251	-0.832081	-3.46844	O43583	O43583	Density-regulated protein	DENR
7.27820444107056	6.74645519256592	6.84881067276001	6.90131330490112	6.76723003387451	6.75455474853516	6.49411106109619	6.64471435546875	7.5990309715271	6.31552219390869	6.37268209457397	6.15987634658813	6.40993738174438	6.83624792098999			+	S_TEST_S_CTRL	+	S_TEST_C_TEST	7	7	7	13	13	13	109.96	0	20.307	185740000	9	0.832544	0.632212	-0.277207	-1.6646	0	0	-1.18018	0	1.54359	0.00748825	-0.316269	-2.60288	O43592	O43592	Exportin-T	XPOT
8.14912700653076	7.94681072235107	7.9939432144165	7.9873309135437	8.51205730438232	8.42234325408936	7.78010129928589	7.99920892715454	7.6609034538269	7.47027826309204	6.7228569984436	7.01443672180176	6.03250598907471	7.16681480407715			+	S_TEST_S_CTRL	+	S_TEST_C_TEST	8	8	8	69	69	69	19.108	0	73.156	2753800000	36	0.115504	0.931804	0.067862	0.310793	0	0	-0.779525	0	3.03244	0.000239044	-1.23445	-4.83455	O43598	O43598	2-deoxynucleoside 5-phosphate N-hydrolase 1	DNPH1
7.22510242462158	7.25594758987427	7.36841726303101	7.34725189208984	6.91975784301758	7.01456260681152	7.29081344604492	7.52698516845703	7.32528972625732	6.23445653915405	6.44144153594971	6.21695852279663	6.37045669555664	6.32406234741211			+	S_TEST_S_CTRL	+	S_TEST_C_TEST	3	3	3	8.4	8.4	8.4	57.193	0	17.006	379350000	18	0.00800307	0.996962	0.00410636	0.0238561	0	0	-1.00781	0	4.8113	1.15942e-05	-0.927156	-8.36696	O43660	O43660	Pleiotropic regulator 1	PLRG1
6.57348394393921	6.86979484558105	7.34392023086548	7.29931116104126	7.22556781768799	7.20128774642944	7.25681400299072	7.32874631881714	7.01749229431152	5.87238931655884	6.14459609985352	6.32620096206665	6.29268360137939	6.42188501358032			+	S_TEST_S_CTRL	+	S_TEST_C_TEST	3	3	3	22.5	22.5	22.5	20.236	0	15.831	311410000	14	3.29472	0.2	0.554302	6.77007	0	0	-0.805941	0	6.04955	0	-1.06439	-11.7941	O43665	O43665	Regulator of G-protein signaling 10	RGS10
7.70254230499268	7.79336404800415	7.7554783821106	7.91854381561279	7.67095041275024	7.62940979003906	7.35003471374512	7.9511284828186	6.57396078109741	5.96210861206055	5.85910844802856	6.87497091293335	5.97741174697876	6.6976170539856					+	S_TEST_C_TEST	9	9	9	17.2	17.2	17.2	50.75	0	29.785	1162900000	23	0.077008	0.96515	-0.0353622	-0.214161	NaN	1	0	NaN	4.04117	8e-05	-1.43835	-6.67636	O43670	O43670	BUB3-interacting and GLEBS motif-containing protein ZNF207	ZNF207
7.61621284484863	7.00466537475586	6.78771543502808	6.88484621047974	7.53135108947754	7.48016500473022	6.45466279983521	6.74020481109619	6.44739532470703	6.86563110351563	6.85198545455933	6.73542308807373	6.49827766418457	5.93737649917603			+	S_TEST_S_CTRL			5	5	5	20.1	20.1	20.1	38.792	0	17.017	294750000	11	0.414588	0.770339	-0.330615	-0.936931	0	0	0.130343	0	0.847419	0.062144	-0.402085	-1.60892	O43681	O43681	ATPase ASNA1	ASNA1
7.60071182250977	7.72558498382568	7.83859729766846	7.72732162475586	7.71695423126221	7.84802293777466	7.63099718093872	7.87443542480469	7.40956115722656	6.57818412780762	6.39903211593628	6.46335411071777	5.73588180541992	6.73010587692261			+	S_TEST_S_CTRL	+	S_TEST_C_TEST	8	8	8	32.6	32.6	32.6	37.154	0	49.919	1123700000	36	0.68876	0.680832	0.109573	1.42238	0	0	-1.02825	0	4.94346	0	-1.39141	-8.6874	O43684	O43684	Mitotic checkpoint protein BUB3	BUB3
9.59643173217773	8.84570598602295	9.045166015625	8.76846027374268	8.89260101318359	9.04844188690186	8.75943374633789	9.10880184173584	9.46879005432129	9.80259609222412	9.28449821472168	9.91391944885254	9.34141445159912	9.45114135742188			+	S_TEST_S_CTRL	+	S_TEST_C_TEST	70	70	46	76.4	76.4	56.1	104.85	0	323.31	50758000000	863	0.647163	0.689626	-0.283918	-1.35125	0	0	0.0899239	0	2.93116	0.000307298	0.621563	4.66808	O43707	O43707	Alpha-actinin-4	ACTN4
7.95924663543701	7.46619987487793	7.92417573928833	7.71479892730713	7.82360458374023	7.7937273979187	7.38012075424194	8.05967712402344	7.12394952774048	7.20536661148071	6.8435378074646	7.07510900497437	6.14042663574219	6.62551832199097			+	S_TEST_S_CTRL	+	S_TEST_C_TEST	17	17	17	26	26	26	91.35	0	53.714	1251600000	53	0.126538	0.920779	0.0699608	0.337488	0	0	-0.345958	0	3.16302	0.000208451	-1.00469	-5.05353	O43747	O43747	AP-1 complex subunit gamma-1	AP1G1
7.86293601989746	7.87807369232178	7.99702787399292	8.04708003997803	8.05675220489502	8.19504165649414	7.86052942276001	8.07459735870361	7.51240396499634	6.53401231765747	7.31862688064575	6.2174711227417	6.61865568161011	5.86558675765991			+	S_TEST_S_CTRL	+	S_TEST_C_TEST	12	12	12	38.3	38.3	38.3	34.063	0	49.239	1938800000	52	1.0717	0.510638	0.168	2.06233	0	0	-1.00153	0	4.11838	6.58436e-05	-1.52763	-6.83336	O43765	O43765	Small glutamine-rich tetratricopeptide repeat-containing protein alpha	SGTA
8.47986316680908	8.10150623321533	8.43158912658691	8.35347366333008	8.65511894226074	8.42957496643066	8.30364990234375	8.43865299224854	7.92191028594971	7.65335702896118	7.79190111160278	7.73496770858765	6.20572137832642	7.57623767852783			+	S_TEST_S_CTRL	+	S_TEST_C_TEST	21	21	21	41.4	41.4	41.4	62.942	0	159.69	4952100000	99	0.52824	0.75177	0.144659	1.1437	0	0	-0.529473	0	2.36769	0.00106874	-1.04291	-3.78911	O43776	O43776	Asparagine--tRNA ligase, cytoplasmic	NARS
8.31956386566162	8.0709981918335	8.49807643890381	8.27822780609131	7.8709888458252	7.92572975158691	8.00834465026855	8.46930599212646	8.0354700088501	7.11065721511841	7.30444765090942	6.49605703353882	6.03204250335693	6.56030464172363			+	S_TEST_S_CTRL	+	S_TEST_C_TEST	9	9	9	43.2	43.2	43.2	26.227	0	42.594	3535400000	54	0.0323506	0.990729	-0.0201688	-0.0939382	0	0	-1.33477	0	3.75639	0.000106952	-1.47441	-6.11869	O43809	O43809	Cleavage and polyadenylation specificity factor subunit 5	NUDT21
7.69455242156982	7.34441184997559	7.96805334091187	7.61069202423096	7.5354585647583	7.58158540725708	7.38419198989868	8.02114772796631	7.16010808944702	7.1164083480835	6.4358057975769	6.3533239364624	6.47235488891602	6.26143264770508			+	S_TEST_S_CTRL	+	S_TEST_C_TEST	8	8	8	33.6	33.6	33.6	45.283	0	40.208	1043400000	20	0.340028	0.798468	0.164039	0.794706	0	0	-0.632243	0	3.94099	7.63359e-05	-1.15566	-6.47641	O43813	O43813	LanC-like protein 1	LANCL1
7.32988595962524	7.07404804229736	7.45813894271851	7.22585201263428	7.23471975326538	7.30276393890381	7.20090532302856	7.62192392349243	7.30875635147095	6.22428464889526	6.37776470184326	6.18562793731689	6.50788640975952	5.8633599281311			+	S_TEST_S_CTRL	+	S_TEST_C_TEST	10	10	10	38.1	38.1	38.1	51.84	0	92.59	437890000	26	0.452234	0.76077	0.13875	1.00657	0	0	-1.07697	0	5.0634	0	-1.10893	-8.98672	O43818	O43818	U3 small nucleolar RNA-interacting protein 2	RRP9
7.63544368743896	7.29457664489746	7.66686391830444	7.49880647659302	7.2801456451416	7.28445339202881	7.34648990631104	7.69791793823242	6.53013181686401	6.74981164932251	6.55058145523071	6.41735649108887	6.47495222091675	6.12080144882202					+	S_TEST_C_TEST	9	9	9	9.1	9.1	9.1	131.57	0	21.171	571440000	21	0.00530672	0.998937	-0.00256395	-0.0158667	NaN	1	0	NaN	4.6421	3.18302e-05	-0.999746	-7.97047	O43847	O43847	Nardilysin	NRD1
7.3947491645813	7.54911375045776	7.21724700927734	7.49868249893188	8.11220264434814	7.85902404785156	7.59719038009644	7.33274126052856	8.87735366821289	8.85633563995361	8.6788911819458	9.12600135803223	9.57145214080811	9.08332347869873			+	S_TEST_S_CTRL	+	S_TEST_C_TEST	27	27	27	74	74	74	37.106	0	323.31	7569000000	156	0.206629	0.869073	0.130917	0.520433	0	0	0.185847	0	4.29222	6.1674e-05	1.46035	7.1965	O43852	O43852	Calumenin	CALU
7.32103872299194	7.08022975921631	7.47774314880371	7.30756044387817	7.12817287445068	6.90647506713867	7.22057867050171	7.51308441162109	6.37209558486938	6.19077968597412	6.62543249130249	6.56906366348267	5.90466594696045	6.73821067810059					+	S_TEST_C_TEST	3	3	3	5.4	5.4	5.4	71.689	0	10.872	374270000	17	0.122057	0.925137	0.0583015	0.326696	NaN	1	0	NaN	3.07965	0.000229195	-0.853305	-4.91314	O60216;Q9H4I0	O60216	Double-strand-break repair protein rad21 homolog	RAD21
7.49539184570313	7.46793365478516	7.57408905029297	7.74132490158081	7.5391640663147	7.46631908416748	7.59113121032715	7.47026348114014	7.06707096099854	6.49786138534546	6.28148651123047	6.19660043716431	6.55217027664185	6.26577711105347			+	S_TEST_S_CTRL	+	S_TEST_C_TEST	3	3	3	38.1	38.1	38.1	10.998	0	12.04	633650000	16	0.494648	0.754	0.0820525	1.08361	0	0	-0.708292	0	7.0643	0	-1.20494	-15.4706	O60220	O60220	Mitochondrial import inner membrane translocase subunit Tim8 A	TIMM8A
7.2531681060791	6.99166011810303	7.30126857757568	7.31565570831299	7.47249317169189	7.31680870056152	7.22144031524658	7.32223987579346	6.36557912826538	6.30108642578125	5.95101118087769	6.53536653518677	6.34985685348511	6.63883399963379					+	S_TEST_C_TEST	7	7	6	23	23	19.2	40.925	0	28.625	364820000	18	1.23825	0.467506	0.20257	2.34086	NaN	1	0	NaN	4.90591	1.23839e-05	-0.969753	-8.59538	O60256	O60256	Phosphoribosyl pyrophosphate synthase-associated protein 2	PRPSAP2
7.79256677627563	7.58134651184082	7.55533647537231	7.34875249862671	7.70946502685547	7.58194971084595	7.16494750976563	7.52032613754272	7.38280916213989	6.87587118148804	6.33786058425903	6.36276388168335	6.73417234420776	7.00363302230835			+	S_TEST_S_CTRL	+	S_TEST_C_TEST	15	15	15	16.4	16.4	16.4	146.2	0	76.923	680050000	44	0.650385	0.688235	-0.206827	-1.35678	0	0	-0.719949	0	3.39983	0.00015361	-0.817269	-5.46417	O60271;Q9UPT6	O60271	C-Jun-amino-terminal kinase-interacting protein 4	SPAG9
7.22988653182983	6.87254095077515	6.90667963027954	6.86263227462769	7.28019142150879	6.86434507369995	6.93365955352783	6.90195941925049	6.91086530685425	6.40274906158447	6.24748849868774	7.05679035186768	7.02779817581177	6.35640954971313			+	S_TEST_S_CTRL	+	S_TEST_C_TEST	9	9	9	11.8	11.8	11.8	111.63	0	25.612	219770000	15	0.261358	0.843968	-0.0929692	-0.636702	0	0	-0.292618	0	1.08627	0.0283651	-0.339997	-1.95742	O60313	O60313	Dynamin-like 120 kDa protein, mitochondrial;Dynamin-like 120 kDa protein, form S1	OPA1
6.76872682571411	6.95318937301636	7.27678346633911	7.20964908599854	7.01203536987305	6.87499761581421	7.16938066482544	7.24566078186035	7.00966310501099	6.38365077972412	6.51382827758789	6.21554374694824	6.44468688964844	6.47904634475708			+	S_TEST_S_CTRL	+	S_TEST_C_TEST	6	6	6	9.6	9.6	9.6	102.91	0	12.745	257430000	14	1.1412	0.500317	0.27046	2.17816	0	0	-0.602312	0	4.87794	1.21581e-05	-0.724067	-8.52733	O60502	O60502	Protein O-GlcNAcase	MGEA5
[truncated: 1,467 more rows]

## Sheet: S_TEST_C_TEST
LFQ intensity 2	LFQ intensity 3	LFQ intensity 4	LFQ intensity 5	LFQ intensity 6	LFQ intensity 7	LFQ intensity 8	LFQ intensity 9	LFQ intensity 10	LFQ intensity 11	LFQ intensity 12	LFQ intensity 13	LFQ intensity 14	LFQ intensity 15	Student's T-test Significant C_TEST_C_CTRL	Student's T-test significant	Student's T-test Significant S_TEST_S_CTRL	Student's T-test significant_	Student's T-test Significant S_TEST_C_TEST	Student's T-test significant__	Peptides	Razor + unique peptides	Unique peptides	Sequence coverage [%]	Unique + razor sequence coverage [%]	Unique sequence coverage [%]	Mol. weight [kDa]	Q-value	Score	Intensity	MS/MS count	-Log Student's T-test p-value C_TEST_C_CTRL	Student's T-test q-value C_TEST_C_CTRL	Student's T-test Difference C_TEST_C_CTRL	Student's T-test Test statistic C_TEST_C_CTRL	-Log Student's T-test p-value S_TEST_S_CTRL	Student's T-test q-value S_TEST_S_CTRL	Student's T-test Difference S_TEST_S_CTRL	Student's T-test Test statistic S_TEST_S_CTRL	-Log Student's T-test p-value S_TEST_C_TEST	Student's T-test q-value S_TEST_C_TEST	Student's T-test Difference S_TEST_C_TEST	Student's T-test Test statistic S_TEST_C_TEST	Protein IDs	Majority protein IDs	Protein names	Gene names
[truncated: 1,303 more rows]

[truncated: 1 more sheets: PCA plots]
